# Supplementary material for: Genome-wide meta-analysis of brain volume identifies genomic loci and genes shared with intelligence
Source: Nat Commun. 2020 Nov 5;11:5606. doi: 10.1038/s41467-020-19378-5 (PMC7644755; doi:10.1038/s41467-020-19378-5)
Supplement: Supplementary file 5 — Supplementary Data 1 [file 41467_2020_19378_MOESM5_ESM.xlsx]

## Sheet: SuppData_1_LDSC
Phenotype			LD score estimates								UKB - BV		ENIGMA-ICV (mtCOJO)		MPI - Head circumference (mtCOJO)		Brain volume meta-analysis		IQ META
	Sample	N	Mean 𝝌2	LambdaGC	Intercept	Intercept SE	Ratio	Ratio SE	h2SNP	h2SNP SE	rg	SE	rg	SE	rg	SE	rg	SE	rg	SE
Brain volume (height-adjusted)	UKB	17062	1.1398	1.1175	1.0193	0.0074	0.1382	0.053	0.353	0.0406	1	-	-	-	-	-	-	-	-	-
Intracranial volume (height-adjusted using mtCOJO)	ENIGMA-ICV	11373	1.0396	1.0375	1.0056	0.0069	0.1402	0.1743	0.1486	0.0463	1.2535	0.1959	1	-	-	-	-	-	-	-
Head circumference (height-adjusted using mtCOJO)	MPI - HC-meta (Haworth et al., 2019)	18881	1.0701	1.0557	1.0025	0.007	0.0357	0.0999	0.1812	0.0303	0.7452	0.086	0.9433	0.1958	1	-	-	-	-	-
Brain volume meta-analysis	UKB, ENIGMA-ICV, HC-meta	47316	1.2272	1.1779	1.0246	0.0089	0.1083	0.0391	0.2137	0.0177	0.9067	0.0224	1.196	0.1279	0.8515	0.036	1	-	-	-
IQ meta-analysis (Savage et al., 2018)	14 cohorts	269867	2.3069	1.9218	1.0826	0.0197	0.0632	0.0151	0.1856	0.0073	0.2224	0.0426	0.2119	0.0812	0.2533	0.0583	0.2365	0.0366	1	-
