# Supplementary material for: Genome-wide meta-analysis of brain volume identifies genomic loci and genes shared with intelligence
Source: Nat Commun. 2020 Nov 5;11:5606. doi: 10.1038/s41467-020-19378-5 (PMC7644755; doi:10.1038/s41467-020-19378-5)
Supplement: Supplementary file 6 — Supplementary Data 2 [file 41467_2020_19378_MOESM6_ESM.xlsx]

## Sheet: SuppData_2_loci_BV
Locus #	Lead variant rsID	Unique variant ID	CHR	BP	A1	A2	Z	P	Dir	Start	End	n ind sign variants	IndSigvars
1	rs10927041	1:243731890:C_T	1	243731890	T	C	-6.836	8.158e-12	---	243664642	244011843	2	rs10927041;rs1058304
2	rs41288837	2:85531116:C_T	2	85531116	T	C	-5.968	2.395e-09	---	85531116	85572223	1	rs41288837
2	rs7608881	2:85542686:C_G	2	85542686	C	G	5.996	2.019e-09	+?+	85531116	85572223	1	rs7608881
3	rs288326	2:183703336:A_G	2	183703336	A	G	6.937	3.991e-12	+++	183700883	183914247	2	rs288326;rs7602601
4	rs34514405	3:141717441:A_G	3	141717441	A	G	-6.65	2.937e-11	---	141636530	141825598	2	rs34514405;rs1511299
5	rs73390208	6:31326131:C_T	6	31326131	T	C	-5.842	5.171e-09	-?-	31325270	32659838	2	rs73390208;rs9266227
5	rs3134953	6:32109165:A_G	6	32109165	A	G	-6.219	5.014e-10	---	31325270	32659838	2	rs3134953;rs9271147
6*	rs2764264	6:108934461:C_T	6	108934461	T	C	9.361	7.918e-21	+++	108861264	109013930	5	rs2764264;rs13220810;rs3813498;rs12203787;rs3800230
7*	rs11154343	6:126412953:C_T	6	126412953	T	C	-5.563	2.657e-08	---	126331988	127364239	1	rs11154343
7*	rs4273712	6:126964510:A_G	6	126964510	A	G	-9.34	9.676e-21	---	126331988	127364239	5	rs4273712;rs1490384;rs10484759;rs9375477;rs2095242
7*	rs78698613	6:127340656:C_T	6	127340656	T	C	5.863	4.549e-09	+++	126331988	127364239	2	rs78698613;rs9375477
8	rs2237468	7:50734362:C_T	7	50734362	T	C	5.809	6.273e-09	+++	50733316	50754679	1	rs2237468
9	rs151057105	7:54944920:C_T	7	54944920	T	C	6.324	2.541e-10	+++	54909928	55015505	1	rs151057105
10	rs42035	7:92239531:A_G	7	92239531	A	G	6.699	2.104e-11	+++	92236164	92327026	1	rs42035
11	rs478839	10:89731870:A_G	10	89731870	A	G	5.468	4.55e-08	+++	89698190	89776074	1	rs478839
12*	rs1628768	10:105012994:C_T	10	105012994	T	C	-6.811	9.714e-12	---	104547610	105175131	4	rs1628768;rs9419939;rs1773924;rs41287490
13	rs3217870	12:4400111:C_T	12	4400111	T	C	-5.931	3.019e-09	---	4392391	4400808	1	rs3217870
14	rs2066827	12:12871099:G_T	12	12871099	T	G	6.253	4.018e-10	+++	12871099	12871099	1	rs2066827
15	rs7970368	12:53815974:G_T	12	53815974	T	G	-6.414	1.419e-10	---	53730160	54086274	2	rs7970368;rs7134628
16	rs7297175	12:56473808:C_T	12	56473808	T	C	6.839	7.98e-12	+++	56372558	56482180	1	rs7297175
17*	rs112204843	12:66315998:C_T	12	66315998	T	C	-5.827	5.648e-09	---	66272202	66384362	1	rs112204843
17*	rs7306710	12:66376091:C_T	12	66376091	T	C	7.367	1.742e-13	+++	66272202	66384362	2	rs7306710;rs7966895
18	rs28675824	12:123853449:C_G	12	123853449	C	G	5.897	3.701e-09	+?+	123450765	123913433	1	rs28675824
19*	rs62057149	17:43903546:A_G	17	43903546	A	G	9.943	2.715e-23	+++	43460181	44863413	12	rs62057149;rs62064594;rs117615688;rs8067527;rs35909029;rs12938031;rs35076622;rs242937;rs9899833;rs754593;rs368385820;rs199500
