# Supplementary material for: Genome-wide meta-analysis of brain volume identifies genomic loci and genes shared with intelligence
Source: Nat Commun. 2020 Nov 5;11:5606. doi: 10.1038/s41467-020-19378-5 (PMC7644755; doi:10.1038/s41467-020-19378-5)
Supplement: Supplementary file 7 — Supplementary Data 3 [file 41467_2020_19378_MOESM7_ESM.xlsx]

## Sheet: SuppData_3_gws_BV
				BV GWAS meta-analysis						BV - UKB					ICV - ENIGMA (height-corrected using mtCOJO)					Head circumference - MPI (height-corrected using mtCOJO)
rsID	Unique ID	CHR	BP	A1	A2	N	Z	P	DIR	A1	A2	N	Beta	P	A1	A2	N	Beta	P	A1	A2	N	Beta	P	MAF UKB	INFO UKB
rs1058304	1:243664857:C_T	1	243664857	T	C	47203	5.455	4.908e-08	+++	T	C	16949	0.03226	2.665e-05	T	C	11373	0.0366265	0.01742	T	C	18881	0.0377939	0.001247	0.2655	0.994279
rs1538773	1:243674682:G_T	1	243674682	T	G	47213.1	-5.734	9.812e-09	---	G	T	16959	0.02572	0.0008078	G	T	11373	0.0503007	0.002206	G	T	18881.1	0.0461355	0.0002065	0.2177	0.994932
rs3006936	1:243674772:A_G	1	243674772	A	G	47210.1	-5.749	8.992e-09	---	G	A	16956	0.02509	0.001087	G	A	11373	0.0513848	0.001909	G	A	18881.1	0.047009	0.0001532	0.2182	0.994762
rs3006939	1:243677834:A_G	1	243677834	A	G	47245.9	5.741	9.413e-09	+++	A	G	16992	0.02479	0.001228	A	G	11373	0.0503179	0.002198	A	G	18880.9	0.0476149	0.0001308	0.2183	0.996235
rs10737888	1:243678483:A_C	1	243678483	A	C	47259.9	-5.735	9.744e-09	---	C	A	17006	0.02497	0.001127	C	A	11373	0.050338	0.002189	C	A	18880.9	0.0472265	0.0001458	0.2186	0.996165
rs3006940	1:243683001:A_G	1	243683001	A	G	47264.9	-5.753	8.745e-09	---	G	A	17011	0.02497	0.001127	G	A	11373	0.0504951	0.00212	G	A	18880.9	0.0474789	0.0001289	0.2185	0.996669
rs4515770	1:243686913:C_T	1	243686913	T	C	47271.9	-5.801	6.583e-09	---	C	T	17018	0.02505	0.001082	C	T	11373	0.0506482	0.002055	C	T	18880.9	0.0481738	0.0001051	0.2186	0.99686
rs79367267	1:243689543:A_C	1	243689543	A	C	47314.1	5.536	3.089e-08	+++	A	C	17060	0.02369	0.00197	A	C	11373	0.0740476	9.963e-05	A	C	18881.1	0.044077	0.00318	0.1404	0.999136
rs10927033	1:243695539:A_C	1	243695539	A	C	47316	5.517	3.446e-08	+++	A	C	17062	0.02342	0.002218	A	C	11373	0.0737165	0.000107	A	C	18881	0.0443521	0.002961	0.1406	1
rs7538011	1:243703344:A_G	1	243703344	A	G	47276	-5.681	1.338e-08	---	G	A	17022	0.02317	0.002501	G	A	11373	0.0759637	6.542e-05	G	A	18881	0.0469136	0.00154	0.1424	0.997259
rs6656918	1:243706224:A_G	1	243706224	A	G	47205	-5.883	4.02e-09	---	G	A	16951	0.02595	0.0007287	G	A	11373	0.0507692	0.001956	G	A	18881	0.0482967	9.816e-05	0.2179	0.995379
rs7517340	1:243710190:C_T	1	243710190	T	C	47178	6.376	1.822e-10	+++	T	C	16924	0.03142	4.339e-05	T	C	11373	0.0541792	0.001997	T	C	18881	0.0518076	0.0001057	0.1799	0.990151
rs6694738	1:243715210:A_C	1	243715210	A	C	47268	5.649	1.613e-08	+++	A	C	17014	0.02439	0.001467	A	C	11373	0.0715344	0.0001434	A	C	18881	0.0464818	0.001877	0.1411	0.997049
rs2291410	1:243716654:A_C	1	243716654	A	C	47269	6.693	2.191e-11	+++	A	C	17015	0.03182	3.304e-05	A	C	11373	0.0523563	0.00237	A	C	18881	0.0585881	1.238e-05	0.1833	0.99722
rs3766673	1:243720473:C_T	1	243720473	T	C	47269	-6.796	1.073e-11	---	C	T	17015	0.03337	1.341e-05	C	T	11373	0.0521211	0.00248	C	T	18881	0.0581956	1.357e-05	0.1845	0.997027
rs10927039	1:243721726:C_T	1	243721726	T	C	41112	-5.74	9.454e-09	---	C	T	17008	0.03304	1.63e-05	C	T	11373	0.0508146	0.003089	C	T	12731	0.042786	0.009141	0.1848	0.996911
rs10927040	1:243731693:C_T	1	243731693	T	C	47280	-6.813	9.539e-12	---	C	T	17026	0.03357	1.18e-05	C	T	11373	0.0522554	0.002416	C	T	18881	0.0581365	1.41e-05	0.1845	0.997517
rs10927041	1:243731890:C_T	1	243731890	T	C	47280	-6.836	8.158e-12	---	C	T	17026	0.03357	1.18e-05	C	T	11373	0.0522358	0.002426	C	T	18881	0.058634	1.212e-05	0.1846	0.997696
rs2345282	1:243739970:C_G	1	243739970	C	G	35914.9	6.144	8.042e-10	+?+	C	G	17034	0.03331	1.375e-05	NA	NA	NA	NA	NA	C	G	18880.9	0.0589636	1.121e-05	0.1844	0.997993
rs12408455	1:243741941:C_T	1	243741941	T	C	47288.9	-6.727	1.737e-11	---	C	T	17035	0.03352	1.211e-05	C	T	11373	0.0499358	0.004159	C	T	18880.9	0.0581367	1.43e-05	0.1848	0.998011
rs320322	1:243750755:A_G	1	243750755	A	G	47296	-6.653	2.866e-11	---	G	A	17042	0.03218	2.655e-05	G	A	11373	0.0503524	0.003369	G	A	18881	0.0580987	1.432e-05	0.1841	0.998446
rs10927043	1:243762208:C_T	1	243762208	T	C	47308	6.741	1.578e-11	+++	T	C	17054	0.03392	9.372e-06	T	C	11373	0.0509558	0.003267	T	C	18881	0.0573202	2.167e-05	0.1825	0.998743
rs12023642	1:243767826:G_T	1	243767826	T	G	47304	-5.55	2.851e-08	---	G	T	17050	0.02427	0.001528	G	T	11373	0.067653	0.0003407	G	T	18881	0.0467955	0.001666	0.1421	0.998722
rs112646892	1:243772302:C_T	1	243772302	T	C	47307.1	6.821	9.056e-12	+++	T	C	17053	0.0342	7.947e-06	T	C	11373	0.0510753	0.003195	T	C	18881.1	0.0584887	1.449e-05	0.1824	0.999092
rs2168812	1:243777066:A_G	1	243777066	A	G	47301.1	6.783	1.178e-11	+++	A	G	17047	0.0336	1.142e-05	A	G	11373	0.05162	0.002806	A	G	18881.1	0.0582682	1.548e-05	0.1828	0.998651
rs7556516	1:243782009:A_G	1	243782009	A	G	47293	6.782	1.187e-11	+++	A	G	17039	0.03375	1.051e-05	A	G	11373	0.0520845	0.002642	A	G	18881	0.0575455	1.879e-05	0.1835	0.998332
rs12037013	1:243784207:A_G	1	243784207	A	G	47301.1	5.56	2.703e-08	+++	A	G	17047	0.02505	0.001071	A	G	11373	0.0681227	0.0003263	A	G	18881.1	0.0458882	0.002117	0.1397	0.998477
rs12034588	1:243784392:A_T	1	243784392	A	T	35927	5.759	8.442e-09	+?+	A	T	17046	0.03062	6.37e-05	NA	NA	NA	NA	NA	A	T	18881	0.0577859	2.444e-05	0.1745	0.998782
rs6675851	1:243787494:A_G	1	243787494	A	G	47290	6.557	5.49e-11	+++	A	G	17036	0.03248	2.238e-05	A	G	11373	0.0524146	0.002481	A	G	18881	0.0553131	4.372e-05	0.1781	0.997529
rs6671475	1:243789342:A_G	1	243789342	A	G	47264	-6.434	1.241e-10	---	G	A	17010	0.03167	3.603e-05	G	A	11373	0.0487692	0.004196	G	A	18881	0.0548773	3.584e-05	0.1891	0.996942
rs6660534	1:243791642:A_C	1	243791642	A	C	47265.1	-6.477	9.352e-11	---	C	A	17011	0.03201	2.974e-05	C	A	11373	0.0487143	0.004138	C	A	18881.1	0.0551328	3.258e-05	0.1897	0.996932
rs7522883	1:243803022:C_T	1	243803022	T	C	47298	5.474	4.403e-08	+++	T	C	17044	0.02316	0.002495	T	C	11373	0.0689702	0.0002602	T	C	18881	0.0464849	0.001928	0.1411	0.997971
rs10754807	1:243804158:A_G	1	243804158	A	G	47275	6.73	1.7e-11	+++	A	G	17021	0.03236	2.412e-05	A	G	11373	0.0535628	0.00193	A	G	18881	0.0579381	1.711e-05	0.1836	0.996448
rs73124169	1:243804939:C_T	1	243804939	T	C	47273	-6.37	1.889e-10	---	C	T	17019	0.03068	6.246e-05	C	T	11373	0.0492433	0.003561	C	T	18881	0.054656	3.88e-05	0.1893	0.996599
rs10927049	1:243805901:A_G	1	243805901	A	G	40941	-5.607	2.064e-08	---	G	A	16837	0.0311	5.424e-05	G	A	11373	0.0525396	0.002157	G	A	12731	0.0422362	0.009283	0.1915	0.985887
rs10927050	1:243805907:A_G	1	243805907	A	G	47127.9	-6.386	1.699e-10	---	G	A	16874	0.0312	5.034e-05	G	A	11373	0.0539864	0.001669	G	A	18880.9	0.0519686	8.852e-05	0.1905	0.988569
rs10927051	1:243805936:C_G	1	243805936	C	G	35820	5.573	2.509e-08	+?+	C	G	16939	0.03027	8.123e-05	NA	NA	NA	NA	NA	C	G	18881	0.0532265	5.962e-05	0.1907	0.993
rs2290754	1:243806268:A_C	1	243806268	A	C	47279.1	-6.473	9.604e-11	---	C	A	17025	0.03107	5.029e-05	C	A	11373	0.0497906	0.003467	C	A	18881.1	0.0562421	2.605e-05	0.1893	0.997021
rs320337	1:243814548:A_G	1	243814548	A	G	47292	-6.341	2.288e-10	---	G	A	17038	0.02958	0.0001128	G	A	11373	0.051075	0.002502	G	A	18881	0.0546375	3.717e-05	0.1897	0.997527
rs10803150	1:243822600:C_T	1	243822600	T	C	47284.1	5.459	4.787e-08	+++	T	C	17030	0.02668	0.000497	T	C	11373	0.0606004	0.0007471	T	C	18881.1	0.0405691	0.004451	0.1533	0.996536
rs12032342	1:243834360:A_G	1	243834360	A	G	47291.1	6.416	1.399e-10	+++	A	G	17037	0.02889	0.0001621	A	G	11373	0.0567225	0.001131	A	G	18881.1	0.0566413	3.282e-05	0.1754	0.997758
rs6429430	1:243834477:G_T	1	243834477	T	G	47293	-6.623	3.519e-11	---	G	T	17039	0.03203	2.885e-05	G	T	11373	0.0524535	0.002193	G	T	18881	0.0565885	2.658e-05	0.183	0.997788
rs320320	1:243835186:A_G	1	243835186	A	G	47285	-6.448	1.131e-10	---	G	A	17031	0.03102	5.135e-05	G	A	11373	0.0497656	0.003224	G	A	18881	0.0553967	3.022e-05	0.189	0.997544
rs1843655	1:243837150:C_T	1	243837150	T	C	47295	5.583	2.366e-08	+++	T	C	17041	0.02713	0.0003981	T	C	11373	0.0614826	0.0007379	T	C	18881	0.043794	0.002773	0.1479	0.997656
rs4478795	1:243844576:C_T	1	243844576	T	C	47304.9	5.483	4.186e-08	+++	T	C	17051	0.02631	0.000592	T	C	11373	0.0610634	0.0008021	T	C	18880.9	0.0430447	0.003182	0.1486	0.998085
rs10803152	1:243846167:A_C	1	243846167	A	C	47306	5.502	3.751e-08	+++	A	C	17052	0.02643	0.0005585	A	C	11373	0.0609609	0.0008186	A	C	18881	0.0433458	0.003002	0.1485	0.998195
rs10927059	1:243852079:C_T	1	243852079	T	C	47294.9	-6.381	1.758e-10	---	C	T	17041	0.03139	4.163e-05	C	T	11373	0.0492338	0.003656	C	T	18880.9	0.0536521	5.382e-05	0.1891	0.998114
rs7517921	1:243856420:C_T	1	243856420	T	C	47294.1	-6.457	1.067e-10	---	C	T	17040	0.03181	3.284e-05	C	T	11373	0.0499856	0.003091	C	T	18881.1	0.0541889	5e-05	0.1889	0.998152
rs6429433	1:243857994:C_T	1	243857994	T	C	47302	6.437	1.219e-10	+++	T	C	17048	0.03112	4.831e-05	T	C	11373	0.0517672	0.002506	T	C	18881	0.0550352	4.778e-05	0.1792	0.998386
rs320339	1:243870910:G_T	1	243870910	T	G	47262	6.411	1.449e-10	+++	T	G	17008	0.03009	8.69e-05	T	G	11373	0.0520397	0.00259	T	G	18881	0.0558429	3.038e-05	0.1827	0.996947
rs2125230	1:243885848:A_G	1	243885848	A	G	47309	6.536	6.328e-11	+++	A	G	17055	0.03215	2.678e-05	A	G	11373	0.0512856	0.002749	A	G	18881	0.0553479	4.066e-05	0.1834	0.999235
rs1458023	1:243886673:C_T	1	243886673	T	C	47316	-6.285	3.274e-10	---	C	T	17062	0.0311	4.831e-05	C	T	11373	0.0472403	0.005293	C	T	18881	0.0533611	5.843e-05	0.1899	1
rs9782883	1:243892532:A_G	1	243892532	A	G	47316.1	-6.357	2.051e-10	---	G	A	17062	0.03102	5.055e-05	G	A	11373	0.048859	0.004335	G	A	18881.1	0.0550862	4.699e-05	0.1803	1
rs9782958	1:243892972:C_G	1	243892972	C	G	35935	5.645	1.655e-08	+?+	C	G	17054	0.03104	5.018e-05	NA	NA	NA	NA	NA	C	G	18881	0.0536022	6.112e-05	0.1854	0.999415
rs4553169	1:243900640:A_G	1	243900640	A	G	47283.1	6.259	3.887e-10	+++	A	G	17029	0.02975	0.0001031	A	G	11373	0.0484018	0.004713	A	G	18881.1	0.0554752	4.168e-05	0.1799	0.99807
rs4565696	1:243918083:C_T	1	243918083	T	C	47251	6.113	9.797e-10	+++	T	C	16997	0.03017	8.357e-05	T	C	11373	0.0478388	0.004864	T	C	18881	0.0518699	0.0001303	0.1816	0.996372
rs2881275	1:243918313:C_G	1	243918313	C	G	35926	5.561	2.684e-08	+?+	C	G	17045	0.03028	7.671e-05	NA	NA	NA	NA	NA	C	G	18881	0.0536915	6.357e-05	0.1839	0.998455
rs6674314	1:243920895:A_G	1	243920895	A	G	47298	-6.223	4.892e-10	---	G	A	17044	0.03043	7.097e-05	G	A	11373	0.0469759	0.005554	G	A	18881	0.0537343	6.171e-05	0.1853	0.99833
rs10803158	1:243923229:A_G	1	243923229	A	G	47292.9	-6.172	6.75e-10	---	G	A	17039	0.02938	0.0001252	G	A	11373	0.0467487	0.005787	G	A	18880.9	0.0545369	4.523e-05	0.1853	0.998072
rs10927067	1:243923244:A_G	1	243923244	A	G	47292	6.159	7.342e-10	+++	A	G	17038	0.02938	0.0001251	A	G	11373	0.0467658	0.00577	A	G	18881	0.0542695	4.954e-05	0.1852	0.998042
rs57824597	1:243930399:C_T	1	243930399	T	C	47303.9	6.216	5.093e-10	+++	T	C	17050	0.03061	6.402e-05	T	C	11373	0.0449846	0.007759	T	C	18880.9	0.0547398	4.79e-05	0.1842	0.99922
rs1458024	1:243937445:C_G	1	243937445	C	G	35935	5.632	1.784e-08	+?+	C	G	17054	0.02979	0.0001001	NA	NA	NA	NA	NA	C	G	18881	0.0556155	3.694e-05	0.1836	0.999154
rs12048930	1:243940076:C_T	1	243940076	T	C	47171.9	6.191	5.971e-10	+++	T	C	16918	0.02918	0.0001473	T	C	11373	0.0459771	0.006232	T	C	18880.9	0.0555947	2.891e-05	0.1871	0.992985
rs4132509	1:243943084:A_C	1	243943084	A	C	47316	5.991	2.088e-09	+++	A	C	17062	0.02967	0.0001064	A	C	11373	0.0462722	0.006457	A	C	18881	0.0507798	0.0001551	0.1839	1
rs73128287	1:243952150:G_T	1	243952150	T	G	47283.1	-6.214	5.173e-10	---	G	T	17029	0.02973	0.0001047	G	T	11373	0.0465121	0.00604	G	T	18881.1	0.0551797	3.895e-05	0.1833	0.998342
rs9287269	1:243954551:A_G	1	243954551	A	G	47296	6.149	7.792e-10	+++	A	G	17042	0.02886	0.0001645	A	G	11373	0.0469778	0.005552	A	G	18881	0.0549585	4.541e-05	0.1834	0.998771
rs12403316	1:243956903:C_T	1	243956903	T	C	47298.9	6.225	4.819e-10	+++	T	C	17045	0.03012	8.408e-05	T	C	11373	0.0467749	0.00576	T	C	18880.9	0.0546358	4.773e-05	0.1826	0.998811
rs10927076	1:243958293:A_G	1	243958293	A	G	47297.9	-6.089	1.134e-09	---	G	A	17044	0.02718	0.0003874	G	A	11373	0.0525535	0.002347	G	A	18880.9	0.0546814	6.026e-05	0.1758	0.998499
rs12116882	1:243959106:A_G	1	243959106	A	G	47300.1	6.197	5.741e-10	+++	A	G	17046	0.02996	9.165e-05	A	G	11373	0.0467358	0.005801	A	G	18881.1	0.0543452	5.256e-05	0.1826	0.99904
rs12034148	1:243964000:C_G	1	243964000	C	G	35915	-5.552	2.819e-08	-?-	G	C	17034	0.02945	0.0001207	NA	NA	NA	NA	NA	G	C	18881	0.0548656	4.687e-05	0.1821	0.998516
rs7534117	1:243964902:G_T	1	243964902	T	G	47283.9	6.196	5.778e-10	+++	T	G	17030	0.02939	0.000125	T	G	11373	0.0463656	0.006066	T	G	18880.9	0.0553734	3.721e-05	0.1825	0.9986
rs7514984	1:243965623:C_T	1	243965623	T	C	47288	6.175	6.616e-10	+++	T	C	17034	0.02938	0.0001258	T	C	11373	0.0464399	0.005986	T	C	18881	0.054837	4.752e-05	0.1825	0.99869
rs34477525	1:243966454:A_T	1	243966454	A	T	35898	5.51	3.591e-08	+?+	A	T	17017	0.0293	0.0001319	NA	NA	NA	NA	NA	A	T	18881	0.0543814	5.505e-05	0.1823	0.997315
rs7523822	1:243973752:C_T	1	243973752	T	C	47273.1	6.196	5.792e-10	+++	T	C	17019	0.02983	9.945e-05	T	C	11373	0.0484401	0.004243	T	C	18881.1	0.0536541	6.818e-05	0.1816	0.997751
rs193107782	1:243974813:A_G	1	243974813	A	G	47268	6.091	1.123e-09	+++	A	G	17014	0.02954	0.0001166	A	G	11373	0.04848	0.004212	A	G	18881	0.0518287	0.0001159	0.1818	0.997477
rs12136624	1:243981611:A_C	1	243981611	A	C	47296	6.243	4.293e-10	+++	A	C	17042	0.0298	9.965e-05	A	C	11373	0.0484709	0.004219	A	C	18881	0.0546115	5.056e-05	0.1823	0.998664
rs6681863	1:243982709:C_G	1	243982709	C	G	35930.9	-5.579	2.417e-08	-?-	G	C	17050	0.03	8.927e-05	NA	NA	NA	NA	NA	G	C	18880.9	0.0544664	5.377e-05	0.1825	0.999336
rs10927078	1:243983830:C_T	1	243983830	T	C	47299.1	6.092	1.112e-09	+++	T	C	17045	0.02696	0.0004308	T	C	11373	0.0539396	0.001792	T	C	18881.1	0.0543911	6.892e-05	0.1756	0.998926
rs113085028	1:243985979:C_G	1	243985979	C	G	35928	-5.541	3.003e-08	-?-	G	C	17047	0.0298	9.967e-05	NA	NA	NA	NA	NA	G	C	18881	0.0539479	5.841e-05	0.1828	0.998674
rs28869008	1:243986344:A_C	1	243986344	A	C	47303.1	6.243	4.292e-10	+++	A	C	17049	0.02975	0.0001025	A	C	11373	0.0482819	0.00437	A	C	18881.1	0.0548291	4.705e-05	0.1824	0.999009
rs12127367	1:243988316:A_C	1	243988316	A	C	47293	-6.297	3.037e-10	---	C	A	17039	0.03001	8.915e-05	C	A	11373	0.0475213	0.004803	C	A	18881	0.055711	3.368e-05	0.1832	0.99754
rs10803161	1:243990770:C_T	1	243990770	T	C	47286	-6.208	5.375e-10	---	C	T	17032	0.02943	0.0001225	C	T	11373	0.0481021	0.004413	C	T	18881	0.0545994	5.049e-05	0.1832	0.997686
rs12049228	1:243995271:A_C	1	243995271	A	C	47296	6.286	3.264e-10	+++	A	C	17042	0.03021	7.995e-05	A	C	11373	0.0483273	0.004333	A	C	18881	0.0547572	4.471e-05	0.1829	0.99777
rs6659180	1:243995348:C_T	1	243995348	T	C	47295	6.301	2.956e-10	+++	T	C	17041	0.03002	8.896e-05	T	C	11373	0.0481545	0.004474	T	C	18881	0.0554084	3.546e-05	0.1834	0.997654
rs10803162	1:244003446:C_T	1	244003446	T	C	47286	6.314	2.727e-10	+++	T	C	17032	0.02969	0.0001065	T	C	11373	0.0485776	0.004136	T	C	18881	0.0560729	3.142e-05	0.1826	0.996486
rs12138168	1:244009113:A_G	1	244009113	A	G	47199.1	-6.122	9.242e-10	---	G	A	16945	0.02791	0.0002793	G	A	11373	0.0491651	0.003704	G	A	18881.1	0.0547625	4.82e-05	0.1809	0.991782
rs41288837	2:85531116:C_T	2	85531116	T	C	46064	-5.968	2.395e-09	---	T	C	17062	-0.02265	0.003094	T	C	11265	-0.0971479	0.01668	T	C	17737	-0.15183	1.588e-06	0.02548	1
rs13027998	2:85538995:A_G	2	85538995	A	G	47252	5.506	3.67e-08	+++	G	A	16998	-0.03008	8.746e-05	G	A	11373	-0.0151709	0.2529	G	A	18881	-0.0419341	4.4e-05	0.4899	0.996229
rs4832160	2:85539170:A_C	2	85539170	A	C	47257.1	-5.568	2.579e-08	---	A	C	17003	-0.03031	7.714e-05	A	C	11373	-0.0149587	0.2593	A	C	18881.1	-0.0428084	3.141e-05	0.4883	0.996387
rs6547610	2:85539573:A_T	2	85539573	A	T	35884.1	5.758	8.521e-09	+?+	T	A	17003	-0.03038	7.41e-05	NA	NA	NA	NA	NA	T	A	18881.1	-0.0428083	3.057e-05	0.4883	0.996578
rs4832161	2:85540766:C_T	2	85540766	T	C	47292.1	5.554	2.787e-08	+++	C	T	17038	-0.03069	6.144e-05	C	T	11373	-0.0144589	0.2758	C	T	18881.1	-0.042421	3.674e-05	0.4881	0.998661
rs4832162	2:85540780:G_T	2	85540780	T	G	47294	-5.586	2.329e-08	---	T	G	17040	-0.0307	6.132e-05	T	G	11373	-0.0144986	0.2745	T	G	18881	-0.042906	2.857e-05	0.4881	0.998735
rs4832163	2:85541083:C_T	2	85541083	T	C	47306	-5.542	2.985e-08	---	T	C	17052	-0.03044	7.008e-05	T	C	11373	-0.0142922	0.2814	T	C	18881	-0.0426153	3.326e-05	0.4884	0.999336
rs7608881	2:85542686:C_G	2	85542686	C	G	35939.1	5.996	2.019e-09	+?+	G	C	17058	-0.03283	1.803e-05	NA	NA	NA	NA	NA	G	C	18881.1	-0.0429384	2.845e-05	0.4784	0.999587
rs7608892	2:85542718:A_G	2	85542718	A	G	47311	5.734	9.828e-09	+++	G	A	17057	-0.03278	1.85e-05	G	A	11373	-0.0141949	0.2855	G	A	18881	-0.0426466	3.186e-05	0.4784	0.999529
rs1053561	2:85546052:A_G	2	85546052	A	G	47315	-5.492	3.97e-08	---	A	G	17061	-0.03032	7.476e-05	A	G	11373	-0.0135003	0.3089	A	G	18881	-0.0424211	3.516e-05	0.4885	0.999974
rs1053560	2:85546192:C_T	2	85546192	T	C	47316	5.711	1.124e-08	+++	C	T	17062	-0.0325	2.176e-05	C	T	11373	-0.0136659	0.3037	C	T	18881	-0.0429386	2.83e-05	0.4782	1
rs1061782	2:85546615:C_T	2	85546615	T	C	47315	5.7	1.199e-08	+++	C	T	17061	-0.0325	2.176e-05	C	T	11373	-0.0136762	0.3033	C	T	18881	-0.042744	3.08e-05	0.4782	0.999989
rs4832164	2:85546932:A_C	2	85546932	A	C	47315	-5.712	1.116e-08	---	A	C	17061	-0.0325	2.176e-05	A	C	11373	-0.0136814	0.3031	A	C	18881	-0.0429386	2.867e-05	0.4782	0.999986
rs7607284	2:85547376:C_G	2	85547376	C	G	35935	-5.959	2.531e-09	-?-	C	G	17054	-0.03265	2.008e-05	NA	NA	NA	NA	NA	C	G	18881	-0.0426474	3.225e-05	0.4781	0.999473
rs4459734	2:85547429:G_T	2	85547429	T	G	47308	5.702	1.182e-08	+++	G	T	17054	-0.03265	2.008e-05	G	T	11373	-0.0137963	0.2991	G	T	18881	-0.0425511	3.328e-05	0.4781	0.999456
rs1554110	2:85547963:C_T	2	85547963	T	C	47309	5.707	1.153e-08	+++	C	T	17055	-0.03266	1.992e-05	C	T	11373	-0.0138632	0.2968	C	T	18881	-0.0425508	3.373e-05	0.4781	0.999468
rs3184781	2:85549527:C_T	2	85549527	T	C	47316	-5.477	4.328e-08	---	T	C	17062	-0.03033	7.419e-05	T	C	11373	-0.0132126	0.3193	T	C	18881	-0.0423236	3.698e-05	0.4885	1
rs3184780	2:85549547:C_T	2	85549547	T	C	47315.9	5.471	4.485e-08	+++	C	T	17062	-0.03033	7.419e-05	C	T	11373	-0.0132038	0.3197	C	T	18880.9	-0.0422269	3.833e-05	0.4885	0.999991
rs6547612	2:85551184:C_T	2	85551184	T	C	47308.1	5.733	9.892e-09	+++	C	T	17054	-0.03266	1.995e-05	C	T	11373	-0.0141222	0.2878	C	T	18881.1	-0.042841	3.001e-05	0.4783	0.999426
rs17026212	2:85551696:G_T	2	85551696	T	G	47315	-5.489	4.049e-08	---	T	G	17061	-0.03033	7.432e-05	T	G	11373	-0.0136943	0.302	T	G	18881	-0.0422266	3.803e-05	0.4886	0.999968
rs2366404	2:85551779:A_G	2	85551779	A	G	47314	5.499	3.818e-08	+++	G	A	17060	-0.0306	6.395e-05	G	A	11373	-0.0137075	0.3016	G	A	18881	-0.0420334	4.243e-05	0.4883	0.999886
rs7572750	2:85552186:A_C	2	85552186	A	C	47308.1	5.712	1.114e-08	+++	C	A	17054	-0.03244	2.26e-05	C	A	11373	-0.0141458	0.287	C	A	18881.1	-0.0427451	3.103e-05	0.4782	0.999409
rs4444526	2:85552709:C_T	2	85552709	T	C	47305	-5.735	9.775e-09	---	T	C	17051	-0.0324	2.315e-05	T	C	11373	-0.014221	0.2845	T	C	18881	-0.0431323	2.649e-05	0.4784	0.999577
rs1044973	2:85553784:C_T	2	85553784	T	C	47316	5.671	1.417e-08	+++	C	T	17062	-0.03232	2.421e-05	C	T	11373	-0.0143768	0.2792	C	T	18881	-0.0420611	4.022e-05	0.4789	1
rs10460586	2:85555277:A_G	2	85555277	A	G	47189	5.701	1.188e-08	+++	G	A	16935	-0.0333	1.462e-05	G	A	11373	-0.0126559	0.3421	G	A	18881	-0.0432572	2.869e-05	0.4603	0.995397
rs10460587	2:85555478:C_T	2	85555478	T	C	47176	5.723	1.044e-08	+++	C	T	16922	-0.03443	7.475e-06	C	T	11373	-0.0129279	0.3319	C	T	18881	-0.0419948	4.947e-05	0.4598	0.995747
rs78272361	2:183700883:C_T	2	183700883	T	C	47316	5.909	3.451e-09	+++	T	C	17062	0.0242	0.001568	T	C	11373	0.0783249	0.0008619	T	C	18881	0.0692815	1.943e-05	0.1062	1
rs1561369	2:183702964:A_G	2	183702964	A	G	47173	6.899	5.241e-12	+++	A	G	16919	0.02753	0.0003422	A	G	11373	0.0698517	0.00106	A	G	18881	0.0849529	4.885e-08	0.1183	0.991876
rs288326	2:183703336:A_G	2	183703336	A	G	47316.1	6.937	3.991e-12	+++	A	G	17062	0.02822	0.0002277	A	G	11373	0.0691476	0.001191	A	G	18881.1	0.0849654	4.62e-08	0.119	1
rs79576701	2:183704659:C_T	2	183704659	T	C	47316	-6.268	3.652e-10	---	C	T	17062	0.0226	0.003152	C	T	11373	0.0564327	0.01877	C	T	18881	0.102289	1.635e-08	0.08608	1
rs2118588	2:183704681:C_G	2	183704681	C	G	35927.9	-5.83	5.541e-09	-?-	G	C	17047	0.02203	0.004016	NA	NA	NA	NA	NA	G	C	18880.9	0.101449	2.412e-08	0.0859	0.99578
rs80252162	2:183717105:A_G	2	183717105	A	G	47289	5.51	3.598e-08	+++	A	G	17035	0.02445	0.001418	A	G	11373	0.0508965	0.0429	A	G	18881	0.085588	1.045e-05	0.07463	0.996965
rs7602601	2:183722966:C_T	2	183722966	T	C	47292.1	-6.599	4.139e-11	---	C	T	17038	0.03334	1.345e-05	C	T	11373	0.0490581	0.01955	C	T	18881.1	0.075855	1.6e-06	0.1162	0.998031
rs80221770	2:183724428:G_T	2	183724428	T	G	47292	5.6	2.139e-08	+++	T	G	17038	0.02471	0.001258	T	G	11373	0.0524559	0.03847	T	G	18881	0.0869959	7.565e-06	0.0748	0.99748
rs11889260	2:183724745:C_T	2	183724745	T	C	47300.9	6.545	5.931e-11	+++	T	C	17047	0.03183	3.223e-05	T	C	11373	0.0522646	0.01154	T	C	18880.9	0.0751445	1.933e-06	0.1169	0.999341
rs73042110	2:183726080:C_T	2	183726080	T	C	47298	6.525	6.813e-11	+++	T	C	17044	0.03177	3.352e-05	T	C	11373	0.0523473	0.01225	T	C	18881	0.0750199	1.95e-06	0.1169	0.999213
rs7607737	2:183728290:C_T	2	183728290	T	C	47261	6.531	6.54e-11	+++	T	C	17007	0.0314	4.214e-05	T	C	11373	0.0522953	0.01233	T	C	18881	0.0760238	1.443e-06	0.1164	0.996552
rs78177114	2:183730429:A_G	2	183730429	A	G	47263	-5.563	2.646e-08	---	G	A	17009	0.02426	0.001554	G	A	11373	0.0501617	0.046	G	A	18881	0.0881054	5.675e-06	0.07455	0.994954
rs141548673	2:183740730:C_T	2	183740730	T	C	47260.1	-5.634	1.757e-08	---	C	T	17006	0.02465	0.001304	C	T	11373	0.0542492	0.03092	C	T	18881.1	0.0868465	7.767e-06	0.07396	0.993812
rs148979199	2:183744528:C_T	2	183744528	T	C	47254	5.652	1.589e-08	+++	T	C	17000	0.02542	0.0009182	T	C	11373	0.0533633	0.03377	T	C	18881	0.0860203	9.278e-06	0.07408	0.992761
rs80231765	2:183745777:C_T	2	183745777	T	C	47263.1	5.674	1.395e-08	+++	T	C	17009	0.02535	0.0009439	T	C	11373	0.0532037	0.0343	T	C	18881.1	0.0870453	6.923e-06	0.07405	0.99438
rs79775314	2:183752749:A_C	2	183752749	A	C	47281	5.645	1.655e-08	+++	A	C	17027	0.02507	0.00107	A	C	11373	0.0525005	0.03675	A	C	18881	0.0873348	6.52e-06	0.07409	0.994684
rs7575613	2:183779535:A_G	2	183779535	A	G	47258	5.73	1.005e-08	+++	A	G	17004	0.02584	0.0007525	A	G	11373	0.0541792	0.009523	A	G	18881	0.0664072	2.059e-05	0.1172	0.994493
rs6739840	2:183788369:C_T	2	183788369	T	C	47266	5.521	3.371e-08	+++	T	C	17012	0.02523	0.0009975	T	C	11373	0.0535007	0.01008	T	C	18881	0.0620708	5.814e-05	0.1191	0.996208
rs1045279	3:141663683:C_T	3	141663683	T	C	47094	-6.108	1.009e-09	---	C	T	16840	0.03905	3.987e-07	C	T	11373	0.0555105	0.001442	C	T	18881	0.0368398	0.008931	0.1473	0.98893
rs9942	3:141663752:A_G	3	141663752	A	G	47095.9	6.096	1.089e-09	+++	A	G	16842	0.03916	3.676e-07	A	G	11373	0.0556514	0.001402	A	G	18880.9	0.0362786	0.0101	0.1474	0.98805
rs9815587	3:141674548:A_C	3	141674548	A	C	47119.1	-6.44	1.196e-10	---	C	A	16865	0.03988	2.2e-07	C	A	11373	0.0591768	0.0006122	C	A	18881.1	0.0407148	0.003972	0.1465	0.9867
rs13081914	3:141674923:C_T	3	141674923	T	C	47121	-6.54	6.165e-11	---	C	T	16867	0.03983	2.285e-07	C	T	11373	0.06102	0.0002821	C	T	18881	0.0408326	0.003882	0.1465	0.986657
rs6440054	3:141678347:A_T	3	141678347	A	T	35755	5.481	4.23e-08	+?+	A	T	16874	0.0391	3.741e-07	NA	NA	NA	NA	NA	A	T	18881	0.0416373	0.003307	0.1464	0.989164
rs34773643	3:141685947:C_T	3	141685947	T	C	47131	6.416	1.399e-10	+++	T	C	16877	0.03908	3.797e-07	T	C	11373	0.0601841	0.000493	T	C	18881	0.0409613	0.003852	0.1462	0.986694
rs11569256	3:141688570:C_G	3	141688570	C	G	35756	-5.509	3.601e-08	-?-	G	C	16875	0.03897	4.094e-07	NA	NA	NA	NA	NA	G	C	18881	0.0423764	0.002776	0.1464	0.989097
rs2861421	3:141690440:C_T	3	141690440	T	C	47133.9	6.442	1.181e-10	+++	T	C	16880	0.03947	2.89e-07	T	C	11373	0.0585665	0.0007219	T	C	18880.9	0.0420568	0.003074	0.1459	0.989498
rs4315664	3:141694097:A_T	3	141694097	A	T	35791	-5.596	2.195e-08	-?-	T	A	16910	0.04001	1.932e-07	NA	NA	NA	NA	NA	T	A	18881	0.0421312	0.003024	0.1464	0.992183
rs4315665	3:141694139:C_T	3	141694139	T	C	47166	6.497	8.201e-11	+++	T	C	16912	0.03995	2.018e-07	T	C	11373	0.0571933	0.0008984	T	C	18881	0.0430117	0.002461	0.1465	0.99231
rs34092379	3:141699459:A_G	3	141699459	A	G	47175.9	-6.519	7.085e-11	---	G	A	16922	0.03921	3.338e-07	G	A	11373	0.056801	0.0009747	G	A	18880.9	0.0449462	0.001477	0.147	0.993117
rs11569216	3:141701527:A_G	3	141701527	A	G	47183.9	-6.495	8.283e-11	---	G	A	16930	0.03955	2.638e-07	G	A	11373	0.0569152	0.0009519	G	A	18880.9	0.0437732	0.00204	0.1467	0.993339
rs34486172	3:141703322:C_T	3	141703322	T	C	47190	6.55	5.766e-11	+++	T	C	16936	0.03944	2.826e-07	T	C	11373	0.0579316	0.0007966	T	C	18881	0.0446423	0.001639	0.1467	0.994181
rs12495978	3:141707113:G_T	3	141707113	T	G	47166	-6.545	5.954e-11	---	G	T	16912	0.03893	4.081e-07	G	T	11373	0.0555023	0.001191	G	T	18881	0.0465155	0.001053	0.1477	0.993776
rs3811708	3:141708171:G_T	3	141708171	T	G	47205	6.538	6.247e-11	+++	T	G	16951	0.03953	2.617e-07	T	G	11373	0.0576764	0.0008402	T	G	18881	0.0443993	0.001793	0.1467	0.994779
rs62283132	3:141709036:C_T	3	141709036	T	C	47226	6.527	6.7e-11	+++	T	C	16972	0.03941	2.8e-07	T	C	11373	0.0575391	0.0008646	T	C	18881	0.0443642	0.001794	0.147	0.995421
rs2271386	3:141712708:A_G	3	141712708	A	G	47316	6.61	3.833e-11	+++	A	G	17062	0.03823	5.872e-07	A	G	11373	0.0567067	0.0009286	A	G	18881	0.047905	0.0006671	0.1504	1
rs3817176	3:141712780:C_T	3	141712780	T	C	47303	6.573	4.927e-11	+++	T	C	17049	0.03831	5.616e-07	T	C	11373	0.056667	0.0009363	T	C	18881	0.0470207	0.0008194	0.1502	0.9994
rs11569198	3:141714368:A_G	3	141714368	A	G	47294.1	-6.633	3.284e-11	---	G	A	17040	0.03831	5.663e-07	G	A	11373	0.0562107	0.0009972	G	A	18881.1	0.0485092	0.0005385	0.1505	0.998773
rs2063454	3:141715371:C_T	3	141715371	T	C	47300	-6.63	3.352e-11	---	C	T	17046	0.03836	5.455e-07	C	T	11373	0.0560163	0.001038	C	T	18881	0.0484847	0.0005345	0.1506	0.998558
rs2063453	3:141715543:C_T	3	141715543	T	C	47301	-6.643	3.074e-11	---	C	T	17047	0.03859	4.644e-07	C	T	11373	0.0560877	0.001023	C	T	18881	0.0483036	0.0005694	0.1507	0.998575
rs1511299	3:141716072:C_T	3	141716072	T	C	47298	-5.533	3.14e-08	---	C	T	17044	0.03357	1.164e-05	C	T	11373	0.0373795	0.01339	C	T	18881	0.0348754	0.002895	0.2588	0.998238
rs34514405	3:141717441:A_G	3	141717441	A	G	47298.1	-6.65	2.937e-11	---	G	A	17044	0.0384	5.309e-07	G	A	11373	0.0561484	0.00101	G	A	18881.1	0.0487871	0.0005093	0.1506	0.998152
rs35787200	3:141717755:C_G	3	141717755	C	G	35924	5.759	8.44e-09	+?+	C	G	17043	0.03815	6.277e-07	NA	NA	NA	NA	NA	C	G	18881	0.0479294	0.000662	0.1501	0.997901
rs34186890	3:141720712:A_G	3	141720712	A	G	47237.1	-5.493	3.959e-08	---	G	A	16983	0.03352	1.248e-05	G	A	11373	0.0379671	0.012	G	A	18881.1	0.0339823	0.003722	0.2588	0.996079
rs34464850	3:141721762:C_G	3	141721762	C	G	35886	5.845	5.078e-09	+?+	C	G	17005	0.03854	4.985e-07	NA	NA	NA	NA	NA	C	G	18881	0.0489684	0.0004677	0.1502	0.997405
rs34579489	3:141725731:A_G	3	141725731	A	G	47105	6.105	1.028e-09	+++	A	G	16851	0.03571	3.527e-06	A	G	11373	0.0443368	0.007405	A	G	18881	0.0478026	0.0005113	0.16	0.99004
rs56129773	3:141725823:A_G	3	141725823	A	G	47234	6.241	4.352e-10	+++	A	G	16980	0.03554	3.608e-06	A	G	11373	0.0500432	0.002761	A	G	18881	0.0475951	0.0005434	0.1576	0.995684
rs35486283	3:141727844:A_T	3	141727844	A	T	35859	5.511	3.569e-08	+?+	A	T	16978	0.0357	3.27e-06	NA	NA	NA	NA	NA	A	T	18881	0.0469607	0.0006494	0.1571	0.995617
rs4683658	3:141730998:G_T	3	141730998	T	G	47197	-5.466	4.614e-08	---	G	T	16943	0.03333	1.425e-05	G	T	11373	0.037888	0.01088	G	T	18881	0.0334533	0.003729	0.2684	0.993516
rs907293	3:141739569:C_T	3	141739569	T	C	47248	-6.299	2.993e-10	---	C	T	16994	0.03615	2.427e-06	C	T	11373	0.0495361	0.003048	C	T	18881	0.0481661	0.0004644	0.1579	0.996518
rs6806443	3:141742185:C_T	3	141742185	T	C	47249	6.255	3.973e-10	+++	T	C	16995	0.03616	2.416e-06	T	C	11373	0.0477756	0.004175	T	C	18881	0.0482142	0.0004916	0.1578	0.996765
rs2862122	3:141742352:C_T	3	141742352	T	C	47249	-6.299	3.005e-10	---	C	T	16995	0.03616	2.416e-06	C	T	11373	0.0495255	0.003054	C	T	18881	0.048105	0.0005043	0.1579	0.996728
rs7619506	3:141743395:A_G	3	141743395	A	G	47249	6.245	4.234e-10	+++	A	G	16995	0.03616	2.416e-06	A	G	11373	0.0478035	0.00406	A	G	18881	0.0479096	0.0005261	0.1579	0.996829
rs7644383	3:141743951:C_T	3	141743951	T	C	47221.1	-5.501	3.782e-08	---	C	T	16967	0.03341	1.345e-05	C	T	11373	0.0361846	0.01516	C	T	18881.1	0.0351259	0.002321	0.2677	0.996527
rs6803884	3:141744942:A_G	3	141744942	A	G	47250	-6.296	3.063e-10	---	G	A	16996	0.03613	2.452e-06	G	A	11373	0.0495015	0.003069	G	A	18881	0.048105	0.0005048	0.1579	0.996908
rs4683417	3:141745790:G_T	3	141745790	T	G	47254	-6.252	4.055e-10	---	G	T	17000	0.03608	2.538e-06	G	T	11373	0.0494971	0.003071	G	T	18881	0.0472182	0.0006036	0.1574	0.996885
rs963396	3:141750539:A_G	3	141750539	A	G	47256.9	-6.264	3.741e-10	---	G	A	17003	0.03603	2.608e-06	G	A	11373	0.0496915	0.003036	G	A	18880.9	0.0474735	0.0005887	0.1581	0.997212
rs1820941	3:141751785:C_T	3	141751785	T	C	47197.9	6.278	3.429e-10	+++	T	C	16944	0.03619	2.459e-06	T	C	11373	0.0461362	0.006322	T	C	18880.9	0.0502781	0.000285	0.1553	0.994391
rs6764833	3:141753298:C_T	3	141753298	T	C	47304	-6.097	1.081e-09	---	C	T	17050	0.0368	1.533e-06	C	T	11373	0.0426489	0.007661	C	T	18881	0.0439413	0.000817	0.1856	0.999008
rs6795301	3:141754558:A_G	3	141754558	A	G	47315	6.049	1.46e-09	+++	A	G	17061	0.03668	1.648e-06	A	G	11373	0.0433544	0.006712	A	G	18881	0.0426986	0.001079	0.1851	0.999677
rs6795500	3:141754719:A_G	3	141754719	A	G	47313.9	6.032	1.622e-09	+++	A	G	17060	0.03664	1.688e-06	A	G	11373	0.0433485	0.00672	A	G	18880.9	0.0424163	0.001166	0.1851	0.99969
rs6440058	3:141755343:A_G	3	141755343	A	G	47316	5.737	9.625e-09	+++	A	G	17062	0.03672	1.606e-06	A	G	11373	0.0330263	0.02998	A	G	18881	0.041687	0.001417	0.1851	0.999855
rs6440059	3:141755344:C_T	3	141755344	T	C	47316	-5.791	7.002e-09	---	C	T	17062	0.03676	1.56e-06	C	T	11373	0.0350075	0.02186	C	T	18881	0.04159	0.00146	0.1858	1
rs1543064	3:141756541:C_T	3	141756541	T	C	47312.8	-6.031	1.63e-09	---	C	T	17059	0.03673	1.6e-06	C	T	11373	0.042772	0.007487	C	T	18880.8	0.0426189	0.001109	0.1851	0.999831
rs6778085	3:141756869:C_T	3	141756869	T	C	47316.1	-6.103	1.04e-09	---	C	T	17062	0.03751	9.525e-07	C	T	11373	0.0427769	0.00748	C	T	18881.1	0.0428041	0.001049	0.1859	1
rs9863685	3:141757097:A_G	3	141757097	A	G	47314	6.034	1.604e-09	+++	A	G	17060	0.03675	1.574e-06	A	G	11373	0.042787	0.007466	A	G	18881	0.0426187	0.001097	0.1851	0.999846
rs7630837	3:141759346:C_T	3	141759346	T	C	47304.2	-6.011	1.841e-09	---	C	T	17050	0.03658	1.774e-06	C	T	11373	0.0431374	0.006198	C	T	18881.2	0.0418928	0.001419	0.1851	0.99926
rs7633321	3:141759522:G_T	3	141759522	T	G	47304	-6.027	1.674e-09	---	G	T	17050	0.03658	1.774e-06	G	T	11373	0.0428408	0.007392	G	T	18881	0.0427239	0.001153	0.1851	0.999299
rs9880805	3:141760831:A_G	3	141760831	A	G	47281.9	6.066	1.315e-09	+++	A	G	17028	0.0365	1.896e-06	A	G	11373	0.0428926	0.00732	A	G	18880.9	0.0436486	0.0008697	0.1854	0.998957
rs7638352	3:141763144:C_T	3	141763144	T	C	47275	6.113	9.789e-10	+++	T	C	17021	0.03678	1.587e-06	T	C	11373	0.0412311	0.00876	T	C	18881	0.0448554	0.0006464	0.1853	0.998488
rs9289641	3:141763540:A_G	3	141763540	A	G	47274.1	6.139	8.305e-10	+++	A	G	17020	0.03693	1.445e-06	A	G	11373	0.0429846	0.007195	A	G	18881.1	0.0444736	0.0007218	0.1853	0.998384
rs9865777	3:141766090:C_T	3	141766090	T	C	47277	6.147	7.901e-10	+++	T	C	17023	0.0371	1.285e-06	T	C	11373	0.0428174	0.0073	T	C	18881	0.0443939	0.0007239	0.1853	0.998191
rs1355438	3:141767853:C_T	3	141767853	T	C	47253	-5.452	4.986e-08	---	C	T	16999	0.03402	9.129e-06	C	T	11373	0.0386318	0.009103	C	T	18881	0.0313796	0.006244	0.2746	0.997039
rs2862123	3:141768428:C_T	3	141768428	T	C	47273	-6.084	1.175e-09	---	C	T	17019	0.03694	1.433e-06	C	T	11373	0.0424135	0.007872	C	T	18881	0.043551	0.0008938	0.1854	0.997973
rs2862124	3:141770001:C_T	3	141770001	T	C	47271	-6.086	1.161e-09	---	C	T	17017	0.03702	1.359e-06	C	T	11373	0.0422693	0.008085	C	T	18881	0.0435597	0.0008966	0.1854	0.997765
rs2862125	3:141770576:G_T	3	141770576	T	G	47156	-5.508	3.638e-08	---	G	T	16902	0.03454	7.052e-06	G	T	11373	0.0385756	0.01382	G	T	18881	0.0369122	0.003881	0.197	0.991936
rs9266227	6:31325270:C_G	6	31325270	C	G	35790	-5.579	2.42e-08	-?-	C	G	16909	-0.03194	3.257e-05	NA	NA	NA	NA	NA	C	G	18881	-0.0464309	5.795e-06	0.4467	0.993854
rs73390208	6:31326131:C_T	6	31326131	T	C	35911.9	-5.842	5.171e-09	-?-	T	C	17031	-0.02879	0.0001717	NA	NA	NA	NA	NA	T	C	18880.9	-0.0573153	2.22e-07	0.2716	0.99664
rs3130071	6:31594628:A_T	6	31594628	A	T	35943	-5.476	4.359e-08	-?-	T	A	17062	0.03334	1.326e-05	NA	NA	NA	NA	NA	T	A	18881	0.0612998	2.823e-05	0.1458	1
rs9267658	6:31845985:C_T	6	31845985	T	C	47030	5.598	2.171e-08	+++	T	C	17053	0.03318	1.47e-05	T	C	11096	0.035324	0.09341	T	C	18881	0.063527	1.085e-05	0.1452	0.998202
rs3128761	6:31879158:A_T	6	31879158	A	T	35808	5.715	1.1e-08	+?+	A	T	16927	0.03266	2.142e-05	NA	NA	NA	NA	NA	A	T	18881	0.0661355	4.071e-06	0.1455	0.986689
rs3130681	6:31880611:C_T	6	31880611	T	C	46942	5.765	8.156e-09	+++	T	C	16965	0.03309	1.63e-05	T	C	11096	0.0366264	0.08044	T	C	18881	0.0665953	3.688e-06	0.1459	0.990125
rs3130682	6:31884823:C_T	6	31884823	T	C	46962	5.686	1.301e-08	+++	T	C	16985	0.03293	1.77e-05	T	C	11096	0.0336241	0.1034	T	C	18881	0.0663357	4.001e-06	0.1458	0.993462
rs3130683	6:31888367:C_T	6	31888367	T	C	46897	-5.706	1.159e-08	---	C	T	16920	0.03282	1.954e-05	C	T	11096	0.0357093	0.09325	C	T	18881	0.0663923	3.842e-06	0.1457	0.990684
rs1048709	6:31914935:A_G	6	31914935	A	G	47039	5.692	1.254e-08	+++	A	G	17062	0.03671	1.612e-06	A	G	11096	0.0318056	0.08059	A	G	18881	0.0491192	0.0001177	0.1957	1
rs3130285	6:32026257:C_T	6	32026257	T	C	47031	6.032	1.622e-09	+++	T	C	17054	0.03454	6.445e-06	T	C	11096	0.0442734	0.04045	T	C	18881	0.0664081	4.071e-06	0.1439	0.997707
rs3117189	6:32033944:A_G	6	32033944	A	G	47037	5.931	3.004e-09	+++	A	G	17060	0.03523	4.159e-06	A	G	11096	0.0433717	0.0436	A	G	18881	0.0619442	1.459e-05	0.1489	0.999675
rs3130287	6:32050544:C_T	6	32050544	T	C	47038.9	-5.964	2.456e-09	---	C	T	17062	0.03538	3.783e-06	C	T	11096	0.0442033	0.03972	C	T	18880.9	0.0619113	1.439e-05	0.149	1
rs3117182	6:32066819:A_T	6	32066819	A	T	35942.9	-5.705	1.166e-08	-?-	T	A	17062	0.03361	1.125e-05	NA	NA	NA	NA	NA	T	A	18880.9	0.0624228	1.178e-05	0.1525	1
rs3096695	6:32069806:C_G	6	32069806	C	G	35908	-5.923	3.157e-09	-?-	G	C	17027	0.03448	6.782e-06	NA	NA	NA	NA	NA	G	C	18881	0.06671	3.32e-06	0.1436	0.997021
rs3117181	6:32071017:C_G	6	32071017	C	G	35941	5.819	5.936e-09	+?+	C	G	17060	0.03544	3.663e-06	NA	NA	NA	NA	NA	C	G	18881	0.061841	1.385e-05	0.1487	0.999573
rs3134954	6:32071893:C_T	6	32071893	T	C	47039	-5.991	2.086e-09	---	C	T	17062	0.03588	2.764e-06	C	T	11096	0.0450202	0.03719	C	T	18881	0.061448	1.578e-05	0.1489	1
rs3130342	6:32080146:A_C	6	32080146	A	C	47039	5.979	2.243e-09	+++	A	C	17062	0.03374	1.045e-05	A	C	11096	0.0470741	0.03022	A	C	18881	0.0641821	6.523e-06	0.1486	1
rs3134963	6:32102305:C_T	6	32102305	T	C	45109	5.75	8.947e-09	+++	T	C	17018	0.03362	1.148e-05	T	C	9210	0.0327384	0.1395	T	C	18881	0.0651867	4.703e-06	0.1481	0.998169
rs3134953	6:32109165:A_G	6	32109165	A	G	45055	-6.219	5.014e-10	---	G	A	16964	0.03295	1.771e-05	G	A	9210	0.0491083	0.02663	G	A	18881	0.0707606	7.75e-07	0.1426	0.994162
rs3130279	6:32112626:A_G	6	32112626	A	G	45152.9	5.915	3.313e-09	+++	A	G	17062	0.03319	1.452e-05	A	G	9210	0.0463803	0.04699	A	G	18880.9	0.0639902	7.393e-06	0.1494	1
rs9267807	6:32112955:A_G	6	32112955	A	G	43719	5.631	1.793e-08	+++	A	G	17016	0.03363	1.143e-05	A	G	7822	0.0268676	0.2495	A	G	18881	0.0641952	6.827e-06	0.1489	0.997628
rs3131283	6:32119898:C_T	6	32119898	T	C	43403	5.671	1.417e-08	+++	T	C	17062	0.02719	0.000382	T	C	7460	0.0459942	0.07468	T	C	18881	0.0719717	5.886e-07	0.1423	1
rs3134604	6:32122386:C_G	6	32122386	C	G	35943	5.525	3.288e-08	+?+	C	G	17062	0.02886	0.0001631	NA	NA	NA	NA	NA	C	G	18881	0.0687915	2.769e-06	0.1402	1
rs3096694	6:32123951:C_T	6	32123951	T	C	35940.1	5.518	3.436e-08	+?+	T	C	17059	0.02642	0.0005571	NA	NA	NA	NA	NA	T	C	18881.1	0.0736829	4.187e-07	0.1342	0.999803
rs3130346	6:32131510:C_T	6	32131510	T	C	35941.2	5.455	4.884e-08	+?+	T	C	17060	0.02882	0.0001671	NA	NA	NA	NA	NA	T	C	18881.2	0.0675037	4.283e-06	0.1401	0.999836
rs1800684	6:32151994:A_T	6	32151994	A	T	35943	5.69	1.273e-08	+?+	A	T	17062	0.02753	0.000322	NA	NA	NA	NA	NA	A	T	18881	0.0746063	2.295e-07	0.1428	1
rs9267890	6:32202086:G_T	6	32202086	T	G	35572.9	5.588	2.293e-08	+?+	T	G	16692	0.02418	0.001773	NA	NA	NA	NA	NA	T	G	18880.9	0.0798216	4.704e-08	0.1338	0.966848
rs9267955	6:32213150:A_G	6	32213150	A	G	35943	5.916	3.295e-09	+?+	A	G	17062	0.02442	0.001421	NA	NA	NA	NA	NA	A	G	18881	0.0836347	5.986e-09	0.148	1
rs9267992	6:32220397:A_G	6	32220397	A	G	35943	-5.987	2.142e-09	-?-	G	A	17062	0.02445	0.001402	NA	NA	NA	NA	NA	G	A	18881	0.0849507	2.988e-09	0.1482	1
rs9268104	6:32246919:A_G	6	32246919	A	G	35940.1	5.872	4.303e-09	+?+	A	G	17059	0.023	0.002661	NA	NA	NA	NA	NA	A	G	18881.1	0.085505	2.678e-09	0.1475	0.999887
rs9268106	6:32247115:A_T	6	32247115	A	T	35940	-5.868	4.422e-09	-?-	T	A	17059	0.023	0.002661	NA	NA	NA	NA	NA	T	A	18881	0.0854361	2.712e-09	0.1474	0.999928
rs9268118	6:32249987:C_T	6	32249987	T	C	35939	5.899	3.665e-09	+?+	T	C	17058	0.02321	0.002435	NA	NA	NA	NA	NA	T	C	18881	0.0855275	2.574e-09	0.1455	0.999759
rs9268138	6:32255454:A_G	6	32255454	A	G	35942	5.869	4.396e-09	+?+	A	G	17061	0.02307	0.002587	NA	NA	NA	NA	NA	A	G	18881	0.0853436	2.846e-09	0.1474	0.999753
rs6457535	6:32262406:A_G	6	32262406	A	G	35941	5.855	4.781e-09	+?+	A	G	17060	0.02312	0.002528	NA	NA	NA	NA	NA	A	G	18881	0.0847661	3.356e-09	0.1474	0.999934
rs9268247	6:32295419:A_C	6	32295419	A	C	35909.1	5.769	7.952e-09	+?+	A	C	17028	0.02326	0.002401	NA	NA	NA	NA	NA	A	C	18881.1	0.0828059	7.925e-09	0.1447	0.996918
rs7451330	6:32295965:C_T	6	32295965	T	C	35932.1	5.745	9.21e-09	+?+	T	C	17051	0.02242	0.003411	NA	NA	NA	NA	NA	T	C	18881.1	0.083531	4.635e-09	0.1481	0.999045
rs3117117	6:32321272:A_C	6	32321272	A	C	35931	-5.864	4.516e-09	-?-	C	A	17050	0.02223	0.003703	NA	NA	NA	NA	NA	C	A	18881	0.0865221	1.396e-09	0.148	0.998837
rs3117115	6:32324055:A_C	6	32324055	A	C	35929	5.902	3.596e-09	+?+	A	C	17048	0.02304	0.002631	NA	NA	NA	NA	NA	A	C	18881	0.0861304	2.133e-09	0.147	0.998214
rs9268321	6:32329598:A_G	6	32329598	A	G	35928	5.934	2.96e-09	+?+	A	G	17047	0.02302	0.002644	NA	NA	NA	NA	NA	A	G	18881	0.0868019	1.618e-09	0.147	0.998179
rs3117139	6:32364667:A_G	6	32364667	A	G	35850	5.618	1.929e-08	+?+	A	G	16969	0.02213	0.003948	NA	NA	NA	NA	NA	A	G	18881	0.082286	1.178e-08	0.1451	0.993493
rs3135352	6:32392906:A_C	6	32392906	A	C	35943	-5.493	3.954e-08	-?-	C	A	17062	0.02172	0.004551	NA	NA	NA	NA	NA	C	A	18881	0.0802631	2.242e-08	0.145	1
rs3135350	6:32392981:C_T	6	32392981	T	C	35943.1	-5.478	4.302e-08	-?-	C	T	17062	0.02172	0.004555	NA	NA	NA	NA	NA	C	T	18881.1	0.0799428	2.539e-08	0.1449	0.999925
rs3129971	6:32393235:C_G	6	32393235	C	G	35943	-5.455	4.895e-08	-?-	G	C	17062	0.02171	0.004561	NA	NA	NA	NA	NA	G	C	18881	0.0795263	3.024e-08	0.145	0.999977
rs9268635	6:32406579:C_T	6	32406579	T	C	35943	5.486	4.103e-08	+?+	T	C	17062	0.02171	0.004561	NA	NA	NA	NA	NA	T	C	18881	0.080193	2.348e-08	0.1449	0.999948
rs9268653	6:32409058:C_T	6	32409058	T	C	35883.9	5.498	3.851e-08	+?+	T	C	17003	0.02021	0.008403	NA	NA	NA	NA	NA	T	C	18880.9	0.0838571	7.223e-09	0.1433	0.989952
rs3135391	6:32410987:A_G	6	32410987	A	G	35942.9	5.521	3.366e-08	+?+	A	G	17062	0.02151	0.004952	NA	NA	NA	NA	NA	A	G	18880.9	0.0811146	1.599e-08	0.1454	1
rs3135388	6:32413051:A_G	6	32413051	A	G	35943	5.54	3.018e-08	+?+	A	G	17062	0.02208	0.003926	NA	NA	NA	NA	NA	A	G	18881	0.0806758	1.932e-08	0.1449	1
rs3129889	6:32413545:A_G	6	32413545	A	G	35943	-5.486	4.109e-08	-?-	G	A	17062	0.02177	0.004462	NA	NA	NA	NA	NA	G	A	18881	0.0801449	2.459e-08	0.1449	1
rs9268807	6:32423915:C_G	6	32423915	C	G	35838	5.512	3.556e-08	+?+	C	G	16957	0.02269	0.003121	NA	NA	NA	NA	NA	C	G	18881	0.0781894	4.234e-08	0.146	0.988648
rs9268851	6:32429582:A_G	6	32429582	A	G	35925	5.671	1.422e-08	+?+	A	G	17044	0.02483	0.001187	NA	NA	NA	NA	NA	A	G	18881	0.0780138	5.629e-08	0.1439	0.99843
rs9268925	6:32432969:A_C	6	32432969	A	C	35915.1	5.68	1.346e-08	+?+	A	C	17034	0.02414	0.001626	NA	NA	NA	NA	NA	A	C	18881.1	0.0795746	2.994e-08	0.1434	0.996214
rs9268927	6:32433085:A_T	6	32433085	A	T	35916	5.642	1.678e-08	+?+	A	T	17035	0.02435	0.001478	NA	NA	NA	NA	NA	A	T	18881	0.0782487	5.242e-08	0.1436	0.996726
rs9268978	6:32434978:A_G	6	32434978	A	G	35911	5.645	1.653e-08	+?+	A	G	17030	0.02429	0.001523	NA	NA	NA	NA	NA	A	G	18881	0.0784124	4.728e-08	0.1435	0.996326
rs9269047	6:32438783:C_G	6	32438783	C	G	35904	5.568	2.584e-08	+?+	C	G	17023	0.02387	0.001844	NA	NA	NA	NA	NA	C	G	18881	0.0775258	6.21e-08	0.1433	0.995136
rs9270101	6:32554607:C_T	6	32554607	T	C	32874	5.516	3.469e-08	+?+	T	C	17058	0.02707	0.0004068	NA	NA	NA	NA	NA	T	C	15816	0.0677022	8.237e-07	0.1559	0.999534
rs9270986	6:32574060:A_C	6	32574060	A	C	35943	5.676	1.379e-08	+?+	A	C	17062	0.02627	0.0005985	NA	NA	NA	NA	NA	A	C	18881	0.0702719	1.859e-07	0.1564	1
rs9271147	6:32577385:C_T	6	32577385	T	C	35927	5.806	6.394e-09	+?+	T	C	17046	0.02643	0.0005588	NA	NA	NA	NA	NA	T	C	18881	0.0742581	6.45e-08	0.1512	0.998273
rs9271191	6:32578449:C_T	6	32578449	T	C	35940	5.679	1.354e-08	+?+	T	C	17059	0.02699	0.0004216	NA	NA	NA	NA	NA	T	C	18881	0.0691835	2.688e-07	0.156	0.999738
rs9271203	6:32578885:C_T	6	32578885	T	C	35940	5.693	1.245e-08	+?+	T	C	17059	0.02699	0.0004216	NA	NA	NA	NA	NA	T	C	18881	0.0694852	2.476e-07	0.156	0.999837
rs2395515	6:32580637:C_T	6	32580637	T	C	35942	-5.707	1.151e-08	-?-	C	T	17061	0.02691	0.0004398	NA	NA	NA	NA	NA	C	T	18881	0.0697764	2.32e-07	0.1561	0.999876
rs3997873	6:32580723:G_T	6	32580723	T	G	35940	-5.465	4.641e-08	-?-	G	T	17059	0.02558	0.0008324	NA	NA	NA	NA	NA	G	T	18881	0.0713316	5.502e-07	0.1488	0.999791
rs3129757	6:32584609:A_C	6	32584609	A	C	35942	5.453	4.951e-08	+?+	A	C	17061	0.02571	0.0007846	NA	NA	NA	NA	NA	A	C	18881	0.070861	6.297e-07	0.1489	0.999844
rs1575676	6:108861264:C_T	6	108861264	T	C	47268	-8.176	2.946e-16	---	T	C	17014	-0.04081	1.007e-07	T	C	11373	-0.0580232	1.679e-05	T	C	18881	-0.0549571	2.061e-07	0.3687	0.997134
rs9384679	6:108864419:C_T	6	108864419	T	C	47316	-8.132	4.217e-16	---	T	C	17062	-0.04166	5.201e-08	T	C	11373	-0.0574651	1.95e-05	T	C	18881	-0.0533323	3.914e-07	0.3708	1
rs6911407	6:108867031:A_C	6	108867031	A	C	47220	-8.23	1.873e-16	---	A	C	16966	-0.0423	3.552e-08	A	C	11373	-0.057421	1.979e-05	A	C	18881	-0.0543081	2.745e-07	0.3704	0.997078
rs12198276	6:108871964:A_C	6	108871964	A	C	46848	5.837	5.306e-09	+++	A	C	16594	0.03827	8.034e-07	A	C	11373	0.0451503	0.004937	A	C	18881	0.0314743	0.007626	0.2484	0.977859
rs768023	6:108876002:A_G	6	108876002	A	G	47205	8.439	3.188e-17	+++	G	A	16951	-0.04277	2.539e-08	G	A	11373	-0.0600554	8.148e-06	G	A	18881	-0.0556864	1.258e-07	0.373	0.99589
rs1536057	6:108885623:C_T	6	108885623	T	C	47245	-8.339	7.471e-17	---	T	C	16991	-0.04216	3.827e-08	T	C	11373	-0.0632764	1.419e-05	T	C	18881	-0.057332	4.207e-07	0.2789	0.995703
rs2253310	6:108888593:C_G	6	108888593	C	G	35870	-7.263	3.773e-13	-?-	C	G	16989	-0.0429	2.212e-08	NA	NA	NA	NA	NA	C	G	18881	-0.0548703	1.849e-07	0.3737	0.996197
rs2764265	6:108894438:C_T	6	108894438	T	C	47238	8.494	2.002e-17	+++	C	T	16984	-0.04242	3.188e-08	C	T	11373	-0.0604117	5.681e-06	C	T	18881	-0.0562128	9.532e-08	0.3738	0.996193
rs2490272	6:108895386:C_T	6	108895386	T	C	47245	8.42	3.749e-17	+++	C	T	16991	-0.04239	3.236e-08	C	T	11373	-0.0604769	6.897e-06	C	T	18881	-0.0553545	1.464e-07	0.3736	0.996261
rs2802288	6:108896215:A_G	6	108896215	A	G	47247	-8.415	3.933e-17	---	A	G	16993	-0.04243	3.149e-08	A	G	11373	-0.0607424	6.346e-06	A	G	18881	-0.0550773	1.697e-07	0.3736	0.996337
rs12200646	6:108897661:A_G	6	108897661	A	G	47255	-5.623	1.882e-08	---	A	G	17001	-0.02044	0.0077	A	G	11373	-0.0355575	0.07315	A	G	18881	-0.0803044	4.601e-07	0.1158	0.993556
rs2802290	6:108905680:A_G	6	108905680	A	G	47246	8.447	2.979e-17	+++	G	A	16992	-0.04223	3.64e-08	G	A	11373	-0.0615812	4.717e-06	G	A	18881	-0.0553446	1.504e-07	0.3736	0.996252
rs12206094	6:108906200:C_T	6	108906200	T	C	47254	-8.443	3.099e-17	---	T	C	17000	-0.0424	3.198e-08	T	C	11373	-0.0652075	7.689e-06	T	C	18881	-0.057613	3.619e-07	0.2785	0.996379
rs2802292	6:108908518:G_T	6	108908518	T	G	47245	8.475	2.356e-17	+++	G	T	16991	-0.04223	3.64e-08	G	T	11373	-0.0619874	4.081e-06	G	T	18881	-0.0555392	1.342e-07	0.3737	0.99612
rs13220810	6:108913201:C_T	6	108913201	T	C	46964	-6.012	1.836e-09	---	C	T	16710	0.03984	2.559e-07	C	T	11373	0.043052	0.007105	C	T	18881	0.0338024	0.00444	0.2488	0.981342
rs9480865	6:108916573:C_T	6	108916573	T	C	47310	5.497	3.874e-08	+++	C	T	17056	-0.0352	4.253e-06	C	T	11373	-0.0691193	0.000114	C	T	18881	-0.0251235	0.06437	0.1605	0.99948
rs58157973	6:108921157:A_G	6	108921157	A	G	47248.1	5.575	2.474e-08	+++	G	A	16994	-0.02029	0.008168	G	A	11373	-0.0350362	0.07746	G	A	18881.1	-0.0796658	5.762e-07	0.1158	0.993445
rs12196602	6:108922332:A_T	6	108922332	A	T	35875	-5.453	4.939e-08	-?-	A	T	16994	-0.02029	0.008168	NA	NA	NA	NA	NA	A	T	18881	-0.0807133	4.689e-07	0.1157	0.993472
rs2802295	6:108926496:A_G	6	108926496	A	G	47219	-8.543	1.309e-17	---	A	G	16965	-0.04238	3.351e-08	A	G	11373	-0.0623505	3.582e-06	A	G	18881	-0.0562786	7.941e-08	0.3735	0.994704
rs7753734	6:108927841:C_T	6	108927841	T	C	47316	-5.545	2.941e-08	---	T	C	17062	-0.03463	6.071e-06	T	C	11373	-0.0702121	9.339e-05	T	C	18881	-0.0266302	0.04942	0.1604	1
rs2764261	6:108927842:A_G	6	108927842	A	G	47174.9	-8.487	2.112e-17	---	A	G	16921	-0.04262	2.918e-08	A	G	11373	-0.062296	3.653e-06	A	G	18880.9	-0.055258	1.369e-07	0.3738	0.993281
rs7754626	6:108928171:A_G	6	108928171	A	G	47276.9	-5.637	1.731e-08	---	A	G	17023	-0.03683	1.532e-06	A	G	11373	-0.0701701	9.43e-05	A	G	18880.9	-0.0249337	0.06788	0.1603	0.997541
rs12192758	6:108933808:A_G	6	108933808	A	G	47269	-5.514	3.509e-08	---	A	G	17015	-0.02109	0.005937	A	G	11373	-0.0285452	0.1578	A	G	18881	-0.0853666	3.04e-07	0.09931	0.995918
rs2764264	6:108934461:C_T	6	108934461	T	C	47085	9.361	7.918e-21	+++	C	T	16831	-0.05435	1.72e-12	C	T	11373	-0.0684513	8.889e-07	C	T	18881	-0.0547763	5.442e-07	0.3033	0.991094
6:108934564_GT_G	6:108934564:G_GT	6	108934564	G	GT	16704	6.95	3.657e-12	+??	GT	G	16704	-0.05373	3.657e-12	NA	NA	NA	NA	NA	NA	NA	NA	NA	NA	0.3024	0.987665
rs72942519	6:108934965:A_C	6	108934965	A	C	47268.9	-5.544	2.961e-08	---	A	C	17015	-0.02128	0.005497	A	C	11373	-0.0282007	0.1628	A	C	18880.9	-0.0858981	2.215e-07	0.09957	0.996137
rs12202234	6:108939083:C_G	6	108939083	C	G	35886.9	5.573	2.505e-08	+?+	G	C	17006	-0.02129	0.005497	NA	NA	NA	NA	NA	G	C	18880.9	-0.085463	2.717e-07	0.09927	0.995439
rs7341233	6:108940280:C_T	6	108940280	T	C	47252.9	5.557	2.75e-08	+++	C	T	16999	-0.02204	0.004049	C	T	11373	-0.0251051	0.2001	C	T	18880.9	-0.0827239	1.818e-07	0.1064	0.991642
rs17598747	6:108941393:A_G	6	108941393	A	G	47297	5.581	2.385e-08	+++	G	A	17043	-0.02128	0.005464	G	A	11373	-0.0270789	0.1763	G	A	18881	-0.0872437	1.388e-07	0.09997	0.997334
rs17069665	6:108941468:A_G	6	108941468	A	G	47265	5.563	2.656e-08	+++	G	A	17011	-0.02219	0.003801	G	A	11373	-0.024591	0.2095	G	A	18881	-0.083066	1.809e-07	0.1067	0.991556
rs746784632	6:108941874:A_ATTTTC	6	108941874	A	ATTTTC	16843	6.488	8.708e-11	+??	ATTTTC	A	16843	-0.04996	8.708e-11	NA	NA	NA	NA	NA	NA	NA	NA	NA	NA	0.2935	0.99008
rs3813498	6:108944165:C_T	6	108944165	T	C	47227.1	6.309	2.811e-10	+++	C	T	16973	-0.04152	6.246e-08	C	T	11373	-0.0818678	5.154e-07	C	T	18881.1	-0.0212381	0.09674	0.1867	0.992463
rs7762395	6:108945107:A_G	6	108945107	A	G	47244	-5.65	1.602e-08	---	A	G	16990	-0.03517	4.531e-06	A	G	11373	-0.0742811	4.807e-05	A	G	18881	-0.0269931	0.05056	0.1549	0.994705
rs2022464	6:108945370:A_C	6	108945370	A	C	47208	-9.225	2.845e-20	---	A	C	16954	-0.05092	3.261e-11	A	C	11373	-0.0711765	3.726e-07	A	C	18881	-0.0557705	4.098e-07	0.2942	0.994209
rs9285397	6:108951655:C_T	6	108951655	T	C	47232	5.675	1.389e-08	+++	C	T	16978	-0.03674	1.676e-06	C	T	11373	-0.0697306	8.502e-05	C	T	18881	-0.0264282	0.05075	0.1596	0.991275
rs12213895	6:108951968:A_T	6	108951968	A	T	35934	-5.705	1.16e-08	-?-	A	T	17053	-0.02202	0.004036	NA	NA	NA	NA	NA	A	T	18881	-0.0868434	1.844e-07	0.1001	0.998534
rs4946930	6:108952337:A_G	6	108952337	A	G	47248	-5.658	1.527e-08	---	A	G	16994	-0.03534	4.055e-06	A	G	11373	-0.0742775	4.811e-05	A	G	18881	-0.026883	0.05061	0.155	0.994523
rs13207511	6:108953975:A_G	6	108953975	A	G	47315.9	-5.988	2.12e-09	---	G	A	17062	0.03842	5.165e-07	G	A	11373	0.0452352	0.004856	G	A	18880.9	0.0335462	0.004881	0.2488	1
rs73763154	6:108955861:C_T	6	108955861	T	C	47310	5.628	1.82e-08	+++	C	T	17056	-0.02187	0.004283	C	T	11373	-0.0271854	0.1785	C	T	18881	-0.0876609	1.259e-07	0.1001	0.999054
rs72942595	6:108957432:A_G	6	108957432	A	G	47313	-5.602	2.113e-08	---	A	G	17059	-0.02205	0.003977	A	G	11373	-0.0271552	0.179	A	G	18881	-0.086554	1.98e-07	0.1001	0.999453
rs17310529	6:108957530:C_T	6	108957530	T	C	47313	5.607	2.064e-08	+++	C	T	17059	-0.02205	0.003977	C	T	11373	-0.0271678	0.1788	C	T	18881	-0.0866506	1.896e-07	0.1001	0.999425
rs12202209	6:108960025:G_T	6	108960025	T	G	47310	5.592	2.246e-08	+++	G	T	17056	-0.02187	0.004283	G	T	11373	-0.0271603	0.1789	G	T	18881	-0.0866151	1.925e-07	0.1001	0.999167
rs9480866	6:108962642:C_T	6	108962642	T	C	47258	-5.531	3.176e-08	---	T	C	17004	-0.03546	3.748e-06	T	C	11373	-0.0691004	0.0001145	T	C	18881	-0.0264127	0.05305	0.1565	0.994248
rs12207868	6:108964885:A_G	6	108964885	A	G	47316	5.624	1.866e-08	+++	G	A	17062	-0.02232	0.003554	G	A	11373	-0.0272563	0.1774	G	A	18881	-0.0863869	2.042e-07	0.1002	1
rs10457180	6:108965039:A_G	6	108965039	A	G	47226.9	9.123	7.336e-20	+++	G	A	16973	-0.05095	3.081e-11	G	A	11373	-0.069735	6.382e-07	G	A	18880.9	-0.0547873	6.761e-07	0.2947	0.995532
rs12202049	6:108968677:C_G	6	108968677	C	G	35936.9	-5.671	1.421e-08	-?-	C	G	17056	-0.02181	0.004385	NA	NA	NA	NA	NA	C	G	18880.9	-0.0864383	1.876e-07	0.1	0.999281
rs12209092	6:108970680:A_G	6	108970680	A	G	47277.1	5.791	6.996e-09	+++	G	A	17023	-0.02337	0.002296	G	A	11373	-0.0291565	0.1472	G	A	18881.1	-0.0868741	1.53e-07	0.1013	0.996363
rs71558326	6:108971060:G_T	6	108971060	T	G	47204.9	6.003	1.936e-09	+++	T	G	16951	0.03739	1.12e-06	T	G	11373	0.0471032	0.003428	T	G	18880.9	0.0345717	0.003493	0.2468	0.991585
rs12197634	6:108971656:C_G	6	108971656	C	G	35938	-5.683	1.326e-08	-?-	C	G	17057	-0.02182	0.004368	NA	NA	NA	NA	NA	C	G	18881	-0.0866405	1.837e-07	0.1001	0.998867
rs13217795	6:108974098:C_T	6	108974098	T	C	47217	9.096	9.34e-20	+++	C	T	16963	-0.05018	6.186e-11	C	T	11373	-0.0706255	4.698e-07	C	T	18881	-0.0548687	7.029e-07	0.2931	0.994594
rs11153120	6:108974453:A_C	6	108974453	A	C	47287	-5.602	2.125e-08	---	A	C	17033	-0.02228	0.003639	A	C	11373	-0.0268225	0.1844	A	C	18881	-0.0863257	2.124e-07	0.09984	0.997629
rs4946932	6:108974746:A_C	6	108974746	A	C	47209	-9.224	2.855e-20	---	A	C	16955	-0.05123	2.481e-11	A	C	11373	-0.0698086	6.21e-07	A	C	18881	-0.0561197	3.629e-07	0.2943	0.994581
rs12203787	6:108975464:C_G	6	108975464	C	G	35875.1	5.758	8.51e-09	+?+	G	C	16994	-0.02319	0.002503	NA	NA	NA	NA	NA	G	C	18881.1	-0.0821548	2.16e-07	0.1063	0.990772
rs12203834	6:108975562:C_T	6	108975562	T	C	47247	-5.563	2.65e-08	---	T	C	16993	-0.02305	0.002651	T	C	11373	-0.0237262	0.2259	T	C	18881	-0.0818675	2.39e-07	0.1063	0.990508
rs9480867	6:108975646:A_G	6	108975646	A	G	47249.1	-5.567	2.595e-08	---	A	G	16995	-0.03552	3.614e-06	A	G	11373	-0.071827	6.801e-05	A	G	18881.1	-0.025739	0.06031	0.1565	0.993753
rs7772662	6:108977107:A_G	6	108977107	A	G	47243	5.604	2.093e-08	+++	G	A	16989	-0.02273	0.003046	G	A	11373	-0.0244505	0.2121	G	A	18881	-0.0829937	1.539e-07	0.1062	0.990068
rs9400239	6:108977663:C_T	6	108977663	T	C	47208	-9.186	4.087e-20	---	T	C	16954	-0.05115	2.661e-11	T	C	11373	-0.0697548	6.335e-07	T	C	18881	-0.0556192	4.562e-07	0.2943	0.994465
rs11153121	6:108982282:C_T	6	108982282	T	C	47271	-5.676	1.376e-08	---	T	C	17017	-0.02382	0.001887	T	C	11373	-0.0216845	0.3122	T	C	18881	-0.0925534	8.008e-08	0.09029	0.9947
rs9398171	6:108983527:C_T	6	108983527	T	C	47214.9	8.928	4.327e-19	+++	C	T	16961	-0.05051	4.642e-11	C	T	11373	-0.0688446	1.167e-06	C	T	18880.9	-0.0532049	1.559e-06	0.2887	0.995499
rs12196996	6:108984067:A_G	6	108984067	A	G	47281.1	5.715	1.096e-08	+++	G	A	17027	-0.02398	0.001753	G	A	11373	-0.0218929	0.3104	G	A	18881.1	-0.0931814	6.476e-08	0.09041	0.995252
rs3778586	6:108986606:A_G	6	108986606	A	G	47243.1	-5.452	4.983e-08	---	A	G	16989	-0.02493	0.001154	A	G	11373	-0.0215713	0.2997	A	G	18881.1	-0.0791612	9.613e-07	0.09784	0.9884
rs2153960	6:108988184:A_G	6	108988184	A	G	47316	8.701	3.282e-18	+++	G	A	17062	-0.04823	2.919e-10	G	A	11373	-0.0686998	1.198e-06	G	A	18881	-0.0519952	2.537e-06	0.2888	1
rs3800226	6:108988595:C_T	6	108988595	T	C	47294	5.711	1.126e-08	+++	C	T	17040	-0.02421	0.001576	C	T	11373	-0.0227193	0.2925	C	T	18881	-0.0922121	8.639e-08	0.09041	0.995647
rs73763159	6:108991686:G_T	6	108991686	T	G	47271	-5.78	7.481e-09	---	T	G	17017	-0.0244	0.001457	T	G	11373	-0.0223704	0.3	T	G	18881	-0.0940972	5.606e-08	0.0901	0.993078
rs3800227	6:108994161:A_G	6	108994161	A	G	47225	-8.388	4.94e-17	---	A	G	16971	-0.04329	1.688e-08	A	G	11373	-0.0601288	3.712e-05	A	G	18881	-0.0605905	1.264e-07	0.2559	0.989802
rs35396874	6:108994433:C_T	6	108994433	T	C	47270	8.992	2.433e-19	+++	C	T	17016	-0.04949	1.055e-10	C	T	11373	-0.0676965	1.844e-06	C	T	18881	-0.0564708	3.667e-07	0.2863	0.992669
rs9398172	6:108994826:A_G	6	108994826	A	G	47268	8.848	8.874e-19	+++	G	A	17014	-0.04867	2.128e-10	G	A	11373	-0.0677583	1.852e-06	G	A	18881	-0.0550764	7.307e-07	0.2858	0.991775
rs3778588	6:108996553:C_T	6	108996553	T	C	46946.1	-5.607	2.058e-08	---	T	C	16967	-0.03346	1.308e-05	T	C	11098	-0.0770322	2.15e-05	T	C	18881.1	-0.0271284	0.04671	0.1602	0.983991
rs3800228	6:108996748:G_T	6	108996748	T	G	47196	-8.941	3.855e-19	---	T	G	16942	-0.04841	2.905e-10	T	G	11373	-0.067666	2.126e-06	T	G	18881	-0.0576282	2.564e-07	0.2837	0.98877
rs3800229	6:108996963:G_T	6	108996963	T	G	47212	8.878	6.804e-19	+++	G	T	16958	-0.04816	3.5e-10	G	T	11373	-0.0683317	1.557e-06	G	T	18881	-0.0562054	4.612e-07	0.2855	0.989459
rs9374040	6:108997435:A_G	6	108997435	A	G	47202	8.896	5.769e-19	+++	G	A	16948	-0.04863	2.386e-10	G	A	11373	-0.0683388	1.553e-06	G	A	18881	-0.05591	5.254e-07	0.2854	0.988813
rs9400240	6:108997611:A_G	6	108997611	A	G	47198	8.866	7.551e-19	+++	G	A	16944	-0.04835	3.049e-10	G	A	11373	-0.0683422	1.551e-06	G	A	18881	-0.0558183	5.574e-07	0.2854	0.988579
rs3800230	6:108998128:G_T	6	108998128	T	G	47182	6.102	1.049e-09	+++	G	T	16928	-0.0298	0.0001054	G	T	11373	-0.0399388	0.03127	G	T	18881	-0.0700076	4.171e-06	0.1189	0.984089
rs3800231	6:108998266:A_G	6	108998266	A	G	47190	-8.884	6.459e-19	---	A	G	16936	-0.04824	3.362e-10	A	G	11373	-0.0689696	1.311e-06	A	G	18881	-0.0560068	4.98e-07	0.2853	0.987739
rs1935952	6:108998905:C_G	6	108998905	C	G	35796	7.767	8.057e-15	+?+	G	C	16915	-0.04946	1.223e-10	NA	NA	NA	NA	NA	G	C	18881	-0.0570249	2.942e-07	0.2857	0.986603
rs3800232	6:108998953:C_T	6	108998953	T	C	47183	-6.064	1.329e-09	---	T	C	16929	-0.0298	0.0001051	T	C	11373	-0.0400124	0.03096	T	C	18881	-0.0690858	4.915e-06	0.1188	0.983924
rs1935951	6:108999101:A_G	6	108999101	A	G	47177	8.876	6.914e-19	+++	G	A	16923	-0.04854	2.66e-10	G	A	11373	-0.0683985	1.521e-06	G	A	18881	-0.0557316	5.705e-07	0.2852	0.986503
rs1935949	6:108999287:A_G	6	108999287	A	G	47171	-8.933	4.129e-19	---	A	G	16917	-0.04892	1.939e-10	A	G	11373	-0.0684307	1.504e-06	A	G	18881	-0.0562207	4.693e-07	0.2851	0.986246
rs9398173	6:109000316:C_T	6	109000316	T	C	40985	-7.975	1.525e-15	---	T	C	16881	-0.04807	4.123e-10	T	C	11373	-0.0606224	1.067e-05	T	C	12731	-0.047953	0.000355	0.2847	0.983925
rs4946935	6:109000742:A_G	6	109000742	A	G	47084	-8.846	9.05e-19	---	A	G	16830	-0.04865	2.706e-10	A	G	11373	-0.0688731	1.357e-06	A	G	18881	-0.0551959	7.241e-07	0.2834	0.982693
rs4945816	6:109002042:C_T	6	109002042	T	C	47073.9	9.028	1.749e-19	+++	C	T	16820	-0.04862	2.811e-10	C	T	11373	-0.0693833	8.881e-07	C	T	18880.9	-0.0576	2.537e-07	0.285	0.980849
rs4946936	6:109003321:C_T	6	109003321	T	C	47029.1	-8.887	6.296e-19	---	T	C	16775	-0.04887	2.416e-10	T	C	11373	-0.0669031	2.201e-06	T	C	18881.1	-0.0565059	3.955e-07	0.2853	0.978239
rs9400241	6:109003989:A_C	6	109003989	A	C	47013.9	8.775	1.709e-18	+++	C	A	16760	-0.04869	2.715e-10	C	A	11373	-0.0636728	4.576e-06	C	A	18880.9	-0.0559832	5.196e-07	0.2854	0.976939
rs1062034	6:109005588:A_G	6	109005588	A	G	46921.1	8.828	1.07e-18	+++	G	A	16667	-0.05052	6.35e-11	G	A	11373	-0.0674599	1.767e-06	G	A	18881.1	-0.0527425	1.703e-06	0.2889	0.973292
rs1159806	6:109006838:A_T	6	109006838	A	T	35393	6.433	1.255e-10	+?+	T	A	16512	-0.04332	2.408e-08	NA	NA	NA	NA	NA	T	A	18881	-0.0429123	6.084e-05	0.342	0.969669
rs1268171	6:109007304:C_G	6	109007304	C	G	35368.9	6.439	1.204e-10	+?+	G	C	16488	-0.04396	1.526e-08	NA	NA	NA	NA	NA	G	C	18880.9	-0.0422334	7.946e-05	0.3417	0.968392
rs1268170	6:109007522:A_G	6	109007522	A	G	46749	7.218	5.286e-13	+++	G	A	16495	-0.04368	1.874e-08	G	A	11373	-0.0481704	0.0004467	G	A	18881	-0.0421289	8.111e-05	0.342	0.968609
rs1268169	6:109007977:G_T	6	109007977	T	G	40601	7.098	1.269e-12	+++	G	T	16497	-0.04372	1.814e-08	G	T	11373	-0.048161	0.0004479	G	T	12731	-0.0448956	0.0004992	0.3419	0.968463
rs1268168	6:109008158:A_G	6	109008158	A	G	46747.1	-7.212	5.499e-13	---	A	G	16493	-0.04378	1.741e-08	A	G	11373	-0.048118	0.0004532	A	G	18881.1	-0.0419396	8.95e-05	0.3418	0.968391
rs1268167	6:109008183:A_G	6	109008183	A	G	46740	-7.195	6.244e-13	---	A	G	16486	-0.04386	1.649e-08	A	G	11373	-0.0481153	0.0004535	A	G	18881	-0.041547	0.0001017	0.3418	0.968257
rs1268166	6:109008232:C_T	6	109008232	T	C	46741	7.195	6.225e-13	+++	C	T	16487	-0.04369	1.868e-08	C	T	11373	-0.0478501	0.0004831	C	T	18881	-0.0419398	8.956e-05	0.3417	0.968293
rs1268165	6:109008378:C_T	6	109008378	T	C	46747	7.195	6.224e-13	+++	C	T	16493	-0.0437	1.853e-08	C	T	11373	-0.0478327	0.00049	C	T	18881	-0.0419446	9.038e-05	0.3418	0.968378
rs1268164	6:109008416:A_G	6	109008416	A	G	46743	7.187	6.628e-13	+++	G	A	16489	-0.04383	1.688e-08	G	A	11373	-0.0478117	0.0004928	G	A	18881	-0.0416608	9.899e-05	0.3418	0.968338
rs1268163	6:109008998:C_T	6	109008998	T	C	45437	-7.064	1.622e-12	---	T	C	16463	-0.04266	4.087e-08	T	C	10093	-0.0489147	0.0007906	T	C	18881	-0.042044	8.647e-05	0.3413	0.967785
rs1268162	6:109009194:A_G	6	109009194	A	G	46666	7.104	1.213e-12	+++	G	A	16412	-0.04417	1.376e-08	G	A	11373	-0.048257	0.0004199	G	A	18881	-0.0396133	0.0001953	0.3458	0.968244
rs1935958	6:109009646:C_T	6	109009646	T	C	46850	-5.465	4.62e-08	---	T	C	16596	-0.0336	1.454e-05	T	C	11373	-0.0702642	0.0001424	T	C	18881	-0.0287981	0.03824	0.1499	0.957938
rs761779	6:109011327:A_G	6	109011327	A	G	46845	-5.669	1.44e-08	---	A	G	16591	-0.03481	7.098e-06	A	G	11373	-0.0719563	7.79e-05	A	G	18881	-0.0293812	0.0313	0.1536	0.957555
rs1268161	6:109011833:A_G	6	109011833	A	G	46833.1	-5.645	1.654e-08	---	A	G	16579	-0.03487	6.866e-06	A	G	11373	-0.0720728	7.584e-05	A	G	18881.1	-0.0287158	0.03538	0.1534	0.957407
rs9486916	6:109013930:C_T	6	109013930	T	C	46673	-6.207	5.393e-10	---	T	C	16419	-0.03808	1.024e-06	T	C	11373	-0.0803072	1.068e-06	T	C	18881	-0.0261886	0.03823	0.1865	0.958681
rs11154343	6:126412953:C_T	6	126412953	T	C	46547	-5.563	2.657e-08	---	T	C	16293	-0.03239	3.479e-05	T	C	11373	-0.0504334	0.0004122	T	C	18881	-0.0280788	0.0117	0.3136	0.970705
rs6919397	6:126659043:G_T	6	126659043	T	G	47274	-7.176	7.191e-13	---	G	T	17020	0.05409	1.642e-12	G	T	11373	0.0558509	2.718e-05	G	T	18881	0.0274823	0.007865	0.4525	0.995201
rs79950493	6:126660355:T_TAGG	6	126660355	T	TAGG	16998	-7.053	1.75e-12	-??	TAGG	T	16998	0.05406	1.75e-12	NA	NA	NA	NA	NA	NA	NA	NA	NA	NA	0.4531	0.994628
rs9388486	6:126661154:C_T	6	126661154	T	C	47281	-7.207	5.715e-13	---	C	T	17027	0.05418	1.503e-12	C	T	11373	0.0560156	2.574e-05	C	T	18881	0.0277794	0.007323	0.4522	0.996874
rs9375435	6:126661858:C_T	6	126661858	T	C	47264	7.098	1.266e-12	+++	T	C	17010	0.05296	4.774e-12	T	C	11373	0.0556868	2.832e-05	T	C	18881	0.0276769	0.007485	0.454	0.996684
rs17754780	6:126664333:C_T	6	126664333	T	C	47299	7.238	4.542e-13	+++	T	C	17045	0.0535	2.753e-12	T	C	11373	0.0553559	3.217e-05	T	C	18881	0.0294457	0.004443	0.4529	0.998502
rs6907898	6:126666416:C_T	6	126666416	T	C	47299	7.192	6.401e-13	+++	T	C	17045	0.05296	4.571e-12	T	C	11373	0.0550727	3.547e-05	T	C	18881	0.0295439	0.004321	0.4524	0.998983
rs139082274	6:126666825:A_ATAACT	6	126666825	A	ATAACT	16977	-7.035	1.996e-12	-??	ATAACT	A	16977	0.05395	1.996e-12	NA	NA	NA	NA	NA	NA	NA	NA	NA	NA	0.4531	0.995969
rs9401876	6:126669479:A_C	6	126669479	A	C	47302	7.146	8.963e-13	+++	A	C	17048	0.05312	3.907e-12	A	C	11373	0.0547702	3.915e-05	A	C	18881	0.0287593	0.005433	0.4528	0.999168
rs2045258	6:126674354:A_G	6	126674354	A	G	47302	-7.204	5.868e-13	---	G	A	17048	0.05319	3.681e-12	G	A	11373	0.0551042	3.494e-05	G	A	18881	0.0294428	0.004327	0.4529	0.999212
rs34719908	6:126676704:A_AC	6	126676704	A	AC	16922	-7.06	1.669e-12	-??	AC	A	16922	0.05423	1.669e-12	NA	NA	NA	NA	NA	NA	NA	NA	NA	NA	0.4545	0.994316
rs9388487	6:126678268:G_T	6	126678268	T	G	41139	6.973	3.101e-12	+++	T	G	17035	0.0498	7.868e-11	T	G	11373	0.0597242	6.863e-06	T	G	12731	0.0236093	0.06009	0.4716	0.998397
rs35510806	6:126678331:T_TA	6	126678331	T	TA	17022	-6.481	9.133e-11	-??	TA	T	17022	0.04964	9.133e-11	NA	NA	NA	NA	NA	NA	NA	NA	NA	NA	0.4717	0.998117
rs9491624	6:126679106:A_T	6	126679106	A	T	35938	-6.11	9.94e-10	-?-	T	A	17057	0.05317	3.68e-12	NA	NA	NA	NA	NA	T	A	18881	0.0287587	0.005407	0.4528	0.999465
rs2326387	6:126680489:A_G	6	126680489	A	G	47309	7.153	8.478e-13	+++	A	G	17055	0.05312	3.894e-12	A	G	11373	0.0551571	3.434e-05	A	G	18881	0.0286596	0.005557	0.4532	0.998531
6:126682068_AT_A	6:126682068:A_AT	6	126682068	A	AT	17043	7.02	2.225e-12	+??	A	AT	17043	0.05374	2.225e-12	NA	NA	NA	NA	NA	NA	NA	NA	NA	NA	0.4528	0.998885
rs9398803	6:126683594:A_G	6	126683594	A	G	47282	-7.073	1.511e-12	---	G	A	17028	0.05	6.682e-11	G	A	11373	0.0596338	7.086e-06	G	A	18881	0.0281366	0.006415	0.4718	0.998142
rs2027299	6:126685827:C_G	6	126685827	C	G	35934.9	6.096	1.087e-09	+?+	C	G	17054	0.05301	4.286e-12	NA	NA	NA	NA	NA	C	G	18880.9	0.0287578	0.005349	0.4534	0.998557
rs4895807	6:126686513:C_G	6	126686513	C	G	35937	-6.1	1.061e-09	-?-	G	C	17056	0.05321	3.553e-12	NA	NA	NA	NA	NA	G	C	18881	0.0285624	0.005664	0.453	0.999372
rs35536837	6:126688588:C_CT	6	126688588	CT	C	16850	6.837	8.1e-12	+??	CT	C	16850	0.05264	8.1e-12	NA	NA	NA	NA	NA	NA	NA	NA	NA	NA	0.4521	0.994287
6:126690257_AT_A	6:126690257:A_AT	6	126690257	A	AT	16423	7.257	3.959e-13	+??	A	AT	16423	0.05657	3.959e-13	NA	NA	NA	NA	NA	NA	NA	NA	NA	NA	0.4433	0.979802
rs9388489	6:126698719:A_G	6	126698719	A	G	47316	-7.174	7.3e-13	---	G	A	17062	0.05276	5.369e-12	G	A	11373	0.0556761	2.894e-05	G	A	18881	0.0291482	0.004714	0.4528	1
rs200587207	6:126699050:T_TG	6	126699050	T	TG	17058	6.973	3.111e-12	+??	T	TG	17058	0.05335	3.111e-12	NA	NA	NA	NA	NA	NA	NA	NA	NA	NA	0.4529	0.999616
rs373980643	6:126699611:G_GT	6	126699611	G	GT	16780	7.086	1.381e-12	+??	G	GT	16780	0.05466	1.381e-12	NA	NA	NA	NA	NA	NA	NA	NA	NA	NA	0.4577	0.990007
rs1361262	6:126701967:C_T	6	126701967	T	C	47312	-7.203	5.908e-13	---	C	T	17058	0.05319	3.606e-12	C	T	11373	0.0555827	2.999e-05	C	T	18881	0.0291476	0.004833	0.4529	0.999581
rs9398804	6:126703390:A_T	6	126703390	A	T	35315	5.595	2.204e-08	+?+	A	T	16434	0.05275	1.27e-11	NA	NA	NA	NA	NA	A	T	18881	0.0232635	0.02395	0.4379	0.980594
rs9388490	6:126704795:C_T	6	126704795	T	C	47195	7.726	1.11e-14	+++	T	C	16941	0.05518	6.608e-13	T	C	11373	0.0626889	2.642e-06	T	C	18881	0.0316474	0.002085	0.44	0.995902
6:126707845_CT_C	6:126707845:C_CT	6	126707845	CT	C	16891	-6.698	2.107e-11	-??	C	CT	16891	0.05151	2.107e-11	NA	NA	NA	NA	NA	NA	NA	NA	NA	NA	0.4598	0.995076
rs1578060	6:126712247:C_G	6	126712247	C	G	35922	5.748	9.03e-09	+?+	C	G	17041	0.05035	4.815e-11	NA	NA	NA	NA	NA	C	G	18881	0.0272791	0.00816	0.4564	0.999147
rs575108619	6:126715359:A_AT	6	126715359	A	AT	16982	-6.612	3.781e-11	-??	AT	A	16982	0.05071	3.781e-11	NA	NA	NA	NA	NA	NA	NA	NA	NA	NA	0.4576	0.996842
rs1591805	6:126717064:A_G	6	126717064	A	G	47155.1	-5.95	2.681e-09	---	G	A	16901	0.04302	2.19e-08	G	A	11373	0.0567543	1.863e-05	G	A	18881.1	0.0196035	0.05804	0.4974	0.994086
rs9398805	6:126726295:C_T	6	126726295	T	C	47280	6.894	5.438e-12	+++	T	C	17026	0.05019	5.662e-11	T	C	11373	0.0552715	3.263e-05	T	C	18881	0.0282606	0.006202	0.4569	0.999158
rs35640641	6:126727415:A_AC	6	126727415	A	AC	17009	-6.636	3.231e-11	-??	AC	A	17009	0.05085	3.231e-11	NA	NA	NA	NA	NA	NA	NA	NA	NA	NA	0.4572	0.997606
rs4897178	6:126727908:G_T	6	126727908	T	G	17015	-6.559	5.405e-11	-??	G	T	17015	0.05026	5.405e-11	NA	NA	NA	NA	NA	NA	NA	NA	NA	NA	0.4573	0.997643
rs4897179	6:126727930:A_G	6	126727930	A	G	41094	6.898	5.281e-12	+++	A	G	16990	0.05033	5.247e-11	A	G	11373	0.0562042	2.582e-05	A	G	12731	0.0251754	0.04488	0.4566	0.998289
rs4897180	6:126727950:A_T	6	126727950	A	T	35871.9	-5.824	5.73e-09	-?-	T	A	16991	0.05076	3.574e-11	NA	NA	NA	NA	NA	T	A	18880.9	0.0280707	0.006722	0.4562	0.997822
rs576049	6:126730543:G_T	6	126730543	T	G	17011	-6.683	2.346e-11	-??	G	T	17011	0.05121	2.346e-11	NA	NA	NA	NA	NA	NA	NA	NA	NA	NA	0.457	0.997986
rs59698523	6:126733094:C_T	6	126733094	T	C	16994	-6.58	4.696e-11	-??	C	T	16994	0.05045	4.696e-11	NA	NA	NA	NA	NA	NA	NA	NA	NA	NA	0.457	0.996833
rs112166936	6:126733140:A_C	6	126733140	A	C	16567	-6.211	5.253e-10	-??	C	A	16567	0.04818	5.253e-10	NA	NA	NA	NA	NA	NA	NA	NA	NA	NA	0.4489	0.984252
6:126740823_TTA_T	6:126740823:T_TTA	6	126740823	T	TTA	17020	6.608	3.885e-11	+??	T	TTA	17020	0.05063	3.885e-11	NA	NA	NA	NA	NA	NA	NA	NA	NA	NA	0.457	0.998349
rs9321065	6:126744087:A_G	6	126744087	A	G	47272.1	6.907	4.95e-12	+++	A	G	17018	0.05006	6.404e-11	A	G	11373	0.0555289	3.024e-05	A	G	18881.1	0.0285568	0.005723	0.4567	0.998541
6:126744993_AATT_A	6:126744993:A_AATT	6	126744993	A	AATT	16958	6.61	3.837e-11	+??	A	AATT	16958	0.05073	3.837e-11	NA	NA	NA	NA	NA	NA	NA	NA	NA	NA	0.4564	0.996876
rs2039735	6:126745076:C_T	6	126745076	T	C	47276	-6.934	4.093e-12	---	C	T	17022	0.05041	4.694e-11	C	T	11373	0.0552115	3.441e-05	C	T	18881	0.0287531	0.00538	0.4567	0.998703
rs1538172	6:126748493:A_G	6	126748493	A	G	47276.1	-6.994	2.677e-12	---	G	A	17022	0.05068	3.699e-11	G	A	11373	0.0554341	3.093e-05	G	A	18881.1	0.0292402	0.004583	0.4567	0.99856
rs9401881	6:126751921:C_T	6	126751921	T	C	47276	6.921	4.498e-12	+++	T	C	17022	0.05057	4.068e-11	T	C	11373	0.0554948	3.032e-05	T	C	18881	0.0281659	0.006397	0.4563	0.998786
rs4565329	6:126752798:C_T	6	126752798	T	C	47277.9	6.955	3.537e-12	+++	T	C	17024	0.05053	4.2e-11	T	C	11373	0.0555044	3.022e-05	T	C	18880.9	0.0287535	0.005388	0.4565	0.998951
rs1538170	6:126752874:C_T	6	126752874	T	C	47278	6.934	4.094e-12	+++	T	C	17024	0.05053	4.2e-11	T	C	11373	0.0554336	3.093e-05	T	C	18881	0.0284605	0.005935	0.4565	0.998947
rs1538171	6:126752884:C_G	6	126752884	C	G	35905	-5.83	5.554e-09	-?-	G	C	17024	0.05053	4.2e-11	NA	NA	NA	NA	NA	G	C	18881	0.0283622	0.006022	0.4565	0.998947
rs4897181	6:126753564:C_T	6	126753564	T	C	47278	6.93	4.203e-12	+++	T	C	17024	0.05057	4.046e-11	T	C	11373	0.0553776	3.151e-05	T	C	18881	0.0283604	0.005992	0.4566	0.99883
rs9401882	6:126755055:A_G	6	126755055	A	G	45997	-6.942	3.879e-12	---	G	A	17023	0.0505	4.322e-11	G	A	10093	0.0586884	3.241e-05	G	A	18881	0.0287504	0.005316	0.4567	0.998934
rs4897182	6:126755642:G_T	6	126755642	T	G	47278	-6.965	3.283e-12	---	G	T	17024	0.05049	4.34e-11	G	T	11373	0.0552107	3.329e-05	G	T	18881	0.0291418	0.004837	0.4568	0.9988
rs9375439	6:126758540:C_G	6	126758540	C	G	35937	-5.882	4.045e-09	-?-	G	C	17056	0.0512	2.229e-11	NA	NA	NA	NA	NA	G	C	18881	0.0281588	0.006358	0.4567	0.999807
rs9398808	6:126758791:G_T	6	126758791	T	G	47310.1	6.918	4.579e-12	+++	T	G	17056	0.0512	2.229e-11	T	G	11373	0.0552074	3.333e-05	T	G	18881.1	0.0273765	0.008035	0.4566	0.999852
rs9385399	6:126759033:G_T	6	126759033	T	G	47309	6.949	3.691e-12	+++	T	G	17055	0.0512	2.231e-11	T	G	11373	0.0552005	3.34e-05	T	G	18881	0.0278646	0.006956	0.4568	0.999732
rs1415671	6:126759587:G_T	6	126759587	T	G	47311	-6.967	3.237e-12	---	G	T	17057	0.05121	2.198e-11	G	T	11373	0.055166	3.378e-05	G	T	18881	0.0281599	0.0063	0.4569	0.999847
rs572470766	6:126759641:G_GT	6	126759641	G	GT	17054	-6.644	3.061e-11	-??	GT	G	17054	0.05084	3.061e-11	NA	NA	NA	NA	NA	NA	NA	NA	NA	NA	0.4566	0.999287
rs2184968	6:126760994:C_T	6	126760994	T	C	45833	-6.891	5.539e-12	---	C	T	17011	0.05105	2.696e-11	C	T	9941	0.0579086	4.654e-05	C	T	18881	0.0277721	0.007184	0.4547	0.998024
rs2152876	6:126761228:A_G	6	126761228	A	G	47313	6.915	4.686e-12	+++	A	G	17059	0.05116	2.304e-11	A	G	11373	0.0547936	3.817e-05	A	G	18881	0.0275711	0.007547	0.4569	0.999814
rs9385400	6:126764190:G_T	6	126764190	T	G	47309	-6.931	4.166e-12	---	G	T	17055	0.05132	2.006e-11	G	T	11373	0.054995	3.574e-05	G	T	18881	0.0275709	0.007647	0.4567	0.999796
rs1361107	6:126767511:A_C	6	126767511	A	C	47296	-6.943	3.836e-12	---	C	A	17042	0.05142	1.868e-11	C	A	11373	0.0532866	6.156e-05	C	A	18881	0.0286534	0.005443	0.4566	0.99923
rs1361108	6:126767600:C_T	6	126767600	T	C	47316.1	6.981	2.925e-12	+++	T	C	17062	0.05131	1.999e-11	T	C	11373	0.0550169	3.548e-05	T	C	18881.1	0.028356	0.005944	0.4566	1
rs1337735	6:126771024:A_T	6	126771024	A	T	35919.1	5.826	5.681e-09	+?+	A	T	17038	0.05063	3.793e-11	NA	NA	NA	NA	NA	A	T	18881.1	0.0281618	0.00636	0.456	0.999352
rs1361109	6:126771143:C_T	6	126771143	T	C	47290.9	6.869	6.464e-12	+++	T	C	17037	0.05054	4.088e-11	T	C	11373	0.0550219	3.542e-05	T	C	18880.9	0.0275715	0.007408	0.4564	0.998422
rs1572569	6:126771687:A_G	6	126771687	A	G	47290.9	6.902	5.144e-12	+++	A	G	17037	0.05033	4.927e-11	A	G	11373	0.0552535	3.297e-05	A	G	18880.9	0.0282592	0.006123	0.4562	0.998436
rs2184967	6:126773487:C_T	6	126773487	T	C	47290	6.86	6.893e-12	+++	T	C	17036	0.05045	4.442e-11	T	C	11373	0.0552599	3.29e-05	T	C	18881	0.0274778	0.007798	0.4557	0.999138
rs4559102	6:126773580:A_G	6	126773580	A	G	47290	6.894	5.437e-12	+++	A	G	17036	0.05062	3.819e-11	A	G	11373	0.0552623	3.287e-05	A	G	18881	0.0277727	0.007054	0.4559	0.999111
rs9388494	6:126776094:G_T	6	126776094	T	G	47290.1	6.885	5.784e-12	+++	T	G	17036	0.05035	4.861e-11	T	G	11373	0.0547906	3.803e-05	T	G	18881.1	0.0282602	0.006155	0.4559	0.999183
rs9375441	6:126778600:A_G	6	126778600	A	G	47289	6.902	5.143e-12	+++	A	G	17035	0.05035	4.845e-11	A	G	11373	0.0552835	3.265e-05	A	G	18881	0.0282597	0.00618	0.4559	0.999213
rs36081436	6:126780216:C_CTT	6	126780216	CTT	C	17045	6.641	3.115e-11	+??	CTT	C	17045	0.05084	3.115e-11	NA	NA	NA	NA	NA	NA	NA	NA	NA	NA	0.4563	0.99935
rs4895808	6:126781434:C_T	6	126781434	T	C	47293.1	6.936	4.021e-12	+++	T	C	17039	0.05099	2.743e-11	T	C	11373	0.0553079	3.238e-05	T	C	18881.1	0.0279648	0.006651	0.4559	0.999301
rs9388495	6:126782457:A_G	6	126782457	A	G	47287	6.982	2.904e-12	+++	A	G	17033	0.05107	2.586e-11	A	G	11373	0.0564125	2.234e-05	A	G	18881	0.0279632	0.006665	0.4564	0.998279
rs9388496	6:126785062:A_G	6	126785062	A	G	47292.1	-6.978	2.994e-12	---	G	A	17038	0.05108	2.537e-11	G	A	11373	0.0557455	2.803e-05	G	A	18881.1	0.0282568	0.00601	0.4561	0.999246
rs1844594	6:126788107:A_G	6	126788107	A	G	47291	7.016	2.288e-12	+++	A	G	17037	0.05097	2.789e-11	A	G	11373	0.0574279	1.584e-05	A	G	18881	0.0279608	0.006636	0.4563	0.998384
rs9398809	6:126789144:C_T	6	126789144	T	C	47292	6.983	2.897e-12	+++	T	C	17038	0.05103	2.659e-11	T	C	11373	0.0563301	2.306e-05	T	C	18881	0.0280629	0.006536	0.456	0.999335
rs9385401	6:126789472:C_T	6	126789472	T	C	47292	6.964	3.303e-12	+++	T	C	17038	0.05103	2.659e-11	T	C	11373	0.0563201	2.314e-05	T	C	18881	0.027769	0.007108	0.456	0.999347
rs11759026	6:126792095:A_G	6	126792095	A	G	47169	-8.628	6.245e-18	---	G	A	16915	0.06488	3.006e-17	G	A	11373	0.0675851	9.131e-06	G	A	18881	0.0372161	0.001831	0.2274	0.990753
rs9401883	6:126797111:A_G	6	126797111	A	G	47291	-6.97	3.18e-12	---	G	A	17037	0.05101	2.698e-11	G	A	11373	0.0563391	2.3e-05	G	A	18881	0.0278651	0.006867	0.456	0.999151
rs1159619	6:126801144:A_C	6	126801144	A	C	47235.1	7.047	1.824e-12	+++	A	C	16981	0.05116	2.541e-11	A	C	11373	0.0564277	2.232e-05	A	C	18881.1	0.0289541	0.005024	0.4542	0.997729
rs9375442	6:126803137:A_C	6	126803137	A	C	47288.9	-7.023	2.177e-12	---	C	A	17035	0.05111	2.485e-11	C	A	11373	0.0564047	2.26e-05	C	A	18880.9	0.0285488	0.005578	0.4564	0.998212
rs2050644	6:126805255:A_G	6	126805255	A	G	47290.1	-7	2.554e-12	---	G	A	17036	0.05087	3.054e-11	G	A	11373	0.0564695	2.201e-05	G	A	18881.1	0.0284529	0.005793	0.4558	0.999189
rs4422634	6:126806676:C_T	6	126806676	T	C	47293	-6.982	2.918e-12	---	C	T	17039	0.05107	2.557e-11	C	T	11373	0.056527	2.159e-05	C	T	18881	0.0278662	0.006823	0.4557	0.999283
rs1120786	6:126808637:G_T	6	126808637	T	G	47293	-6.98	2.948e-12	---	G	T	17039	0.05098	2.779e-11	G	T	11373	0.0560114	2.577e-05	G	T	18881	0.0282561	0.006153	0.4557	0.999228
rs9372839	6:126809870:A_G	6	126809870	A	G	47295.1	6.982	2.904e-12	+++	A	G	17041	0.05109	2.509e-11	A	G	11373	0.0568419	1.961e-05	A	G	18881.1	0.0276713	0.007286	0.4555	0.999393
rs2326451	6:126811928:A_T	6	126811928	A	T	35843	-5.941	2.834e-09	-?-	T	A	16962	0.0519	1.349e-11	NA	NA	NA	NA	NA	T	A	18881	0.0283628	0.005948	0.4519	0.997134
rs9398810	6:126815604:A_C	6	126815604	A	C	41154	7.11	1.157e-12	+++	A	C	17050	0.05148	1.74e-11	A	C	11373	0.0568718	1.922e-05	A	C	12731	0.0268283	0.03185	0.4561	0.999534
rs4418209	6:126819699:G_T	6	126819699	T	G	47306.1	-7.087	1.369e-12	---	G	T	17052	0.05195	1.136e-11	G	T	11373	0.0569027	1.902e-05	G	T	18881.1	0.0281587	0.006212	0.456	0.999488
rs9372840	6:126822635:A_C	6	126822635	A	C	47311	-7.094	1.3e-12	---	C	A	17057	0.0516	1.555e-11	C	A	11373	0.0577901	1.413e-05	C	A	18881	0.028158	0.00623	0.4562	0.9997
rs9401885	6:126825837:C_G	6	126825837	C	G	35941.9	-5.914	3.34e-09	-?-	G	C	17061	0.05166	1.464e-11	NA	NA	NA	NA	NA	G	C	18880.9	0.0279636	0.006704	0.456	0.999956
rs749407898	6:126825885:A_ATAATTAT	6	126825885	A	ATAATTAT	17050	6.736	1.627e-11	+??	A	ATAATTAT	17050	0.05156	1.627e-11	NA	NA	NA	NA	NA	NA	NA	NA	NA	NA	0.4555	0.998879
rs2130603	6:126826819:A_C	6	126826819	A	C	47308	-7.075	1.491e-12	---	C	A	17054	0.05164	1.501e-11	C	A	11373	0.0568611	1.948e-05	C	A	18881	0.0283544	0.00599	0.4562	0.999627
rs7738135	6:126829981:A_G	6	126829981	A	G	47315	7.082	1.416e-12	+++	A	G	17061	0.05166	1.464e-11	A	G	11373	0.0568258	1.962e-05	A	G	18881	0.0284535	0.005686	0.456	0.99995
rs4053271	6:126830512:C_T	6	126830512	T	C	47315	-7.04	1.919e-12	---	C	T	17061	0.05166	1.464e-11	C	T	11373	0.056821	1.965e-05	C	T	18881	0.027769	0.006999	0.456	0.999916
rs1490387	6:126834083:A_C	6	126834083	A	C	47314	7.048	1.82e-12	+++	A	C	17060	0.05165	1.474e-11	A	C	11373	0.0568545	1.934e-05	A	C	18881	0.0278676	0.00675	0.4559	0.999912
rs9375446	6:126835015:A_G	6	126835015	A	G	47315	7.067	1.588e-12	+++	A	G	17061	0.05166	1.464e-11	A	G	11373	0.0568612	1.929e-05	A	G	18881	0.0281621	0.006318	0.4559	0.999963
rs1490388	6:126835655:C_T	6	126835655	T	C	47316	7.008	2.422e-12	+++	T	C	17062	0.05182	1.264e-11	T	C	11373	0.0568531	1.935e-05	T	C	18881	0.0269854	0.00883	0.4558	1
6:126836447_AT_A	6:126836447:A_AT	6	126836447	A	AT	16395	6.373	1.858e-10	+??	A	AT	16395	0.04971	1.858e-10	NA	NA	NA	NA	NA	NA	NA	NA	NA	NA	0.4463	0.977202
rs1907067	6:126837663:A_C	6	126837663	A	C	47295.9	-7.048	1.811e-12	---	C	A	17042	0.05158	1.618e-11	C	A	11373	0.0569548	1.869e-05	C	A	18880.9	0.0279628	0.006739	0.4559	0.999516
rs1602278	6:126838605:A_C	6	126838605	A	C	47289	-7.126	1.036e-12	---	C	A	17035	0.05178	1.353e-11	C	A	11373	0.057883	1.349e-05	C	A	18881	0.0283517	0.006017	0.4565	0.99852
rs1490384	6:126851160:C_T	6	126851160	T	C	47316	8.693	3.531e-18	+++	C	T	17062	-0.05453	1.019e-12	T	C	11373	0.0622358	2.639e-06	T	C	18881	0.0479464	3.039e-06	0.4996	1
6:126856209_TA_T	6:126856209:T_TA	6	126856209	T	TA	17036	6.656	2.811e-11	+??	T	TA	17036	0.05097	2.811e-11	NA	NA	NA	NA	NA	NA	NA	NA	NA	NA	0.4942	0.998115
6:126857931_ATG_A	6:126857931:A_ATG	6	126857931	A	ATG	16906	6.768	1.31e-11	+??	A	ATG	16906	0.05202	1.31e-11	NA	NA	NA	NA	NA	NA	NA	NA	NA	NA	0.4955	0.993206
rs763434059	6:126862555:T_TTG	6	126862555	T	TTG	16950	6.722	1.796e-11	+??	T	TTG	16950	0.0516	1.796e-11	NA	NA	NA	NA	NA	NA	NA	NA	NA	NA	0.4927	0.995508
rs6925689	6:126865884:C_T	6	126865884	T	C	47235	-7.906	2.663e-15	---	T	C	16981	-0.04974	8.84e-11	T	C	11373	-0.0594529	7.215e-06	T	C	18881	-0.0423679	3.655e-05	0.4929	0.99716
rs1155939	6:126866133:A_C	6	126866133	A	C	47290.9	8.054	7.985e-16	+++	A	C	17037	0.05029	5.086e-11	A	C	11373	0.0603119	5.4e-06	A	C	18880.9	0.0438047	1.958e-05	0.4935	0.999274
rs1155938	6:126866472:A_C	6	126866472	A	C	47262	8.055	7.964e-16	+++	A	C	17008	0.05032	5.155e-11	A	C	11373	0.06032	5.384e-06	A	C	18881	0.0439019	1.85e-05	0.4937	0.998744
rs4380768	6:126867351:C_G	6	126867351	C	G	35882	6.869	6.483e-12	+?+	C	G	17001	0.05035	5.084e-11	NA	NA	NA	NA	NA	C	G	18881	0.0433158	2.368e-05	0.4938	0.997786
rs58321169	6:126868567:C_T	6	126868567	T	C	16893	7.628	2.382e-14	+??	T	C	16893	0.05864	2.382e-14	NA	NA	NA	NA	NA	NA	NA	NA	NA	NA	0.2671	0.992359
rs6921183	6:126869029:A_T	6	126869029	A	T	35893	-6.89	5.568e-12	-?-	T	A	17012	0.0502	5.688e-11	NA	NA	NA	NA	NA	T	A	18881	0.0438034	1.943e-05	0.4935	0.998847
6:126871364_CA_C	6:126871364:C_CA	6	126871364	CA	C	16298	-6.486	8.821e-11	-??	C	CA	16298	0.05072	8.821e-11	NA	NA	NA	NA	NA	NA	NA	NA	NA	NA	0.4926	0.974157
rs9375447	6:126874091:A_G	6	126874091	A	G	47265	-8.052	8.167e-16	---	G	A	17011	0.05001	6.76e-11	G	A	11373	0.0605543	4.928e-06	G	A	18881	0.0440986	1.677e-05	0.4931	0.998828
rs1490385	6:126875521:C_T	6	126875521	T	C	47261	8.029	9.814e-16	+++	T	C	17007	0.05008	6.394e-11	T	C	11373	0.0608084	4.515e-06	T	C	18881	0.0434854	2.179e-05	0.4936	0.997873
rs9388500	6:126876580:C_G	6	126876580	C	G	35892	-6.909	4.895e-12	-?-	G	C	17011	0.05033	5.089e-11	NA	NA	NA	NA	NA	G	C	18881	0.0439016	1.782e-05	0.4934	0.998767
rs9401888	6:126877523:A_G	6	126877523	A	G	47267	-8.05	8.247e-16	---	G	A	17013	0.05011	6.149e-11	G	A	11373	0.0607929	4.521e-06	G	A	18881	0.0438055	1.935e-05	0.4935	0.998818
6:126880684_TCTC_T	6:126880684:T_TCTC	6	126880684	T	TCTC	16964	6.607	3.931e-11	+??	T	TCTC	16964	0.0507	3.931e-11	NA	NA	NA	NA	NA	NA	NA	NA	NA	NA	0.4935	0.997812
rs9401890	6:126881295:A_G	6	126881295	A	G	41114	-7.856	3.973e-15	---	G	A	17010	0.05021	5.678e-11	G	A	11373	0.0617845	3.229e-06	G	A	12731	0.0416198	0.0009077	0.4936	0.998593
rs6931369	6:126883006:C_T	6	126883006	T	C	47267	8.068	7.144e-16	+++	T	C	17013	0.05019	5.765e-11	T	C	11373	0.0604164	5.201e-06	T	C	18881	0.0442241	1.903e-05	0.4933	0.998683
rs56217912	6:126883880:C_T	6	126883880	T	C	47189.9	-6.937	3.994e-12	---	T	C	16936	-0.03807	7.219e-07	T	C	11373	-0.0665669	2.295e-05	T	C	18880.9	-0.0464497	0.0001083	0.2572	0.994924
rs1387916	6:126886731:C_G	6	126886731	C	G	35893	6.896	5.359e-12	+?+	C	G	17012	0.05019	5.772e-11	NA	NA	NA	NA	NA	C	G	18881	0.0439029	1.785e-05	0.4933	0.998842
rs4629706	6:126888331:A_T	6	126888331	A	T	35894	-6.882	5.908e-12	-?-	T	A	17013	0.05011	6.149e-11	NA	NA	NA	NA	NA	T	A	18881	0.0438038	1.905e-05	0.4935	0.998862
6:126891296_CA_C	6:126891296:C_CA	6	126891296	CA	C	16947	-6.626	3.45e-11	-??	C	CA	16947	0.05087	3.45e-11	NA	NA	NA	NA	NA	NA	NA	NA	NA	NA	0.4943	0.996976
rs9401891	6:126894135:G_T	6	126894135	T	G	47270	8.079	6.522e-16	+++	T	G	17016	0.05021	5.625e-11	T	G	11373	0.0610643	4.125e-06	T	G	18881	0.0439985	1.773e-05	0.4934	0.998535
rs9401892	6:126895368:A_G	6	126895368	A	G	47312	8.07	7.025e-16	+++	A	G	17058	0.04982	7.478e-11	A	G	11373	0.0605317	4.979e-06	A	G	18881	0.0444911	1.395e-05	0.4937	0.998918
rs4621655	6:126896107:A_G	6	126896107	A	G	47312	8.115	4.838e-16	+++	A	G	17058	0.04982	7.478e-11	A	G	11373	0.0605341	4.974e-06	A	G	18881	0.0452154	1.224e-05	0.4938	0.998949
rs4621656	6:126896168:C_G	6	126896168	C	G	35940.9	6.964	3.301e-12	+?+	C	G	17060	0.04991	6.902e-11	NA	NA	NA	NA	NA	C	G	18880.9	0.0450766	1.076e-05	0.4936	0.999492
rs4621657	6:126896227:A_G	6	126896227	A	G	47312	8.128	4.373e-16	+++	A	G	17058	0.04982	7.478e-11	A	G	11373	0.0605306	4.981e-06	A	G	18881	0.045412	1.137e-05	0.4938	0.998955
rs9375448	6:126896782:A_T	6	126896782	A	T	35940.9	-6.91	4.861e-12	-?-	T	A	17060	0.04993	6.804e-11	NA	NA	NA	NA	NA	T	A	18880.9	0.0442936	1.558e-05	0.4934	0.999646
rs1844593	6:126897827:A_G	6	126897827	A	G	47312	8.142	3.902e-16	+++	A	G	17058	0.04982	7.478e-11	A	G	11373	0.0617123	3.228e-06	A	G	18881	0.0449186	1.365e-05	0.4938	0.998919
rs3861455	6:126897969:A_C	6	126897969	A	C	47316.1	-8.071	6.951e-16	---	C	A	17062	0.04993	6.792e-11	C	A	11373	0.0605298	4.982e-06	C	A	18881.1	0.0443913	1.457e-05	0.4934	0.999668
rs9372841	6:126898541:A_G	6	126898541	A	G	47316.1	-8.053	8.052e-16	---	G	A	17062	0.04985	7.243e-11	G	A	11373	0.0605333	4.976e-06	G	A	18881.1	0.0441963	1.609e-05	0.4935	0.999666
rs3861456	6:126898660:A_G	6	126898660	A	G	47316	-8.053	8.056e-16	---	G	A	17062	0.04985	7.243e-11	G	A	11373	0.0605317	4.979e-06	G	A	18881	0.0441964	1.606e-05	0.4935	0.999666
rs71541288	6:126899266:A_AAGAG	6	126899266	A	AAGAG	16977	-6.664	2.661e-11	-??	AAGAG	A	16977	0.05112	2.661e-11	NA	NA	NA	NA	NA	NA	NA	NA	NA	NA	0.4928	0.997107
rs4895811	6:126899853:A_T	6	126899853	A	T	35938.1	6.902	5.113e-12	+?+	A	T	17057	0.04975	7.956e-11	NA	NA	NA	NA	NA	A	T	18881.1	0.0443938	1.493e-05	0.4939	0.998937
rs3861457	6:126902245:C_T	6	126902245	T	C	47314.1	-8.054	8.024e-16	---	C	T	17060	0.04982	7.465e-11	C	T	11373	0.061691	3.26e-06	C	T	18881.1	0.0435119	2.146e-05	0.4938	0.998957
rs9388501	6:126903011:C_T	6	126903011	T	C	47314	-8.078	6.562e-16	---	C	T	17060	0.04982	7.465e-11	C	T	11373	0.0616901	3.261e-06	C	T	18881	0.0439031	1.891e-05	0.4938	0.998937
rs9401893	6:126907644:A_G	6	126907644	A	G	47314.1	-8.079	6.555e-16	---	G	A	17060	0.04975	7.96e-11	G	A	11373	0.0615107	3.483e-06	G	A	18881.1	0.0440979	1.675e-05	0.494	0.999026
rs9388502	6:126909389:A_G	6	126909389	A	G	47312	8.076	6.67e-16	+++	A	G	17058	0.04982	7.478e-11	A	G	11373	0.0604466	5.145e-06	A	G	18881	0.0446196	1.584e-05	0.4937	0.998918
rs3861458	6:126912162:A_G	6	126912162	A	G	47311	8.044	8.686e-16	+++	A	G	17057	0.04989	7.049e-11	A	G	11373	0.0602065	5.596e-06	A	G	18881	0.0441941	1.613e-05	0.4934	0.999601
rs9388503	6:126919970:A_G	6	126919970	A	G	17051	-6.487	8.764e-11	-??	G	A	17051	0.04965	8.764e-11	NA	NA	NA	NA	NA	NA	NA	NA	NA	NA	0.4948	0.998504
rs9372842	6:126920481:C_T	6	126920481	T	C	47312.9	-7.989	1.362e-15	---	C	T	17059	0.04909	1.412e-10	C	T	11373	0.0597216	6.628e-06	C	T	18880.9	0.0445218	1.651e-05	0.4948	0.999647
rs1826189	6:126922214:C_T	6	126922214	T	C	47312	7.944	1.958e-15	+++	T	C	17058	0.04913	1.363e-10	T	C	11373	0.0596744	6.74e-06	T	C	18881	0.0438029	1.907e-05	0.4945	0.999657
rs9482757	6:126923877:A_C	6	126923877	A	C	47304	-7.98	1.465e-15	---	C	A	17050	0.04947	1.025e-10	C	A	11373	0.0596362	6.832e-06	C	A	18881	0.04393	2.121e-05	0.4949	0.998517
rs12208811	6:126926898:G_T	6	126926898	T	G	47311.9	-7.94	2.025e-15	---	G	T	17058	0.04928	1.196e-10	G	T	11373	0.0595022	7.165e-06	G	T	18880.9	0.0436324	2.402e-05	0.4944	0.999705
rs7743860	6:126927717:G_T	6	126927717	T	G	47312	-7.933	2.142e-15	---	G	T	17058	0.04921	1.275e-10	G	T	11373	0.0594788	7.225e-06	G	T	18881	0.0436311	2.453e-05	0.4945	0.99971
6:126927854_GT_G	6:126927854:G_GT	6	126927854	G	GT	16598	6.478	9.284e-11	+??	GT	G	16598	-0.05018	9.284e-11	NA	NA	NA	NA	NA	NA	NA	NA	NA	NA	0.4985	0.981099
rs4584000	6:126931822:C_T	6	126931822	T	C	47304.9	-7.947	1.907e-15	---	C	T	17051	0.04902	1.511e-10	C	T	11373	0.0598659	6.296e-06	C	T	18880.9	0.0438305	2.195e-05	0.4942	0.999129
rs6914367	6:126933359:C_T	6	126933359	T	C	47313.1	8.02	1.055e-15	+++	T	C	17059	0.04926	1.216e-10	T	C	11373	0.0611888	3.925e-06	T	C	18881.1	0.0439281	2.135e-05	0.4946	0.999663
rs7738836	6:126936235:A_G	6	126936235	A	G	47313.1	-8.006	1.183e-15	---	G	A	17059	0.04926	1.216e-10	G	A	11373	0.0603342	5.369e-06	G	A	18881.1	0.0442243	1.852e-05	0.4946	0.999671
rs4339479	6:126936953:A_G	6	126936953	A	G	47311	8	1.24e-15	+++	A	G	17057	0.04926	1.219e-10	A	G	11373	0.0598427	6.36e-06	A	G	18881	0.0444223	1.753e-05	0.4946	0.99966
rs4629707	6:126937890:C_T	6	126937890	T	C	47308	-7.989	1.356e-15	---	C	T	17054	0.04925	1.239e-10	C	T	11373	0.0597462	6.57e-06	C	T	18881	0.0443252	1.777e-05	0.495	0.99891
rs4243491	6:126938536:C_T	6	126938536	T	C	47310	-7.963	1.683e-15	---	C	T	17056	0.04921	1.277e-10	C	T	11373	0.0598774	6.282e-06	C	T	18881	0.0439016	1.837e-05	0.4945	0.9997
rs9401897	6:126940641:A_G	6	126940641	A	G	47309.9	-7.959	1.73e-15	---	G	A	17056	0.04921	1.277e-10	G	A	11373	0.0599405	6.142e-06	G	A	18880.9	0.0438039	1.865e-05	0.4946	0.999714
rs9491652	6:126943620:C_G	6	126943620	C	G	35832	6.802	1.034e-11	+?+	C	G	16951	0.04819	3.417e-10	NA	NA	NA	NA	NA	C	G	18881	0.0452875	1.11e-05	0.4971	0.996721
rs9491653	6:126943630:A_G	6	126943630	A	G	47234	-8.02	1.059e-15	---	G	A	16980	0.04896	1.738e-10	G	A	11373	0.0598089	6.425e-06	G	A	18881	0.0454836	9.873e-06	0.4963	0.997362
rs13207431	6:126943898:C_T	6	126943898	T	C	16984	6.423	1.336e-10	+??	T	C	16984	0.04926	1.336e-10	NA	NA	NA	NA	NA	NA	NA	NA	NA	NA	0.4934	0.997649
rs1340952	6:126951510:C_T	6	126951510	T	C	47311	8.042	8.825e-16	+++	T	C	17057	0.04922	1.257e-10	T	C	11373	0.0610468	4.102e-06	T	C	18881	0.0444219	1.71e-05	0.4944	0.999614
rs1340953	6:126951748:A_G	6	126951748	A	G	47311	-8.003	1.213e-15	---	G	A	17057	0.04922	1.257e-10	G	A	11373	0.0598069	6.429e-06	G	A	18881	0.0445209	1.67e-05	0.4945	0.99972
rs1417572	6:126958727:C_T	6	126958727	T	C	47316	-8.039	9.079e-16	---	C	T	17062	0.04967	8.476e-11	C	T	11373	0.0601631	5.696e-06	C	T	18881	0.044323	1.77e-05	0.4943	0.999765
rs9375449	6:126963807:C_T	6	126963807	T	C	47316	-8.027	9.983e-16	---	C	T	17062	0.04969	8.357e-11	C	T	11373	0.0600127	5.986e-06	C	T	18881	0.0442237	1.883e-05	0.4941	0.999805
rs1538956	6:126964026:G_T	6	126964026	T	G	47316	8.015	1.1e-15	+++	T	G	17062	0.04955	9.443e-11	T	G	11373	0.0600208	5.969e-06	T	G	18881	0.0442233	1.867e-05	0.494	0.999839
rs4273712	6:126964510:A_G	6	126964510	A	G	47316	-9.34	9.676e-21	---	G	A	17062	0.05897	1.272e-14	G	A	11373	0.0653701	9.194e-06	G	A	18881	0.0556325	1.035e-06	0.2674	1
rs4626447	6:126964675:A_G	6	126964675	A	G	47316	8.041	8.919e-16	+++	A	G	17062	0.04971	8.179e-11	A	G	11373	0.0600206	5.969e-06	A	G	18881	0.0444212	1.694e-05	0.494	0.999789
rs4549631	6:126966308:C_T	6	126966308	T	C	47316	-8.024	1.025e-15	---	C	T	17062	0.04962	8.885e-11	C	T	11373	0.0600245	5.949e-06	C	T	18881	0.0442239	1.875e-05	0.4943	1
rs9388507	6:126970895:A_C	6	126970895	A	C	47316	8.035	9.34e-16	+++	A	C	17062	0.04982	7.459e-11	A	C	11373	0.0596458	6.809e-06	A	C	18881	0.044421	1.683e-05	0.4939	0.999801
rs3905044	6:126972883:A_G	6	126972883	A	G	47315.9	-8.023	1.031e-15	---	G	A	17062	0.04982	7.459e-11	G	A	11373	0.059647	6.806e-06	G	A	18880.9	0.0442236	1.894e-05	0.4939	0.999807
6:126974175_CA_C	6:126974175:C_CA	6	126974175	CA	C	16830	-6.301	2.966e-10	-??	C	CA	16830	0.04854	2.966e-10	NA	NA	NA	NA	NA	NA	NA	NA	NA	NA	0.4974	0.99203
rs6911485	6:126975115:A_G	6	126975115	A	G	47308	-8.053	8.087e-16	---	G	A	17054	0.05021	5.337e-11	G	A	11373	0.0596595	6.776e-06	G	A	18881	0.0442233	1.901e-05	0.4939	0.999487
rs4895813	6:126975786:G_T	6	126975786	T	G	47316	8.004	1.208e-15	+++	T	G	17062	0.04982	7.459e-11	T	G	11373	0.0596642	6.765e-06	T	G	18881	0.0438991	1.841e-05	0.4939	0.999712
rs1262474	6:126976071:C_G	6	126976071	C	G	35879.9	5.57	2.546e-08	+?+	G	C	16999	-0.03677	1.622e-06	NA	NA	NA	NA	NA	G	C	18880.9	-0.0455362	0.0001352	0.2592	0.996219
rs6913430	6:126976616:G_T	6	126976616	T	G	47315	-8.035	9.38e-16	---	G	T	17061	0.04975	7.923e-11	G	T	11373	0.059727	6.615e-06	G	T	18881	0.0444207	1.697e-05	0.4943	0.999663
rs9375450	6:126985351:A_G	6	126985351	A	G	47306	8.104	5.314e-16	+++	A	G	17052	0.05012	5.815e-11	A	G	11373	0.0598132	6.415e-06	A	G	18881	0.0451123	1.293e-05	0.4939	0.99925
rs34542859	6:126986055:G_GC	6	126986055	G	GC	16998	-6.493	8.431e-11	-??	GC	G	16998	0.04977	8.431e-11	NA	NA	NA	NA	NA	NA	NA	NA	NA	NA	0.4933	0.997416
6:126986436_AG_A	6:126986436:A_AG	6	126986436	A	AG	16974	6.498	8.12e-11	+??	A	AG	16974	0.04985	8.12e-11	NA	NA	NA	NA	NA	NA	NA	NA	NA	NA	0.4927	0.996987
rs1262476	6:126986996:A_G	6	126986996	A	G	47261.9	-7.014	2.318e-12	---	A	G	17008	-0.03647	1.957e-06	A	G	11373	-0.0724249	3.43e-06	A	G	18880.9	-0.0463953	9.145e-05	0.259	0.996076
rs144578168	6:126987213:A_AAAAAT	6	126987213	A	AAAAAT	16936	-6.477	9.336e-11	-??	AAAAAT	A	16936	0.04975	9.336e-11	NA	NA	NA	NA	NA	NA	NA	NA	NA	NA	0.4944	0.995528
rs9388509	6:126989977:A_G	6	126989977	A	G	47308	8.063	7.438e-16	+++	A	G	17054	0.04996	6.649e-11	A	G	11373	0.0598705	6.285e-06	A	G	18881	0.0445217	1.663e-05	0.4944	0.998377
rs6918725	6:126990392:G_T	6	126990392	T	G	47213.1	-7.608	2.777e-14	---	T	G	16959	-0.0455	3.079e-09	T	G	11373	-0.061822	3.066e-06	T	G	18881.1	-0.0416408	5.191e-05	0.4797	0.995069
rs8180649	6:126992202:C_T	6	126992202	T	C	47309.9	-8.03	9.733e-16	---	C	T	17056	0.04998	6.537e-11	C	T	11373	0.05881	9.165e-06	C	T	18880.9	0.0446191	1.614e-05	0.4943	0.999116
rs6925607	6:126995068:C_T	6	126995068	T	C	47308	8.048	8.442e-16	+++	T	C	17054	0.04986	7.267e-11	T	C	11373	0.0608412	4.584e-06	T	C	18881	0.0438996	1.828e-05	0.4942	0.999019
rs6912198	6:126995938:A_G	6	126995938	A	G	17032	-6.498	8.162e-11	-??	G	A	17032	0.04976	8.162e-11	NA	NA	NA	NA	NA	NA	NA	NA	NA	NA	0.4936	0.998384
rs7750293	6:126996230:C_T	6	126996230	T	C	17031	6.533	6.427e-11	+??	T	C	17031	0.05004	6.427e-11	NA	NA	NA	NA	NA	NA	NA	NA	NA	NA	0.4934	0.998214
rs9388510	6:126997185:A_T	6	126997185	A	T	17020	6.536	6.309e-11	+??	A	T	17020	0.05007	6.309e-11	NA	NA	NA	NA	NA	NA	NA	NA	NA	NA	0.4941	0.997368
rs9398814	6:126997841:A_G	6	126997841	A	G	47310	-7.918	2.419e-15	---	G	A	17056	0.04997	6.572e-11	G	A	11373	0.0568638	1.787e-05	G	A	18881	0.0439982	1.725e-05	0.494	0.999178
rs11154366	6:126998375:C_G	6	126998375	C	G	17030	-6.499	8.064e-11	-??	G	C	17030	0.04978	8.064e-11	NA	NA	NA	NA	NA	NA	NA	NA	NA	NA	0.4933	0.99802
rs11154367	6:126998497:C_T	6	126998497	T	C	17032	-6.498	8.162e-11	-??	C	T	17032	0.04976	8.162e-11	NA	NA	NA	NA	NA	NA	NA	NA	NA	NA	0.4936	0.998044
rs4316017	6:127000106:G_T	6	127000106	T	G	17026	-6.51	7.521e-11	-??	G	T	17026	0.04986	7.521e-11	NA	NA	NA	NA	NA	NA	NA	NA	NA	NA	0.4941	0.997423
rs4473871	6:127000408:A_G	6	127000408	A	G	17026	6.505	7.763e-11	+??	A	G	17026	0.04983	7.763e-11	NA	NA	NA	NA	NA	NA	NA	NA	NA	NA	0.4939	0.997565
rs201713195	6:127000951:A_AG	6	127000951	A	AG	17022	6.525	6.788e-11	+??	A	AG	17022	0.04999	6.788e-11	NA	NA	NA	NA	NA	NA	NA	NA	NA	NA	0.4935	0.998089
rs3850234	6:127001534:G_T	6	127001534	T	G	47309	-7.982	1.435e-15	---	G	T	17055	0.05003	6.247e-11	G	T	11373	0.0574366	1.482e-05	G	T	18881	0.0446188	1.555e-05	0.494	0.999114
rs853961	6:127003464:G_T	6	127003464	T	G	47309.1	-8.026	1.006e-15	---	G	T	17055	0.04988	7.123e-11	G	T	11373	0.0588595	8.989e-06	G	T	18881.1	0.0446206	1.609e-05	0.4944	0.998373
6:127007946_CA_C	6:127007946:C_CA	6	127007946	CA	C	17058	6.512	7.432e-11	+??	CA	C	17058	0.04983	7.432e-11	NA	NA	NA	NA	NA	NA	NA	NA	NA	NA	0.4941	0.999077
rs6569469	6:127008431:C_T	6	127008431	T	C	47310	-8.009	1.157e-15	---	C	T	17056	0.04986	7.267e-11	C	T	11373	0.0588241	9.102e-06	C	T	18881	0.0444214	1.705e-05	0.4941	0.999078
rs7740134	6:127009669:A_T	6	127009669	A	T	35937	-6.893	5.448e-12	-?-	T	A	17056	0.04987	7.165e-11	NA	NA	NA	NA	NA	T	A	18881	0.0440958	1.628e-05	0.4939	0.999151
rs864937	6:127015083:A_G	6	127015083	A	G	47309	-8.018	1.075e-15	---	G	A	17055	0.04991	6.987e-11	G	A	11373	0.0586551	9.657e-06	G	A	18881	0.0445875	1.317e-05	0.4943	0.998285
6:127017114_CA_C	6:127017114:C_CA	6	127017114	CA	C	16787	6.65	2.931e-11	+??	CA	C	16787	0.05128	2.931e-11	NA	NA	NA	NA	NA	NA	NA	NA	NA	NA	0.4905	0.990047
6:127017219_TG_T	6:127017219:T_TG	6	127017219	T	TG	17005	-6.418	1.377e-10	-??	TG	T	17005	0.04919	1.377e-10	NA	NA	NA	NA	NA	NA	NA	NA	NA	NA	0.4938	0.996937
rs853985	6:127020173:C_T	6	127020173	T	C	47310	-7.98	1.466e-15	---	C	T	17056	0.04987	7.165e-11	C	T	11373	0.0593823	7.452e-06	C	T	18881	0.0436063	2.04e-05	0.4939	0.999193
rs864938	6:127022804:A_T	6	127022804	A	T	35936	6.877	6.103e-12	+?+	A	T	17055	0.04991	6.987e-11	NA	NA	NA	NA	NA	A	T	18881	0.0438043	1.862e-05	0.4943	0.998239
rs853986	6:127023336:C_G	6	127023336	C	G	35926	6.825	8.788e-12	+?+	C	G	17045	0.04997	6.709e-11	NA	NA	NA	NA	NA	C	G	18881	0.0430198	2.78e-05	0.494	0.998908
rs853987	6:127024775:A_G	6	127024775	A	G	47308	7.984	1.42e-15	+++	A	G	17054	0.04999	6.521e-11	A	G	11373	0.0587565	9.305e-06	A	G	18881	0.0439014	1.794e-05	0.4941	0.998961
rs13212044	6:127025661:G_T	6	127025661	T	G	47259	-6.958	3.446e-12	---	T	G	17005	-0.03701	1.381e-06	T	G	11373	-0.072035	3.872e-06	T	G	18881	-0.0447378	0.0001756	0.26	0.996354
rs853962	6:127027650:G_T	6	127027650	T	G	47310	-7.984	1.419e-15	---	G	T	17056	0.04987	7.165e-11	G	T	11373	0.0586991	9.494e-06	G	T	18881	0.0440965	1.677e-05	0.4939	0.999145
rs4460221	6:127031221:A_G	6	127031221	A	G	47308	-7.957	1.757e-15	---	G	A	17054	0.04991	6.941e-11	G	A	11373	0.0576828	1.35e-05	G	A	18881	0.0441964	1.599e-05	0.4943	0.998202
rs1269195	6:127031550:C_T	6	127031550	T	C	47308.9	-7.966	1.641e-15	---	C	T	17055	0.04988	7.116e-11	C	T	11373	0.0577185	1.335e-05	C	T	18880.9	0.0443903	1.448e-05	0.4939	0.999122
rs1262542	6:127032008:A_T	6	127032008	A	T	35935	-6.942	3.862e-12	-?-	T	A	17054	0.04991	6.941e-11	NA	NA	NA	NA	NA	T	A	18881	0.0447193	1.49e-05	0.4943	0.998229
rs1262543	6:127032499:A_G	6	127032499	A	G	47309	-7.971	1.574e-15	---	G	A	17055	0.04987	7.219e-11	G	A	11373	0.0576381	1.373e-05	G	A	18881	0.0445203	1.665e-05	0.4941	0.999007
rs853965	6:127036174:C_T	6	127036174	T	C	47306.9	-7.893	2.942e-15	---	C	T	17053	0.04977	7.883e-11	C	T	11373	0.0559892	2.404e-05	C	T	18880.9	0.0443897	1.475e-05	0.4939	0.997892
rs10484759	6:127037042:C_T	6	127037042	T	C	47186	-7.101	1.235e-12	---	T	C	16932	-0.03751	1.048e-06	T	C	11373	-0.0688036	1.206e-05	T	C	18881	-0.049797	4.177e-05	0.2494	0.993135
rs853966	6:127037236:G_T	6	127037236	T	G	47270	6.925	4.346e-12	+++	G	T	17016	-0.04063	1.146e-07	G	T	11373	-0.0593218	7.638e-06	G	T	18881	-0.0376917	0.0002802	0.4629	0.997146
rs853980	6:127044769:A_T	6	127044769	A	T	16945	-6.113	9.77e-10	-??	T	A	16945	0.04694	9.77e-10	NA	NA	NA	NA	NA	NA	NA	NA	NA	NA	0.4981	0.993858
rs853981	6:127045460:C_T	6	127045460	T	C	47245	-7.342	2.103e-13	---	C	T	16991	0.04652	1.31e-09	C	T	11373	0.0503152	0.0001468	C	T	18881	0.0425494	3.798e-05	0.4974	0.996384
rs853982	6:127046121:C_T	6	127046121	T	C	47243	-7.336	2.2e-13	---	C	T	16989	0.04646	1.375e-09	C	T	11373	0.0501966	0.0001522	C	T	18881	0.0425522	3.76e-05	0.4978	0.99551
rs853983	6:127046153:A_G	6	127046153	A	G	47245.9	-7.322	2.438e-13	---	G	A	16992	0.04651	1.317e-09	G	A	11373	0.0497866	0.0001723	G	A	18880.9	0.0425499	3.875e-05	0.4974	0.996432
rs1101558	6:127047607:A_G	6	127047607	A	G	47205.1	-6.926	4.314e-12	---	A	G	16951	-0.04183	5.1e-08	A	G	11373	-0.0522816	8.019e-05	A	G	18881.1	-0.040049	0.0001006	0.4808	0.994224
rs1101559	6:127047683:C_T	6	127047683	T	C	47196	-6.947	3.736e-12	---	T	C	16942	-0.04226	3.733e-08	T	C	11373	-0.0522677	8.055e-05	T	C	18881	-0.039853	0.0001064	0.4805	0.993978
rs111743285	6:127048230:C_T	6	127048230	T	C	47182	-6.545	5.962e-11	---	T	C	16928	-0.03225	2.706e-05	T	C	11373	-0.0705609	2.007e-05	T	C	18881	-0.0488362	9.991e-05	0.2193	0.991969
rs1101561	6:127048523:A_G	6	127048523	A	G	47241	-7.262	3.825e-13	---	G	A	16987	0.04643	1.406e-09	G	A	11373	0.048916	0.0002235	G	A	18881	0.0421561	4.561e-05	0.4979	0.995451
rs13220518	6:127048609:A_T	6	127048609	A	T	35820	-5.616	1.95e-08	-?-	A	T	16939	-0.03531	4.301e-06	NA	NA	NA	NA	NA	A	T	18881	-0.0496248	5.633e-05	0.2411	0.992855
rs1101562	6:127049146:A_G	6	127049146	A	G	16928	6.086	1.16e-09	+??	A	G	16928	0.04675	1.16e-09	NA	NA	NA	NA	NA	NA	NA	NA	NA	NA	0.4968	0.995172
rs1101563	6:127049198:C_T	6	127049198	T	C	47237	7.247	4.252e-13	+++	T	C	16983	0.04647	1.372e-09	T	C	11373	0.0495287	0.0001861	T	C	18881	0.0415574	5.103e-05	0.4974	0.995757
rs146612077	6:127050148:C_CT	6	127050148	CT	C	16919	-6.094	1.1e-09	-??	C	CT	16919	0.04683	1.1e-09	NA	NA	NA	NA	NA	NA	NA	NA	NA	NA	0.4976	0.993922
rs139078271	6:127050163:A_AG	6	127050163	A	AG	16913	6.033	1.607e-09	+??	A	AG	16913	0.04637	1.607e-09	NA	NA	NA	NA	NA	NA	NA	NA	NA	NA	0.4979	0.994415
rs1313696	6:127052113:A_G	6	127052113	A	G	16869	6.053	1.426e-09	+??	A	G	16869	0.04657	1.426e-09	NA	NA	NA	NA	NA	NA	NA	NA	NA	NA	0.4971	0.992227
rs1313697	6:127052479:A_G	6	127052479	A	G	41091	-6.945	3.778e-12	---	G	A	16987	0.04639	1.46e-09	G	A	11373	0.0490965	0.0002118	G	A	12731	0.0389824	0.00187	0.4974	0.996338
rs1313698	6:127052597:A_G	6	127052597	A	G	16909	6.088	1.143e-09	+??	A	G	16909	0.04679	1.143e-09	NA	NA	NA	NA	NA	NA	NA	NA	NA	NA	0.4977	0.993804
rs1262555	6:127052816:A_G	6	127052816	A	G	47238	-7.055	1.724e-12	---	G	A	16984	0.04639	1.461e-09	G	A	11373	0.0444677	0.0008015	G	A	18881	0.0415612	4.976e-05	0.4979	0.995421
rs1262556	6:127054435:C_G	6	127054435	C	G	35829.9	-5.954	2.619e-09	-?-	C	G	16949	-0.04194	4.694e-08	NA	NA	NA	NA	NA	C	G	18880.9	-0.0402411	8.997e-05	0.4811	0.994988
rs1262557	6:127054588:C_T	6	127054588	T	C	47198	-6.882	5.92e-12	---	T	C	16944	-0.04185	5.038e-08	T	C	11373	-0.0514939	0.0001025	T	C	18881	-0.0397539	0.0001133	0.4808	0.994015
rs1022573	6:127054914:A_C	6	127054914	A	C	47237	-7.253	4.068e-13	---	C	A	16983	0.04629	1.591e-09	C	A	11373	0.0487408	0.0002356	C	A	18881	0.0423406	3.603e-05	0.4974	0.996277
rs853976	6:127055655:C_T	6	127055655	T	C	47186	-6.91	4.85e-12	---	T	C	16932	-0.04217	4.04e-08	T	C	11373	-0.0514356	0.0001045	T	C	18881	-0.0398535	0.0001113	0.4807	0.993716
rs853977	6:127055785:C_T	6	127055785	T	C	47231	7.277	3.41e-13	+++	T	C	16977	0.04673	1.114e-09	T	C	11373	0.0486402	0.0002427	T	C	18881	0.0422423	3.797e-05	0.4974	0.99604
rs853979	6:127057941:A_T	6	127057941	A	T	35858	6.506	7.717e-11	+?+	A	T	16977	0.04657	1.275e-09	NA	NA	NA	NA	NA	A	T	18881	0.0425382	3.391e-05	0.4977	0.995274
rs853969	6:127061318:A_G	6	127061318	A	G	47229.9	7.278	3.389e-13	+++	A	G	16976	0.04643	1.422e-09	A	G	11373	0.0486006	0.0002454	A	G	18880.9	0.0426368	3.202e-05	0.4977	0.99523
rs853970	6:127063983:A_G	6	127063983	A	G	47228.9	7.26	3.866e-13	+++	A	G	16975	0.04654	1.31e-09	A	G	11373	0.0485433	0.0002497	A	G	18880.9	0.042245	3.713e-05	0.4977	0.995261
rs2793052	6:127064917:A_T	6	127064917	A	T	16704	-6.115	9.646e-10	-??	T	A	16704	0.04728	9.646e-10	NA	NA	NA	NA	NA	NA	NA	NA	NA	NA	0.4979	0.985618
rs2793051	6:127064918:C_T	6	127064918	T	C	16704	-6.104	1.033e-09	-??	C	T	16704	0.0472	1.033e-09	NA	NA	NA	NA	NA	NA	NA	NA	NA	NA	0.498	0.98569
rs853971	6:127066190:C_T	6	127066190	T	C	47232	7.269	3.614e-13	+++	T	C	16978	0.0465	1.345e-09	T	C	11373	0.0484371	0.0002577	T	C	18881	0.0425365	3.298e-05	0.4972	0.996009
rs753444559	6:127066487:G_GA	6	127066487	G	GA	16489	5.946	2.749e-09	+??	GA	G	16489	-0.04627	2.749e-09	NA	NA	NA	NA	NA	NA	NA	NA	NA	NA	0.496	0.980213
rs1101556	6:127067803:G_T	6	127067803	T	G	47228	7.261	3.849e-13	+++	T	G	16974	0.04639	1.484e-09	T	G	11373	0.0484051	0.0002601	T	G	18881	0.0425392	3.352e-05	0.4977	0.995201
rs1101557	6:127067996:C_T	6	127067996	T	C	47231.9	7.244	4.364e-13	+++	T	C	16978	0.0465	1.345e-09	T	C	11373	0.0484047	0.0002601	T	C	18880.9	0.0421452	4.011e-05	0.4972	0.99601
rs853972	6:127068293:C_G	6	127068293	C	G	35856.1	6.482	9.068e-11	+?+	C	G	16975	0.04645	1.404e-09	NA	NA	NA	NA	NA	C	G	18881.1	0.0423433	3.593e-05	0.4977	0.995216
rs853973	6:127068347:A_G	6	127068347	A	G	47227	7.241	4.439e-13	+++	A	G	16973	0.04639	1.486e-09	A	G	11373	0.0483829	0.0002618	A	G	18881	0.0422459	3.769e-05	0.4976	0.995174
rs853974	6:127068983:C_T	6	127068983	T	C	47227	9.056	1.353e-19	+++	T	C	16973	0.05878	1.8e-14	T	C	11373	0.0576978	9.977e-05	T	C	18881	0.0559488	1.025e-06	0.2624	0.994137
rs853975	6:127070234:C_T	6	127070234	T	C	47227.9	-7.331	2.281e-13	---	C	T	16974	0.04634	1.537e-09	C	T	11373	0.050743	0.0001287	C	T	18880.9	0.0423409	3.698e-05	0.4973	0.995982
rs853968	6:127071753:C_T	6	127071753	T	C	47226.9	-7.244	4.372e-13	---	C	T	16973	0.04643	1.435e-09	C	T	11373	0.0483563	0.0002639	C	T	18880.9	0.0422429	3.78e-05	0.4973	0.995982
rs861237	6:127073798:C_T	6	127073798	T	C	47220	-7.251	4.139e-13	---	C	T	16966	0.04637	1.512e-09	C	T	11373	0.0482964	0.0002684	C	T	18881	0.0424408	3.459e-05	0.4977	0.995075
rs1262545	6:127074587:C_T	6	127074587	T	C	47227.1	-7.248	4.229e-13	---	C	T	16973	0.04636	1.513e-09	C	T	11373	0.0482911	0.000269	C	T	18881.1	0.042439	3.554e-05	0.4973	0.995918
rs1262546	6:127075491:C_T	6	127075491	T	C	47227	7.224	5.054e-13	+++	T	C	16973	0.04636	1.513e-09	T	C	11373	0.0482888	0.0002691	T	C	18881	0.0420469	4.133e-05	0.4973	0.995959
rs979197	6:127075696:C_T	6	127075696	T	C	47225	-7.245	4.323e-13	---	C	T	16971	0.04638	1.497e-09	C	T	11373	0.0482787	0.0002699	C	T	18881	0.0423426	3.652e-05	0.4977	0.995185
rs1262550	6:127078110:A_C	6	127078110	A	C	47220	7.249	4.185e-13	+++	A	C	16966	0.04638	1.499e-09	A	C	11373	0.0477528	0.0003146	A	C	18881	0.0427348	3.066e-05	0.4977	0.99497
rs1262551	6:127078211:C_T	6	127078211	T	C	47219	-7.226	4.991e-13	---	C	T	16965	0.04632	1.583e-09	C	T	11373	0.0482355	0.0002734	C	T	18881	0.0421468	3.991e-05	0.4978	0.994922
rs1262552	6:127078752:C_T	6	127078752	T	C	47193	-7.259	3.907e-13	---	C	T	16939	0.04671	1.187e-09	C	T	11373	0.048234	0.0002735	C	T	18881	0.0422449	3.803e-05	0.4978	0.994767
rs1262553	6:127078785:C_T	6	127078785	T	C	47195	7.266	3.69e-13	+++	T	C	16941	0.04669	1.2e-09	T	C	11373	0.0482267	0.0002741	T	C	18881	0.0424396	3.486e-05	0.4973	0.995767
rs1015446	6:127080700:A_G	6	127080700	A	G	47016	-7.258	3.916e-13	---	G	A	16762	0.0465	1.703e-09	G	A	11373	0.0481773	0.0002781	G	A	18881	0.0429314	2.998e-05	0.4973	0.990123
rs12525327	6:127107248:A_G	6	127107248	A	G	47008	6.165	7.063e-10	+++	G	A	16754	-0.03638	2.446e-06	G	A	11373	-0.0531095	0.0006816	G	A	18881	-0.042244	0.0004076	0.2576	0.985146
rs35848181	6:127118646:A_G	6	127118646	A	G	47132	-6.211	5.271e-10	---	A	G	16878	-0.03608	2.75e-06	A	G	11373	-0.0532535	0.000726	A	G	18881	-0.0433093	0.000309	0.2601	0.99095
rs13194508	6:127144683:C_T	6	127144683	T	C	47133.9	5.874	4.245e-09	+++	C	T	16880	-0.03231	2.687e-05	C	T	11373	-0.0516245	0.001104	C	T	18880.9	-0.043609	0.0003096	0.2549	0.993396
rs13204965	6:127167072:A_C	6	127167072	A	C	47260	5.774	7.73e-09	+++	C	A	17006	-0.03192	3.132e-05	C	A	11373	-0.050129	0.001346	C	A	18881	-0.0423772	0.0004503	0.2557	0.997145
rs12199006	6:127180738:A_G	6	127180738	A	G	47253.9	5.611	2.015e-08	+++	A	G	17000	0.02039	0.007854	A	G	11373	0.062066	0.007455	A	G	18880.9	0.0758744	1.763e-06	0.1045	0.99206
rs9375477	6:127204623:A_G	6	127204623	A	G	47186	-7.372	1.684e-13	---	G	A	16932	0.03638	2.187e-06	G	A	11373	0.0638756	0.0003631	G	A	18881	0.0674358	5.869e-07	0.1544	0.990588
rs2095242	6:127217492:G_T	6	127217492	T	G	47150	-5.605	2.083e-08	---	G	T	16896	0.01642	0.0328	G	T	11373	0.0580558	0.01232	G	T	18881	0.0845795	1.023e-07	0.1126	0.98523
rs9388539	6:127230163:C_T	6	127230163	T	C	47186.1	-6.631	3.329e-11	---	C	T	16932	0.02883	0.0001757	C	T	11373	0.0612539	0.002017	C	T	18881.1	0.0726548	4.825e-07	0.1397	0.988601
rs9491675	6:127251021:A_G	6	127251021	A	G	47316	6.826	8.729e-12	+++	A	G	17062	0.0313	4.319e-05	A	G	11373	0.0574351	0.003101	A	G	18881	0.072864	3.251e-07	0.1444	1
rs17650496	6:127270764:A_G	6	127270764	A	G	46620	-5.813	6.124e-09	---	G	A	16942	0.03168	3.717e-05	G	A	10797	0.094286	0.001054	G	A	18881	0.0647496	0.001528	0.05313	0.980135
rs78698613	6:127340656:C_T	6	127340656	T	C	45613	5.863	4.549e-09	+++	T	C	16949	0.03001	9.331e-05	T	C	9783	0.111141	9.721e-05	T	C	18881	0.0616546	0.002435	0.05484	0.983627
rs2237467	7:50733316:A_G	7	50733316	A	G	47064	5.654	1.571e-08	+++	A	G	16810	0.03493	5.877e-06	A	G	11373	0.0302057	0.04568	A	G	18881	0.0370994	0.001933	0.2203	0.988293
rs2237468	7:50734362:C_T	7	50734362	T	C	47083	5.809	6.273e-09	+++	T	C	16829	0.03554	3.985e-06	T	C	11373	0.0342755	0.02313	T	C	18881	0.036502	0.002308	0.2213	0.988653
rs2072235	7:50737384:C_T	7	50737384	T	C	47158	5.786	7.2e-09	+++	T	C	16904	0.03547	3.973e-06	T	C	11373	0.0336602	0.02571	T	C	18881	0.0364499	0.002373	0.2205	0.994607
rs2237471	7:50740065:C_T	7	50740065	T	C	47176.9	-5.77	7.937e-09	---	C	T	16923	0.03619	2.481e-06	C	T	11373	0.0324059	0.03149	C	T	18880.9	0.0357757	0.002694	0.221	0.995035
rs2237472	7:50741502:C_T	7	50741502	T	C	47263	5.731	1.001e-08	+++	T	C	17009	0.03467	6.125e-06	T	C	11373	0.0330653	0.02844	T	C	18881	0.0367262	0.002195	0.2219	0.997339
rs2237473	7:50742937:A_G	7	50742937	A	G	47197	5.636	1.742e-08	+++	A	G	16943	0.03648	2.037e-06	A	G	11373	0.0304049	0.04323	A	G	18881	0.0340452	0.004529	0.2174	0.994814
rs757999	7:50746972:A_G	7	50746972	A	G	47238	5.746	9.134e-09	+++	A	G	16984	0.03733	1.138e-06	A	G	11373	0.0302236	0.0445	A	G	18881	0.0346471	0.003673	0.2233	0.995647
rs2237483	7:50748917:C_T	7	50748917	T	C	47224	-5.687	1.295e-08	---	C	T	16970	0.03672	1.717e-06	C	T	11373	0.0305268	0.04208	C	T	18881	0.0342188	0.003985	0.2239	0.994675
rs2237485	7:50749870:A_G	7	50749870	A	G	47210	5.708	1.143e-08	+++	A	G	16956	0.03702	1.426e-06	A	G	11373	0.0306007	0.04158	A	G	18881	0.03432	0.003831	0.2234	0.994436
rs2282930	7:50754679:A_G	7	50754679	A	G	47107	5.691	1.26e-08	+++	A	G	16853	0.03825	6.603e-07	A	G	11373	0.0298883	0.04991	A	G	18881	0.0328522	0.005759	0.2181	0.990096
rs75061358	7:54916280:G_T	7	54916280	T	G	47097.1	-6.007	1.886e-09	---	G	T	16843	0.04439	8.245e-09	G	T	11373	0.0301587	0.1555	G	T	18881.1	0.0532615	0.003196	0.075	0.974202
rs149352678	7:54920906:C_T	7	54920906	T	C	47197.9	6.315	2.694e-10	+++	T	C	16944	0.04726	7.514e-10	T	C	11373	0.0356258	0.07138	T	C	18880.9	0.0461847	0.006553	0.09211	0.987108
rs78031751	7:54925645:C_T	7	54925645	T	C	47316	5.463	4.685e-08	+++	T	C	17062	0.03551	3.485e-06	T	C	11373	0.030349	0.08836	T	C	18881	0.0406736	0.004604	0.1389	1
rs77148056	7:54935334:C_T	7	54935334	T	C	47252	5.768	8.042e-09	+++	T	C	16998	0.03785	7.958e-07	T	C	11373	0.0330801	0.06407	T	C	18881	0.0418999	0.003493	0.1392	0.996027
rs59010780	7:54937114:A_C	7	54937114	A	C	47242.9	5.69	1.274e-08	+++	A	C	16989	0.03678	1.62e-06	A	C	11373	0.0331119	0.06382	A	C	18880.9	0.0420735	0.003358	0.1389	0.995325
rs79335915	7:54938130:C_T	7	54938130	T	C	47253	5.763	8.24e-09	+++	T	C	16999	0.0378	8.228e-07	T	C	11373	0.0330966	0.06394	T	C	18881	0.0418886	0.003546	0.1391	0.995597
rs76928645	7:54941328:C_T	7	54941328	T	C	47077	5.832	5.475e-09	+++	T	C	16823	0.04417	9.956e-09	T	C	11373	0.0368227	0.05912	T	C	18881	0.0377415	0.02017	0.1014	0.980366
rs151057105	7:54944920:C_T	7	54944920	T	C	47184.1	6.324	2.541e-10	+++	T	C	16930	0.04832	3.173e-10	T	C	11373	0.0391182	0.04772	T	C	18881.1	0.0417692	0.01255	0.0922	0.984509
rs58626582	7:54946030:A_G	7	54946030	A	G	47247	-5.761	8.385e-09	---	G	A	16993	0.03808	6.857e-07	G	A	11373	0.0331817	0.06326	G	A	18881	0.041289	0.00399	0.1389	0.99465
rs74504435	7:54949256:A_G	7	54949256	A	G	47175	-6.292	3.137e-10	---	G	A	16921	0.04742	6.743e-10	G	A	11373	0.0396194	0.04586	G	A	18881	0.0429174	0.01119	0.09203	0.984903
rs79093312	7:54949504:C_T	7	54949504	T	C	47239	-5.666	1.457e-08	---	C	T	16985	0.03698	1.428e-06	C	T	11373	0.0334018	0.06153	C	T	18881	0.0411151	0.004189	0.1392	0.993745
rs80013346	7:54954371:A_G	7	54954371	A	G	47021	5.651	1.592e-08	+++	A	G	16767	0.04482	6.363e-09	A	G	11373	0.0292148	0.1541	A	G	18881	0.0422426	0.01597	0.08059	0.97017
rs77126132	7:54966738:A_G	7	54966738	A	G	47164	6.304	2.91e-10	+++	A	G	16910	0.0498	9.229e-11	A	G	11373	0.0328556	0.09937	A	G	18881	0.0431839	0.01125	0.09132	0.983881
rs142461330	7:55012097:C_T	7	55012097	T	C	47097.1	-5.652	1.589e-08	---	C	T	16843	0.04705	9.956e-10	C	T	11373	0.0230639	0.2824	C	T	18881.1	0.0424902	0.01777	0.07042	0.977375
rs6979446	7:55015505:C_T	7	55015505	T	C	47093.9	5.692	1.253e-08	+++	T	C	16840	0.04692	1.109e-09	T	C	11373	0.02282	0.2876	T	C	18880.9	0.0438842	0.01372	0.07032	0.97718
rs8179	7:92236164:C_T	7	92236164	T	C	47186	-5.931	3.009e-09	---	T	C	16932	-0.03338	1.395e-05	T	C	11373	-0.0427418	0.007272	T	C	18881	-0.0202268	0.1108	0.2075	0.993097
rs4272	7:92236829:A_G	7	92236829	A	G	47158	6.24	4.387e-10	+++	G	A	16904	-0.03387	1.057e-05	G	A	11373	-0.041505	0.008866	G	A	18881	-0.0261448	0.038	0.21	0.991756
rs42034	7:92239144:A_G	7	92239144	A	G	47162	6.641	3.117e-11	+++	G	A	16908	-0.03952	2.73e-07	G	A	11373	-0.0383659	0.01062	G	A	18881	-0.0241499	0.04222	0.2437	0.993896
rs42035	7:92239531:A_G	7	92239531	A	G	47171	6.699	2.104e-11	+++	G	A	16917	-0.03972	2.37e-07	G	A	11373	-0.0386216	0.01023	G	A	18881	-0.024832	0.03655	0.2437	0.994167
rs42036	7:92241451:C_G	7	92241451	C	G	35833	5.786	7.217e-09	+?+	G	C	16952	-0.03917	3.36e-07	NA	NA	NA	NA	NA	G	C	18881	-0.0225794	0.05689	0.247	0.994797
rs42377	7:92243672:A_G	7	92243672	A	G	47262	-6.031	1.625e-09	---	A	G	17008	-0.03572	3.175e-06	A	G	11373	-0.0331276	0.01996	A	G	18881	-0.0195504	0.07998	0.2988	0.99527
rs42038	7:92243719:C_T	7	92243719	T	C	47273.1	-6.028	1.664e-09	---	T	C	17019	-0.03639	2.053e-06	T	C	11373	-0.0331134	0.02001	T	C	18881.1	-0.0186101	0.09582	0.2991	0.996956
rs42039	7:92244422:C_T	7	92244422	T	C	47284.9	-6.556	5.539e-11	---	T	C	17031	-0.0387	4.387e-07	T	C	11373	-0.0391529	0.009014	T	C	18880.9	-0.0227961	0.05693	0.2443	0.997965
rs42040	7:92245927:C_T	7	92245927	T	C	47304.1	-6.588	4.443e-11	---	T	C	17050	-0.03927	2.912e-07	T	C	11373	-0.0392306	0.008878	T	C	18881.1	-0.0226033	0.0589	0.2444	0.998702
rs42041	7:92246744:C_G	7	92246744	C	G	35943.1	5.888	3.913e-09	+?+	G	C	17062	-0.03967	2.175e-07	NA	NA	NA	NA	NA	G	C	18881.1	-0.023392	0.04913	0.247	1
rs42043	7:92247333:A_G	7	92247333	A	G	47307	6.624	3.503e-11	+++	G	A	17053	-0.03931	2.813e-07	G	A	11373	-0.0388172	0.009293	G	A	18881	-0.0232791	0.04998	0.247	0.998501
rs42235	7:92248076:C_T	7	92248076	T	C	47267	-5.932	3e-09	---	T	C	17013	-0.03635	2.107e-06	T	C	11373	-0.0320616	0.02431	T	C	18881	-0.0177078	0.1118	0.3	0.997445
rs10953072	7:92256339:A_C	7	92256339	A	C	47274	5.491	4.002e-08	+++	C	A	17020	-0.03762	9.122e-07	C	A	11373	-0.0160834	0.2625	C	A	18881	-0.0177407	0.1226	0.2702	0.997796
rs12531820	7:92257392:A_G	7	92257392	A	G	47278	5.571	2.539e-08	+++	G	A	17024	-0.03846	5.17e-07	G	A	11373	-0.0159851	0.2654	G	A	18881	-0.0179746	0.1195	0.2715	0.998026
rs11764331	7:92282624:C_T	7	92282624	T	C	47198	-5.47	4.509e-08	---	T	C	16944	-0.03666	1.811e-06	T	C	11373	-0.0173437	0.2297	T	C	18881	-0.0183605	0.1114	0.2679	0.993216
rs6954221	7:92283262:C_T	7	92283262	T	C	47195	-5.457	4.842e-08	---	T	C	16941	-0.03669	1.782e-06	T	C	11373	-0.0172207	0.233	T	C	18881	-0.0181672	0.1149	0.2679	0.992989
rs10264916	7:92286376:A_G	7	92286376	A	G	47174.9	5.557	2.739e-08	+++	G	A	16921	-0.03842	5.771e-07	G	A	11373	-0.0170614	0.2356	G	A	18880.9	-0.0174801	0.1257	0.2725	0.991526
rs17164683	7:92286980:C_T	7	92286980	T	C	47170.9	-5.476	4.35e-08	---	T	C	16917	-0.0374	1.136e-06	T	C	11373	-0.0168796	0.2407	T	C	18880.9	-0.0175984	0.1239	0.2707	0.990951
rs7804293	7:92287849:G_T	7	92287849	T	G	47161	5.546	2.919e-08	+++	G	T	16907	-0.03667	1.849e-06	G	T	11373	-0.0168469	0.2416	G	T	18881	-0.0198627	0.0834	0.2697	0.990786
rs7804722	7:92288106:C_T	7	92288106	T	C	47025	5.508	3.619e-08	+++	C	T	16771	-0.03918	3.869e-07	C	T	11373	-0.0174326	0.224	C	T	18881	-0.0158477	0.163	0.278	0.985473
rs1234214	10:89698190:A_C	10	89698190	A	C	47119	-5.454	4.921e-08	---	A	C	16865	-0.03444	7.682e-06	A	C	11373	-0.0160602	0.2339	A	C	18881	-0.0306388	0.003277	0.3899	0.991271
rs478839	10:89731870:A_G	10	89731870	A	G	47185	5.468	4.55e-08	+++	G	A	16931	-0.03493	5.463e-06	G	A	11373	-0.01669	0.2166	G	A	18881	-0.0298385	0.004437	0.3912	0.993781
rs9419939	10:104547610:A_G	10	104547610	A	G	47183	5.95	2.676e-09	+++	A	G	16929	0.03474	6.158e-06	A	G	11373	0.0422642	0.01215	A	G	18881	0.0387915	0.003963	0.1757	0.993534
rs2432580	10:104562212:C_T	10	104562212	T	C	47186.9	5.861	4.609e-09	+++	T	C	16933	0.03381	1.083e-05	T	C	11373	0.042578	0.01152	T	C	18880.9	0.0383409	0.00453	0.1757	0.994237
rs284859	10:104573017:G_T	10	104573017	T	G	47316	5.684	1.313e-08	+++	T	G	17062	0.03216	2.651e-05	T	G	11373	0.0406748	0.01608	T	G	18881	0.0384007	0.004428	0.1745	1
rs6892	10:104575870:A_G	10	104575870	A	G	47232	-5.729	1.01e-08	---	G	A	16978	0.03234	2.499e-05	G	A	11373	0.0407993	0.01575	G	A	18881	0.0390548	0.003803	0.1739	0.996435
rs284849	10:104591182:G_T	10	104591182	T	G	47167	6.339	2.311e-10	+++	T	G	16913	0.03485	5.794e-06	T	G	11373	0.0559431	0.000643	T	G	18881	0.0372456	0.004085	0.1924	0.990546
rs284848	10:104592125:A_G	10	104592125	A	G	47165	6.402	1.53e-10	+++	A	G	16911	0.03486	5.79e-06	A	G	11373	0.0560061	0.000634	A	G	18881	0.0384648	0.003191	0.1925	0.990621
rs2486758	10:104597480:C_T	10	104597480	T	C	47187	-5.645	1.651e-08	---	C	T	16933	0.02994	9.781e-05	C	T	11373	0.04504	0.004508	C	T	18881	0.0352693	0.005314	0.2101	0.993217
rs9420881	10:104614613:C_T	10	104614613	T	C	47181.1	5.674	1.391e-08	+++	T	C	16927	0.0292	0.0001448	T	C	11373	0.0461697	0.003209	T	C	18881.1	0.035977	0.004631	0.2102	0.993028
rs3096383	10:104709267:A_G	10	104709267	A	G	47140	6.149	7.804e-10	+++	A	G	16886	0.03597	2.943e-06	A	G	11373	0.0505786	0.001562	A	G	18881	0.0339166	0.008564	0.1958	0.987961
rs2184996	10:104795835:A_G	10	104795835	A	G	47248.1	5.986	2.152e-09	+++	A	G	16994	0.03483	5.599e-06	A	G	11373	0.0490272	0.002597	A	G	18881.1	0.0338652	0.008756	0.1963	0.995553
rs56036640	10:104852002:C_T	10	104852002	T	C	47272.9	-6.139	8.33e-10	---	C	T	17019	0.03611	2.45e-06	C	T	11373	0.0476398	0.003427	C	T	18880.9	0.0354983	0.005934	0.1971	0.99692
rs1163246	10:104893271:A_G	10	104893271	A	G	47307	6.084	1.169e-09	+++	A	G	17053	0.03556	3.403e-06	A	G	11373	0.0484205	0.003005	A	G	18881	0.0348365	0.006887	0.1971	0.999359
rs1163249	10:104909890:A_G	10	104909890	A	G	47316	6.039	1.548e-09	+++	A	G	17062	0.03556	3.393e-06	A	G	11373	0.0479085	0.003327	A	G	18881	0.0341351	0.008113	0.1975	1
rs1750480	10:104965551:G_T	10	104965551	T	G	46992	6.068	1.298e-09	+++	T	G	16738	0.03655	2.24e-06	T	G	11373	0.0354234	0.008332	T	G	18881	0.0322269	0.002939	0.3375	0.987299
rs1773924	10:104965552:C_T	10	104965552	T	C	46992	6.072	1.262e-09	+++	T	C	16738	0.03655	2.24e-06	T	C	11373	0.0366133	0.006367	T	C	18881	0.0315539	0.003595	0.3375	0.987316
rs10883848	10:104973061:A_G	10	104973061	A	G	47028	6.752	1.463e-11	+++	A	G	16774	0.04164	6.829e-08	A	G	11373	0.0462138	0.0008398	A	G	18881	0.0324077	0.003272	0.3103	0.990015
rs6584542	10:104995495:A_G	10	104995495	A	G	16601	5.754	8.707e-09	+??	A	G	16601	0.04463	8.707e-09	NA	NA	NA	NA	NA	NA	NA	NA	NA	NA	0.3093	0.982881
rs4917384	10:104995788:C_T	10	104995788	T	C	47230	6.581	4.681e-11	+++	T	C	16976	0.04085	1.01e-07	T	C	11373	0.0445862	0.001405	T	C	18881	0.03129	0.004556	0.3111	0.995171
rs10748841	10:104996309:A_G	10	104996309	A	G	16652	-5.612	1.997e-08	-??	G	A	16652	0.04347	1.997e-08	NA	NA	NA	NA	NA	NA	NA	NA	NA	NA	0.3088	0.984723
rs6584545	10:104999266:A_T	10	104999266	A	T	35811.2	5.786	7.213e-09	+?+	A	T	16930	0.04389	1.108e-08	NA	NA	NA	NA	NA	A	T	18881.2	0.0295235	0.01461	0.234	0.991657
rs4917385	10:105003721:G_T	10	105003721	T	G	47242	6.401	1.544e-10	+++	T	G	16988	0.04031	1.478e-07	T	G	11373	0.0444453	0.001321	T	G	18881	0.0284992	0.009255	0.3187	0.996196
rs1628768	10:105012994:C_T	10	105012994	T	C	47190	-6.811	9.714e-12	---	C	T	16936	0.04367	1.303e-08	C	T	11373	0.0500129	0.0009162	C	T	18881	0.0320325	0.008163	0.2341	0.992455
rs1712509	10:105013870:G_T	10	105013870	T	G	47249	6.489	8.644e-11	+++	T	G	16995	0.0404	1.375e-07	T	G	11373	0.0440617	0.001481	T	G	18881	0.0301716	0.005927	0.3185	0.997041
rs1712512	10:105016977:A_T	10	105016977	A	T	16701	-5.609	2.032e-08	-??	T	A	16701	0.04338	2.032e-08	NA	NA	NA	NA	NA	NA	NA	NA	NA	NA	0.3168	0.986941
rs1163073	10:105022934:C_T	10	105022934	T	C	47274	-6.479	9.256e-11	---	C	T	17020	0.0403	1.443e-07	C	T	11373	0.0440542	0.001484	C	T	18881	0.030074	0.005991	0.3187	0.997559
rs2487862	10:105045477:C_T	10	105045477	T	C	47211.9	6.365	1.955e-10	+++	T	C	16958	0.04264	2.777e-08	T	C	11373	0.0439016	0.005164	T	C	18880.9	0.0301404	0.01288	0.2331	0.993165
rs7076274	10:105046007:A_G	10	105046007	A	G	47275.1	6.324	2.549e-10	+++	A	G	17021	0.03983	2.013e-07	A	G	11373	0.0429502	0.001966	A	G	18881.1	0.029027	0.008103	0.3174	0.998056
rs3740381	10:105046689:C_G	10	105046689	C	G	35903	5.521	3.369e-08	+?+	C	G	17022	0.03985	1.985e-07	NA	NA	NA	NA	NA	C	G	18881	0.0291247	0.00796	0.3175	0.998191
rs7917388	10:105054963:C_T	10	105054963	T	C	47279	6.401	1.546e-10	+++	T	C	17025	0.03979	2.059e-07	T	C	11373	0.044517	0.001335	T	C	18881	0.0294201	0.007324	0.3176	0.998436
rs11191642	10:105055912:A_G	10	105055912	A	G	47279	-6.407	1.488e-10	---	G	A	17025	0.03979	2.059e-07	G	A	11373	0.0445108	0.001337	G	A	18881	0.0295201	0.007183	0.3176	0.998446
rs2030205	10:105056473:C_G	10	105056473	C	G	35846	5.719	1.073e-08	+?+	C	G	16965	0.04253	2.994e-08	NA	NA	NA	NA	NA	C	G	18881	0.0305298	0.01196	0.2331	0.993427
rs41287490	10:105063279:C_T	10	105063279	T	C	47178	-5.775	7.699e-09	---	C	T	16924	0.03091	5.752e-05	C	T	11373	0.0544071	0.002035	C	T	18881	0.0393412	0.006202	0.1492	0.98795
rs61869825	10:105073070:C_T	10	105073070	T	C	47280	6.406	1.49e-10	+++	T	C	17026	0.03961	2.348e-07	T	C	11373	0.0439673	0.001531	T	C	18881	0.0300901	0.006197	0.3176	0.998703
rs12220267	10:105075712:C_T	10	105075712	T	C	47277	6.472	9.667e-11	+++	T	C	17023	0.0399	1.913e-07	T	C	11373	0.0448171	0.001225	T	C	18881	0.0302785	0.005793	0.3177	0.998642
rs4420190	10:105085191:C_T	10	105085191	T	C	47211.9	-6.529	6.632e-11	---	C	T	16958	0.04197	4.561e-08	C	T	11373	0.0493716	0.001128	C	T	18880.9	0.0298776	0.01334	0.233	0.992409
rs72846192	10:105091459:A_C	10	105091459	A	C	47206.9	-6.526	6.756e-11	---	C	A	16953	0.04209	4.194e-08	C	A	11373	0.0488298	0.001304	C	A	18880.9	0.0300786	0.0129	0.2327	0.992265
rs11191658	10:105096021:A_G	10	105096021	A	G	47284.9	-6.442	1.182e-10	---	G	A	17031	0.03961	2.338e-07	G	A	11373	0.0445722	0.001303	G	A	18880.9	0.0302902	0.005864	0.3175	0.999139
rs72846198	10:105098024:A_G	10	105098024	A	G	47287	6.418	1.384e-10	+++	A	G	17033	0.03964	2.282e-07	A	G	11373	0.0446242	0.001286	A	G	18881	0.0297948	0.006592	0.3175	0.99917
rs11191660	10:105102965:A_G	10	105102965	A	G	47291.9	6.406	1.491e-10	+++	A	G	17038	0.03974	2.109e-07	A	G	11373	0.0450466	0.001168	A	G	18880.9	0.0292068	0.007812	0.3175	0.999265
rs4311992	10:105120649:A_G	10	105120649	A	G	47223	6.606	3.951e-11	+++	A	G	16969	0.04212	4.044e-08	A	G	11373	0.0502659	0.0009718	A	G	18881	0.0311135	0.01046	0.2324	0.992796
rs113528138	10:105125451:A_C	10	105125451	A	C	47311	6.426	1.309e-10	+++	A	C	17057	0.03949	2.488e-07	A	C	11373	0.0456193	0.0009987	A	C	18881	0.0294974	0.007188	0.3177	0.999777
rs11191667	10:105128898:A_G	10	105128898	A	G	47310	6.431	1.269e-10	+++	A	G	17056	0.03944	2.566e-07	A	G	11373	0.04572	0.0009732	A	G	18881	0.0296064	0.00701	0.3176	0.999723
rs7911488	10:105154089:A_G	10	105154089	A	G	47316	-6.543	6.018e-11	---	G	A	17062	0.03986	1.901e-07	G	A	11373	0.0465388	0.0007871	G	A	18881	0.0303785	0.005646	0.3176	1
rs7076463	10:105161778:C_T	10	105161778	T	C	47306	6.439	1.205e-10	+++	T	C	17052	0.03945	2.569e-07	T	C	11373	0.0464057	0.0008149	T	C	18881	0.0292954	0.007526	0.3176	0.99908
rs11191683	10:105170649:G_T	10	105170649	T	G	47250.1	6.418	1.379e-10	+++	T	G	16996	0.03885	4.044e-07	T	G	11373	0.0472779	0.0006624	T	G	18881.1	0.0293839	0.007437	0.3172	0.997831
rs2271751	10:105175131:C_T	10	105175131	T	C	47244	-6.294	3.094e-10	---	C	T	16990	0.03792	7.647e-07	C	T	11373	0.047099	0.0006871	C	T	18881	0.0285794	0.009123	0.3195	0.997094
rs3217870	12:4400111:C_T	12	4400111	T	C	47133.9	-5.931	3.019e-09	---	C	T	16880	0.02372	0.002051	C	T	11373	0.0342372	0.01248	C	T	18880.9	0.0517986	7.034e-07	0.3931	0.992329
rs2066827	12:12871099:G_T	12	12871099	T	G	43580	6.253	4.018e-10	+++	G	T	17062	-0.03287	1.747e-05	G	T	7637	-0.0603034	0.001605	G	T	18881	-0.047141	9.293e-05	0.233	1
rs11170509	12:53743050:C_T	12	53743050	T	C	47185.9	5.96	2.524e-09	+++	T	C	16932	0.02666	0.0005224	T	C	11373	0.0629567	0.001187	T	C	18880.9	0.0522939	0.0001446	0.1522	0.992981
rs11170510	12:53743734:A_G	12	53743734	A	G	47195	-5.896	3.724e-09	---	G	A	16941	0.02661	0.0005336	G	A	11373	0.0606791	0.001865	G	A	18881	0.0524164	0.0001439	0.1522	0.9931
rs11170516	12:53752692:A_G	12	53752692	A	G	47239	6.023	1.707e-09	+++	A	G	16985	0.02626	0.0006207	A	G	11373	0.0636706	0.0008634	A	G	18881	0.0533426	0.0001051	0.1525	0.994292
rs11170517	12:53753909:C_T	12	53753909	T	C	47258	5.458	4.805e-08	+++	T	C	17004	0.02487	0.001183	T	C	11373	0.0540772	0.007711	T	C	18881	0.0515253	0.0003581	0.1349	0.995523
rs35437931	12:53756354:C_T	12	53756354	T	C	47276.1	-5.999	1.982e-09	---	C	T	17022	0.02629	0.0006032	C	T	11373	0.0631524	0.0009963	C	T	18881.1	0.0531257	0.0001181	0.1533	0.99629
rs12582170	12:53757831:A_G	12	53757831	A	G	47299	6.052	1.433e-09	+++	A	G	17045	0.02612	0.0006477	A	G	11373	0.0619539	0.001038	A	G	18881	0.0543547	7.851e-05	0.1559	0.996575
rs58123204	12:53760162:A_G	12	53760162	A	G	47265	-6.04	1.542e-09	---	G	A	17011	0.02611	0.0006589	G	A	11373	0.0620907	0.001104	G	A	18881	0.0545075	7.864e-05	0.1529	0.996701
rs7962345	12:53762887:C_T	12	53762887	T	C	47293.1	-5.881	4.078e-09	---	C	T	17039	0.02608	0.0006621	C	T	11373	0.0548346	0.002005	C	T	18881.1	0.0528263	0.0001141	0.1559	0.996957
rs10876447	12:53770941:A_G	12	53770941	A	G	47316	5.971	2.362e-09	+++	A	G	17062	0.02589	0.0007196	A	G	11373	0.0622356	0.00118	A	G	18881	0.0536919	0.0001028	0.1541	1
rs36065378	12:53774779:A_G	12	53774779	A	G	47275	-6.025	1.691e-09	---	G	A	17021	0.02662	0.0005139	G	A	11373	0.0627593	0.001122	G	A	18881	0.0536919	0.0001029	0.1538	0.997744
rs3741651	12:53777171:A_G	12	53777171	A	G	47253.9	-6.382	1.752e-10	---	G	A	17000	0.03093	5.498e-05	G	A	11373	0.0596617	0.001291	G	A	18880.9	0.0531922	5.731e-05	0.1726	0.997151
rs2446066	12:53778650:G_T	12	53778650	T	G	47253	6.408	1.478e-10	+++	T	G	16999	0.03112	4.939e-05	T	G	11373	0.0588845	0.001276	T	G	18881	0.0531491	5.968e-05	0.1744	0.99675
rs10876449	12:53779775:C_T	12	53779775	T	C	47253	-6.361	2.006e-10	---	C	T	16999	0.03097	5.377e-05	C	T	11373	0.0596542	0.001293	C	T	18881	0.0526843	6.497e-05	0.1726	0.99715
rs11170525	12:53782628:G_T	12	53782628	T	G	47253	6.36	2.013e-10	+++	T	G	16999	0.03074	6.105e-05	T	G	11373	0.0594004	0.001356	T	G	18881	0.053181	5.566e-05	0.1727	0.997052
rs12368491	12:53782959:A_G	12	53782959	A	G	47253	6.377	1.803e-10	+++	A	G	16999	0.03097	5.377e-05	A	G	11373	0.0593973	0.001357	A	G	18881	0.0532031	5.621e-05	0.1726	0.997057
rs2683522	12:53783396:C_T	12	53783396	T	C	35880.1	5.537	3.069e-08	+?+	T	C	16999	0.03096	5.408e-05	NA	NA	NA	NA	NA	T	C	18881.1	0.0527268	6.314e-05	0.1745	0.996763
rs7315782	12:53784913:A_G	12	53784913	A	G	47253	6.344	2.241e-10	+++	A	G	16999	0.03097	5.377e-05	A	G	11373	0.0588947	0.001612	A	G	18881	0.0529977	5.907e-05	0.1726	0.99715
rs2694847	12:53785028:A_G	12	53785028	A	G	47252.9	-6.347	2.194e-10	---	G	A	16999	0.03096	5.408e-05	G	A	11373	0.0578529	0.001551	G	A	18880.9	0.0527479	6.588e-05	0.1745	0.996829
rs7134628	12:53785861:A_G	12	53785861	A	G	47283	5.878	4.157e-09	+++	A	G	17029	0.03154	3.852e-05	A	G	11373	0.0608097	0.009697	A	G	18881	0.0542526	0.0007155	0.1038	0.997473
rs7134665	12:53786033:C_T	12	53786033	T	C	47253.1	6.321	2.598e-10	+++	T	C	16999	0.0309	5.595e-05	T	C	11373	0.0584488	0.001619	T	C	18881.1	0.0526417	6.742e-05	0.1723	0.997152
rs149919208	12:53787866:A_G	12	53787866	A	G	47253	-6.316	2.676e-10	---	G	A	16999	0.03097	5.377e-05	G	A	11373	0.0581482	0.001711	G	A	18881	0.052609	6.681e-05	0.1726	0.997129
rs2460882	12:53787953:C_T	12	53787953	T	C	47253	-6.227	4.76e-10	---	C	T	16999	0.03096	5.408e-05	C	T	11373	0.0540998	0.003411	C	T	18881	0.0526718	6.935e-05	0.1745	0.996874
rs11170532	12:53788335:A_G	12	53788335	A	G	47253.1	6.316	2.683e-10	+++	A	G	16999	0.03097	5.377e-05	A	G	11373	0.0581326	0.001716	A	G	18881.1	0.0526089	6.637e-05	0.1726	0.997128
rs2608302	12:53790296:G_T	12	53790296	T	G	47245	-6.317	2.663e-10	---	G	T	16991	0.03091	5.588e-05	G	T	11373	0.0572502	0.001737	G	T	18881	0.0525526	7.07e-05	0.1747	0.996465
rs7300593	12:53790450:C_T	12	53790450	T	C	47253	-6.313	2.736e-10	---	C	T	16999	0.03097	5.377e-05	C	T	11373	0.0580182	0.001753	C	T	18881	0.05262	6.613e-05	0.1726	0.997129
rs7133236	12:53790985:A_G	12	53790985	A	G	47248	-6.341	2.284e-10	---	G	A	16994	0.03145	4.123e-05	G	A	11373	0.0580478	0.001743	G	A	18881	0.0524475	7.269e-05	0.1726	0.997194
rs7955418	12:53791630:A_G	12	53791630	A	G	47242	6.24	4.373e-10	+++	A	G	16988	0.03101	5.283e-05	A	G	11373	0.057987	0.001763	A	G	18881	0.0510437	0.0001086	0.1727	0.995789
rs74090765	12:53792914:G_T	12	53792914	T	G	47258	-6.281	3.365e-10	---	G	T	17004	0.03108	5.053e-05	G	T	11373	0.0578794	0.001798	G	T	18881	0.0518533	8.688e-05	0.1727	0.997371
rs35969688	12:53793209:A_G	12	53793209	A	G	47259	6.264	3.758e-10	+++	A	G	17005	0.03101	5.231e-05	A	G	11373	0.0578543	0.001806	A	G	18881	0.0515832	9.658e-05	0.1723	0.997416
rs2608301	12:53793314:A_C	12	53793314	A	C	47259	6.223	4.877e-10	+++	A	C	17005	0.03107	5.062e-05	A	C	11373	0.0550538	0.00309	A	C	18881	0.0520967	8.479e-05	0.1746	0.997187
rs34652044	12:53794476:A_G	12	53794476	A	G	47297	5.782	7.371e-09	+++	A	G	17043	0.03134	4.277e-05	A	G	11373	0.0587027	0.01138	A	G	18881	0.0530092	0.0009998	0.1039	0.998307
rs57676448	12:53794787:C_T	12	53794787	T	C	47259	6.26	3.851e-10	+++	T	C	17005	0.03108	5.038e-05	T	C	11373	0.0575658	0.001904	T	C	18881	0.0515617	9.515e-05	0.1727	0.997583
rs2947337	12:53796998:A_G	12	53796998	A	G	47259	6.295	3.076e-10	+++	A	G	17005	0.03107	5.062e-05	A	G	11373	0.0574765	0.001665	A	G	18881	0.0516848	9.371e-05	0.1746	0.997187
rs34148420	12:53798808:C_T	12	53798808	T	C	47257.9	-6.242	4.323e-10	---	C	T	17004	0.03074	6.096e-05	C	T	11373	0.0580097	0.001756	C	T	18880.9	0.0514647	9.762e-05	0.1723	0.997372
rs784882	12:53799895:A_G	12	53799895	A	G	47258	-6.166	6.997e-10	---	G	A	17004	0.0308	5.895e-05	G	A	11373	0.0552433	0.002888	G	A	18881	0.0511851	0.0001036	0.1746	0.997063
rs80297745	12:53801461:A_C	12	53801461	A	C	47259	6.094	1.103e-09	+++	A	C	17005	0.03084	5.754e-05	A	C	11373	0.053529	0.004601	A	C	18881	0.0512155	0.0001093	0.1724	0.997426
rs114075368	12:53801744:G_T	12	53801744	T	G	47258.9	-6.103	1.038e-09	---	G	T	17005	0.03092	5.52e-05	G	T	11373	0.0526745	0.004796	G	T	18880.9	0.0515076	0.0001011	0.1727	0.997208
rs7968637	12:53803633:C_T	12	53803633	T	C	47257.9	-6.206	5.424e-10	---	C	T	17004	0.03091	5.54e-05	C	T	11373	0.0561137	0.002475	C	T	18880.9	0.0515183	0.0001013	0.1724	0.997317
rs12817984	12:53804307:G_T	12	53804307	T	G	47259.1	-6.206	5.425e-10	---	G	T	17005	0.03092	5.498e-05	G	T	11373	0.0560455	0.002505	G	T	18881.1	0.0515938	9.592e-05	0.1727	0.997179
rs10876450	12:53811034:C_T	12	53811034	T	C	47258.9	-6.318	2.641e-10	---	C	T	17005	0.03086	5.695e-05	C	T	11373	0.0552825	0.002868	C	T	18880.9	0.0542788	4.121e-05	0.1737	0.997279
rs11170547	12:53813003:C_T	12	53813003	T	C	47316.1	5.597	2.182e-08	+++	T	C	17062	0.02977	0.0001007	T	C	11373	0.0552954	0.01714	T	C	18881.1	0.0531498	0.0008584	0.1055	1
rs10876451	12:53813424:A_C	12	53813424	A	C	47268	-6.258	3.889e-10	---	C	A	17014	0.03079	5.883e-05	C	A	11373	0.0543528	0.003375	C	A	18881	0.0536058	5.112e-05	0.1734	0.997911
rs2683525	12:53813812:C_T	12	53813812	T	C	47268.9	6.336	2.364e-10	+++	T	C	17015	0.03145	4.079e-05	T	C	11373	0.0560077	0.00211	T	C	18880.9	0.0523722	6.131e-05	0.1769	0.99754
rs10876452	12:53814258:A_T	12	53814258	A	T	35888	5.517	3.45e-08	+?+	A	T	17007	0.03169	3.568e-05	NA	NA	NA	NA	NA	A	T	18881	0.0511022	0.0001071	0.1756	0.996662
rs11170549	12:53814380:C_T	12	53814380	T	C	47266	6.357	2.055e-10	+++	T	C	17012	0.03141	4.179e-05	T	C	11373	0.0569969	0.002036	T	C	18881	0.0530078	5.46e-05	0.175	0.997599
rs11170550	12:53814714:G_T	12	53814714	T	G	47266	6.343	2.258e-10	+++	T	G	17012	0.03141	4.179e-05	T	G	11373	0.0569793	0.002042	T	G	18881	0.0527265	6.149e-05	0.175	0.997565
rs2683524	12:53814853:C_T	12	53814853	T	C	47267	6.311	2.777e-10	+++	T	C	17013	0.031	5.247e-05	T	C	11373	0.0563101	0.001996	T	C	18881	0.0523826	6.328e-05	0.1768	0.997486
rs7970368	12:53815974:G_T	12	53815974	T	G	47260	-6.414	1.419e-10	---	G	T	17006	0.03099	5.299e-05	G	T	11373	0.0590987	0.001755	G	T	18881	0.0536126	4.139e-05	0.1773	0.997451
rs2002555	12:53817237:A_G	12	53817237	A	G	47261.1	-6.327	2.494e-10	---	G	A	17007	0.03095	5.43e-05	G	A	11373	0.0553018	0.003182	G	A	18881.1	0.0537205	4.035e-05	0.1772	0.99728
rs2071558	12:53819467:C_T	12	53819467	T	C	47262	6.318	2.645e-10	+++	T	C	17008	0.03106	5.09e-05	T	C	11373	0.0538146	0.004103	T	C	18881	0.0541646	3.331e-05	0.1777	0.997341
rs11614010	12:53820037:C_T	12	53820037	T	C	47268.1	-6.321	2.6e-10	---	C	T	17014	0.03099	5.292e-05	C	T	11373	0.0542993	0.003779	C	T	18881.1	0.0540672	3.474e-05	0.1777	0.997436
rs10876453	12:53820188:A_G	12	53820188	A	G	46995	-6.286	3.252e-10	---	G	A	17016	0.03094	5.426e-05	G	A	11098	0.0547784	0.003901	G	A	18881	0.0535151	4.279e-05	0.1777	0.997509
rs10876454	12:53821542:A_G	12	53821542	A	G	47284.9	-6.288	3.214e-10	---	G	A	17031	0.03102	5.147e-05	G	A	11373	0.0539333	0.004021	G	A	18880.9	0.0534728	4.233e-05	0.1777	0.998625
rs3741664	12:53822670:A_G	12	53822670	A	G	47314.9	6.294	3.089e-10	+++	A	G	17061	0.03036	7.313e-05	A	G	11373	0.0543459	0.003494	A	G	18880.9	0.0540792	3.254e-05	0.1787	0.999466
rs784891	12:53822992:C_T	12	53822992	T	C	47314	-6.272	3.56e-10	---	C	T	17060	0.03046	6.912e-05	C	T	11373	0.0533163	0.003654	C	T	18881	0.0534676	4.129e-05	0.1802	0.99882
rs11170555	12:53824143:A_G	12	53824143	A	G	47316	-6.307	2.854e-10	---	G	A	17062	0.03046	6.904e-05	G	A	11373	0.054133	0.003625	G	A	18881	0.0542627	2.997e-05	0.1787	1
rs17099205	12:53824582:A_G	12	53824582	A	G	47315	-6.284	3.298e-10	---	G	A	17061	0.03034	7.369e-05	G	A	11373	0.0541933	0.003588	G	A	18881	0.0539712	3.295e-05	0.1787	0.999673
rs12368222	12:53824744:A_G	12	53824744	A	G	47316.1	-6.253	4.033e-10	---	G	A	17062	0.03024	7.797e-05	G	A	11373	0.0541986	0.003584	G	A	18881.1	0.0534959	3.898e-05	0.1787	0.999767
rs10876455	12:53825325:C_T	12	53825325	T	C	47313	-6.281	3.374e-10	---	C	T	17059	0.02976	0.0001015	C	T	11373	0.0542141	0.003575	C	T	18881	0.0548998	2.458e-05	0.1785	0.999345
rs7309494	12:53825993:A_G	12	53825993	A	G	47316.1	-6.312	2.763e-10	---	G	A	17062	0.02994	9.192e-05	G	A	11373	0.0542899	0.003528	G	A	18881.1	0.0551913	2.301e-05	0.1786	0.999405
rs12372079	12:53826359:C_T	12	53826359	T	C	47316.1	6.023	1.71e-09	+++	T	C	17062	0.02987	9.555e-05	T	C	11373	0.0464815	0.01543	T	C	18881.1	0.0545498	3.172e-05	0.1783	0.999299
rs1971230	12:53827209:A_G	12	53827209	A	G	47308	6.186	6.179e-10	+++	A	G	17054	0.02979	9.978e-05	A	G	11373	0.0522853	0.004107	A	G	18881	0.0532836	3.865e-05	0.1803	0.998116
rs76805893	12:53830119:C_G	12	53830119	C	G	35922	5.616	1.954e-08	+?+	C	G	17041	0.03	8.987e-05	NA	NA	NA	NA	NA	C	G	18881	0.0547486	2.812e-05	0.1781	0.99795
rs12820532	12:53831472:A_G	12	53831472	A	G	47292	6.12	9.348e-10	+++	A	G	17038	0.03022	7.953e-05	A	G	11373	0.0482871	0.008968	A	G	18881	0.0537982	3.665e-05	0.1782	0.997578
rs2364837	12:53833798:C_G	12	53833798	C	G	35916	5.584	2.356e-08	+?+	C	G	17035	0.03068	6.19e-05	NA	NA	NA	NA	NA	C	G	18881	0.0528544	4.408e-05	0.1802	0.996427
rs921990	12:53834943:A_G	12	53834943	A	G	47284	6.295	3.073e-10	+++	A	G	17030	0.03072	6.071e-05	A	G	11373	0.0541957	0.003131	A	G	18881	0.0530586	4.285e-05	0.1802	0.996097
rs11170558	12:53835035:G_T	12	53835035	T	G	47289	6.314	2.711e-10	+++	T	G	17035	0.03051	6.802e-05	T	G	11373	0.0551723	0.003027	T	G	18881	0.0538194	3.654e-05	0.1782	0.996649
rs8652	12:53840385:C_T	12	53840385	T	C	47226	-6.322	2.575e-10	---	C	T	16972	0.03212	2.846e-05	C	T	11373	0.0527869	0.003763	C	T	18881	0.0522532	6.414e-05	0.1781	0.993167
rs11610326	12:53841854:G_T	12	53841854	T	G	47228	6.404	1.518e-10	+++	T	G	16974	0.03158	3.88e-05	T	G	11373	0.0562468	0.0028	T	G	18881	0.053957	3.463e-05	0.1761	0.994383
rs111379945	12:53843544:A_C	12	53843544	A	C	47207	6.315	2.705e-10	+++	A	C	16953	0.03152	4.047e-05	A	C	11373	0.0528262	0.003979	A	C	18881	0.0532255	4.556e-05	0.1777	0.993296
rs111939932	12:53843771:C_T	12	53843771	T	C	47208	6.391	1.646e-10	+++	T	C	16954	0.0312	4.829e-05	T	C	11373	0.0564512	0.002505	T	C	18881	0.0539677	3.546e-05	0.1756	0.994216
rs12828029	12:53864012:A_G	12	53864012	A	G	47160.1	-5.685	1.31e-08	---	G	A	16906	0.02887	0.0001741	G	A	11373	0.0465806	0.01647	G	A	18881.1	0.0502397	0.000216	0.157	0.992609
rs34109204	12:53872283:A_C	12	53872283	A	C	47161	5.692	1.257e-08	+++	A	C	16907	0.02859	0.0002008	A	C	11373	0.0463139	0.0171	A	C	18881	0.0509646	0.0001802	0.157	0.991795
rs71455249	12:53872385:G_T	12	53872385	T	G	47172	-5.68	1.347e-08	---	G	T	16918	0.02991	9.969e-05	G	T	11373	0.0587835	0.01024	G	T	18881	0.0532617	0.0009279	0.1033	0.989969
rs3816806	12:53880122:C_T	12	53880122	T	C	47132	-5.591	2.264e-08	---	C	T	16878	0.02871	0.0001914	C	T	11373	0.0449635	0.02011	C	T	18881	0.0492147	0.0002949	0.1569	0.989405
rs34649330	12:53893031:C_T	12	53893031	T	C	47109	5.538	3.062e-08	+++	T	C	16855	0.02952	0.000126	T	C	11373	0.0524322	0.007689	T	C	18881	0.0441742	0.001215	0.1565	0.98922
rs2280448	12:53896984:A_G	12	53896984	A	G	47145.1	5.625	1.853e-08	+++	A	G	16891	0.03002	9.495e-05	A	G	11373	0.0523157	0.007826	A	G	18881.1	0.0454393	0.000944	0.1571	0.99157
rs11170566	12:53907067:C_T	12	53907067	T	C	47200	5.49	4.01e-08	+++	T	C	16946	0.02982	0.000103	T	C	11373	0.0528477	0.00773	T	C	18881	0.0424929	0.001779	0.1574	0.994336
rs33921258	12:53946410:A_G	12	53946410	A	G	47242	5.857	4.725e-09	+++	A	G	16988	0.03103	5.241e-05	A	G	11373	0.0636078	0.004165	A	G	18881	0.0520719	0.001115	0.1044	0.993633
rs11170614	12:54017647:A_G	12	54017647	A	G	47299	5.571	2.533e-08	+++	A	G	17045	0.02659	0.0005164	A	G	11373	0.0623744	0.002572	A	G	18881	0.0478406	0.001053	0.1308	0.998177
rs7962971	12:54045187:C_T	12	54045187	T	C	47295	-5.565	2.621e-08	---	C	T	17041	0.03067	6.212e-05	C	T	11373	0.0667389	0.004814	C	T	18881	0.0482926	0.004593	0.09261	0.997451
rs71455254	12:54059281:A_G	12	54059281	A	G	47316	5.581	2.393e-08	+++	A	G	17062	0.03123	4.509e-05	A	G	11373	0.0664023	0.005031	A	G	18881	0.0478119	0.004991	0.09321	1
rs3910063	12:54086274:A_G	12	54086274	A	G	47105	5.475	4.371e-08	+++	A	G	16851	0.03111	5.371e-05	A	G	11373	0.0672908	0.0054	A	G	18881	0.0451577	0.007618	0.08907	0.978236
rs773114	12:56379060:A_T	12	56379060	A	T	35937	-6.424	1.331e-10	-?-	T	A	17056	0.03921	3.022e-07	NA	NA	NA	NA	NA	T	A	18881	0.041828	6.566e-05	0.4215	0.997689
rs1873914	12:56379427:C_G	12	56379427	C	G	35942.9	6.39	1.658e-10	+?+	C	G	17062	0.03909	3.255e-07	NA	NA	NA	NA	NA	C	G	18880.9	0.0415512	7.464e-05	0.4211	1
rs705699	12:56384804:A_G	12	56384804	A	G	47264	6.234	4.547e-10	+++	A	G	17010	0.03817	6.351e-07	A	G	11373	0.0203026	0.1354	A	G	18881	0.0416208	7.269e-05	0.4227	0.995593
rs705700	12:56389293:C_T	12	56389293	T	C	47265.9	-6.352	2.121e-10	---	C	T	17012	0.03925	3.038e-07	C	T	11373	0.0216087	0.1116	C	T	18880.9	0.0413096	8.236e-05	0.4227	0.996636
rs1081975	12:56393337:C_G	12	56393337	C	G	29593	-6.094	1.102e-09	-?-	G	C	16862	0.03996	2.1e-07	NA	NA	NA	NA	NA	G	C	12731	0.0423798	0.000911	0.422	0.992252
rs773125	12:56394954:A_G	12	56394954	A	G	46777	-5.946	2.749e-09	---	G	A	16523	0.03862	6.731e-07	G	A	11373	0.017496	0.2045	G	A	18881	0.0389791	0.0002234	0.4116	0.983836
rs10876864	12:56401085:A_G	12	56401085	A	G	47316	-6.533	6.455e-11	---	G	A	17062	0.04157	5.57e-08	G	A	11373	0.0219143	0.1043	G	A	18881	0.0408362	9.746e-05	0.4254	1
rs772921	12:56403577:C_T	12	56403577	T	C	47289	5.735	9.77e-09	+++	T	C	17035	0.03735	1.082e-06	T	C	11373	0.0292202	0.03805	T	C	18881	0.0302966	0.005838	0.3412	0.998889
rs1701704	12:56412487:G_T	12	56412487	T	G	47316	-5.599	2.155e-08	---	G	T	17062	0.03678	1.543e-06	G	T	11373	0.0278458	0.04807	G	T	18881	0.0295055	0.007159	0.3419	1
rs2456973	12:56416928:A_C	12	56416928	A	C	47316	-5.6	2.146e-08	---	C	A	17062	0.03681	1.509e-06	C	A	11373	0.0280196	0.04669	C	A	18881	0.0294075	0.007384	0.3419	1
rs1702877	12:56427808:C_T	12	56427808	T	C	47252	5.559	2.708e-08	+++	T	C	16998	0.03704	1.361e-06	T	C	11373	0.0276462	0.05113	T	C	18881	0.0288448	0.008868	0.3408	0.998059
rs705704	12:56435412:A_G	12	56435412	A	G	47206	5.627	1.839e-08	+++	A	G	16952	0.03795	7.72e-07	A	G	11373	0.0274001	0.05129	A	G	18881	0.0289061	0.008591	0.3413	0.997516
rs1131017	12:56435929:C_G	12	56435929	C	G	29676	6.285	3.275e-10	+?+	C	G	16945	0.04344	1.545e-08	NA	NA	NA	NA	NA	C	G	12731	0.0390116	0.002174	0.4282	0.997404
rs34415530	12:56444632:C_T	12	56444632	T	C	47188	5.66	1.513e-08	+++	T	C	16934	0.03783	8.491e-07	T	C	11373	0.0289141	0.0399	T	C	18881	0.0288127	0.008864	0.3414	0.996611
rs10876866	12:56445366:A_G	12	56445366	A	G	47172	5.735	9.75e-09	+++	A	G	16918	0.03811	7.123e-07	A	G	11373	0.0311109	0.0285	A	G	18881	0.028619	0.00921	0.3413	0.996505
rs61938962	12:56446766:C_T	12	56446766	T	C	47164.9	5.676	1.378e-08	+++	T	C	16911	0.03832	6.202e-07	T	C	11373	0.0288763	0.04037	T	C	18880.9	0.0285256	0.009585	0.3412	0.996326
rs61938963	12:56446804:C_T	12	56446804	T	C	47165.9	5.683	1.325e-08	+++	T	C	16912	0.03819	6.769e-07	T	C	11373	0.0288833	0.04032	T	C	18880.9	0.0288196	0.00885	0.3412	0.996328
rs7302200	12:56449435:A_G	12	56449435	A	G	47147	5.495	3.899e-08	+++	A	G	16893	0.03697	1.532e-06	A	G	11373	0.0280285	0.04776	A	G	18881	0.0280198	0.01061	0.3398	0.995236
rs2640564	12:56455294:C_T	12	56455294	T	C	47161	5.722	1.05e-08	+++	T	C	16907	0.0385	5.498e-07	T	C	11373	0.0295964	0.03544	T	C	18881	0.0286281	0.009431	0.3412	0.995446
rs2640562	12:56466473:C_T	12	56466473	T	C	47171.9	5.699	1.205e-08	+++	T	C	16918	0.03843	5.734e-07	T	C	11373	0.0308321	0.02784	T	C	18880.9	0.0272288	0.01273	0.3469	0.995582
rs7312770	12:56467587:C_T	12	56467587	T	C	46943.1	-5.599	2.155e-08	---	C	T	16689	0.03793	9.49e-07	C	T	11373	0.00770509	0.5623	C	T	18881.1	0.0375838	0.0002767	0.4991	0.986113
rs11171739	12:56470625:C_T	12	56470625	T	C	47316	-6.803	1.027e-11	---	C	T	17062	0.04432	6.956e-09	C	T	11373	0.0240029	0.07424	C	T	18881	0.0401758	0.0001247	0.4319	1
rs7297175	12:56473808:C_T	12	56473808	T	C	47260.1	6.839	7.98e-12	+++	T	C	17006	0.04465	5.71e-09	T	C	11373	0.0232188	0.08464	T	C	18881.1	0.0409743	7.997e-05	0.4318	0.997309
rs3741499	12:56474379:C_T	12	56474379	T	C	47248	6.066	1.309e-09	+++	T	C	16994	0.04166	5.567e-08	T	C	11373	0.0310599	0.02641	T	C	18881	0.0286747	0.008687	0.3506	0.996721
rs4759229	12:56474480:A_G	12	56474480	A	G	47248.9	6.062	1.344e-09	+++	A	G	16995	0.04174	5.239e-08	A	G	11373	0.0310616	0.0264	A	G	18880.9	0.0284841	0.009141	0.3505	0.996959
rs2271194	12:56477694:A_T	12	56477694	A	T	35870	6.728	1.72e-11	+?+	A	T	16989	0.04299	2.071e-08	NA	NA	NA	NA	NA	A	T	18881	0.0411054	8.032e-05	0.4293	0.997095
rs10876870	12:56478002:A_C	12	56478002	A	C	47244	6.733	1.664e-11	+++	A	C	16990	0.04294	2.149e-08	A	C	11373	0.0242297	0.07236	A	C	18881	0.0409001	8.523e-05	0.4294	0.997557
rs7971751	12:56478658:A_C	12	56478658	A	C	47244	6.726	1.739e-11	+++	A	C	16990	0.04294	2.149e-08	A	C	11373	0.0242057	0.07264	A	C	18881	0.0408039	8.765e-05	0.4294	0.997584
rs877636	12:56480583:A_G	12	56480583	A	G	47266	-5.926	3.099e-09	---	G	A	17012	0.04121	7.594e-08	G	A	11373	0.030718	0.02826	G	A	18881	0.0270688	0.01327	0.3471	0.997306
rs705696	12:56480648:A_G	12	56480648	A	G	47268	5.933	2.98e-09	+++	A	G	17014	0.04097	9.004e-08	A	G	11373	0.0297729	0.03367	A	G	18881	0.0281784	0.0102	0.3458	0.998136
rs2292239	12:56482180:G_T	12	56482180	T	G	47316	5.907	3.489e-09	+++	T	G	17062	0.04092	8.916e-08	T	G	11373	0.0298567	0.03334	T	G	18881	0.0275573	0.01198	0.3467	1
rs112204843	12:66315998:C_T	12	66315998	T	C	47183	-5.827	5.648e-09	---	T	C	16929	-0.02928	0.0001391	T	C	11373	-0.0982469	0.0009185	T	C	18881	-0.0703531	0.0009237	0.05894	0.982649
rs10878349	12:66327632:A_G	12	66327632	A	G	47198	6.743	1.554e-11	+++	A	G	16944	0.04524	3.831e-09	A	G	11373	0.042758	0.00128	A	G	18881	0.0444898	1.471e-05	0.487	0.993561
rs1038196	12:66343400:C_G	12	66343400	C	G	35943	-6.381	1.759e-10	-?-	G	C	17062	0.04631	1.43e-09	NA	NA	NA	NA	NA	G	C	18881	0.045018	1.315e-05	0.4862	1
rs10784502	12:66343810:C_T	12	66343810	T	C	47310	-6.841	7.883e-12	---	C	T	17056	0.04656	1.179e-09	C	T	11373	0.0409137	0.002052	C	T	18881	0.045307	1.132e-05	0.4879	0.999719
rs1351394	12:66351826:C_T	12	66351826	T	C	47315.9	6.95	3.664e-12	+++	T	C	17062	0.04776	4.319e-10	T	C	11373	0.0406737	0.002189	T	C	18880.9	0.046142	6.892e-06	0.4883	1
rs1042725	12:66358347:C_T	12	66358347	T	C	47316	-6.849	7.429e-12	---	T	C	17062	-0.04621	1.558e-09	C	T	11373	0.0414962	0.001749	C	T	18881	0.0460497	8.273e-06	0.4942	1
rs8756	12:66359752:A_C	12	66359752	A	C	47316	-7.144	9.053e-13	---	C	A	17062	0.04897	1.552e-10	C	A	11373	0.0387044	0.003587	C	A	18881	0.049249	1.935e-06	0.4825	1
rs7970350	12:66360164:C_T	12	66360164	T	C	47310.9	-6.822	8.966e-12	---	T	C	17057	-0.04609	1.72e-09	C	T	11373	0.0403814	0.002332	C	T	18880.9	0.0464412	7.013e-06	0.4942	0.999533
rs76905924	12:66361453:A_G	12	66361453	A	G	17053	6.071	1.268e-09	+??	G	A	17053	-0.04647	1.268e-09	NA	NA	NA	NA	NA	NA	NA	NA	NA	NA	0.4942	0.998473
rs61921611	12:66367726:C_T	12	66367726	T	C	47231.9	5.743	9.299e-09	+++	C	T	16978	-0.03892	3.927e-07	C	T	11373	-0.0362735	0.01074	C	T	18880.9	-0.0410323	0.0001908	0.308	0.995247
rs7968682	12:66371880:G_T	12	66371880	T	G	47053.9	-7.1	1.251e-12	---	G	T	16800	0.0489	2.272e-10	G	T	11373	0.0403723	0.002382	G	T	18880.9	0.0484924	2.54e-06	0.4819	0.992134
rs113744258	12:66373501:G_T	12	66373501	T	G	16570	6.418	1.379e-10	+??	T	G	16570	0.04981	1.379e-10	NA	NA	NA	NA	NA	NA	NA	NA	NA	NA	0.4816	0.986548
rs4338565	12:66373602:C_T	12	66373602	T	C	16565	-6.442	1.181e-10	-??	C	T	16565	0.05	1.181e-10	NA	NA	NA	NA	NA	NA	NA	NA	NA	NA	0.4816	0.986372
rs7312464	12:66374247:A_G	12	66374247	A	G	16533	6.409	1.469e-10	+??	A	G	16533	0.04979	1.469e-10	NA	NA	NA	NA	NA	NA	NA	NA	NA	NA	0.4813	0.986022
rs9669278	12:66374587:C_T	12	66374587	T	C	46950	7.157	8.226e-13	+++	T	C	16696	0.04963	1.384e-10	T	C	11373	0.0407966	0.002141	T	C	18881	0.0484981	2.562e-06	0.4811	0.988912
rs7306710	12:66376091:C_T	12	66376091	T	C	46883	7.367	1.742e-13	+++	T	C	16629	0.05085	5.237e-11	T	C	11373	0.0416705	0.001718	T	C	18881	0.0500587	1.25e-06	0.4794	0.985898
rs7136054	12:66376202:C_G	12	66376202	C	G	16400	-6.295	3.067e-10	-??	G	C	16400	0.04909	3.067e-10	NA	NA	NA	NA	NA	NA	NA	NA	NA	NA	0.4816	0.981359
rs1585897	12:66383320:A_C	12	66383320	A	C	47046	-6.901	5.181e-12	---	C	A	16792	0.04778	5.799e-10	C	A	11373	0.0455226	0.0006688	C	A	18881	0.0401074	0.0001096	0.4377	0.989235
rs7966895	12:66383843:A_G	12	66383843	A	G	47183	6.218	5.05e-10	+++	G	A	16929	-0.04383	1.153e-08	G	A	11373	-0.0436031	0.002114	G	A	18881	-0.0347392	0.001325	0.3345	0.993306
rs1980252	12:123745178:C_G	12	123745178	C	G	35929	5.476	4.348e-08	+?+	C	G	17048	0.02119	0.005653	NA	NA	NA	NA	NA	C	G	18881	0.0676367	3.548e-08	0.2124	0.998989
rs4759416	12:123746357:C_G	12	123746357	C	G	35915	5.53	3.204e-08	+?+	C	G	17034	0.02156	0.004886	NA	NA	NA	NA	NA	C	G	18881	0.0679102	2.787e-08	0.2123	0.999008
rs10846491	12:123753492:C_G	12	123753492	C	G	35917	5.506	3.675e-08	+?+	C	G	17036	0.02082	0.006586	NA	NA	NA	NA	NA	C	G	18881	0.0685672	2.055e-08	0.2122	0.999239
rs7953929	12:123758235:C_G	12	123758235	C	G	35943.1	-5.742	9.374e-09	-?-	G	C	17062	0.02327	0.002364	NA	NA	NA	NA	NA	G	C	18881.1	0.0711329	1.019e-08	0.2014	1
rs4759420	12:123794871:C_G	12	123794871	C	G	35909.9	-5.89	3.864e-09	-?-	G	C	17029	0.02487	0.001172	NA	NA	NA	NA	NA	G	C	18880.9	0.0708681	1.252e-08	0.205	0.998653
rs10773008	12:123800820:A_G	12	123800820	A	G	47311	5.548	2.894e-08	+++	A	G	17057	0.02524	0.0009792	A	G	11373	0.0167729	0.2845	A	G	18881	0.0708525	1.389e-08	0.2052	0.999144
rs10846515	12:123801672:G_T	12	123801672	T	G	47311	5.549	2.872e-08	+++	T	G	17057	0.02513	0.001032	T	G	11373	0.0167709	0.2846	T	G	18881	0.0709999	1.157e-08	0.2052	0.99917
rs1060105	12:123806219:C_T	12	123806219	T	C	47316	5.526	3.271e-08	+++	T	C	17062	0.02497	0.001106	T	C	11373	0.0172514	0.271	T	C	18881	0.0707905	1.482e-08	0.2039	1
rs11057270	12:123808073:C_T	12	123808073	T	C	47313.1	-5.556	2.761e-08	---	C	T	17059	0.02522	0.0009862	C	T	11373	0.0173678	0.2669	C	T	18881.1	0.0706003	1.452e-08	0.2053	0.999487
rs12304248	12:123810425:C_T	12	123810425	T	C	47300.9	5.578	2.43e-08	+++	T	C	17047	0.02525	0.0009755	T	C	11373	0.0175674	0.2614	T	C	18880.9	0.070903	1.311e-08	0.2053	0.999432
rs7955457	12:123811225:A_C	12	123811225	A	C	47310	5.556	2.767e-08	+++	A	C	17056	0.02542	0.0009017	A	C	11373	0.0175572	0.2617	A	C	18881	0.0702127	1.797e-08	0.2053	0.999566
rs12824685	12:123817569:G_T	12	123817569	T	G	47168.1	5.588	2.303e-08	+++	T	G	16914	0.0269	0.0004673	T	G	11373	0.0173427	0.2694	T	G	18881.1	0.0691597	2.422e-08	0.2027	0.989388
rs12316131	12:123817796:C_T	12	123817796	T	C	47310	-5.52	3.385e-08	---	C	T	17056	0.02542	0.0009017	C	T	11373	0.0173199	0.27	C	T	18881	0.0696578	1.894e-08	0.2053	0.999783
rs7980687	12:123822711:A_G	12	123822711	A	G	47315.9	5.557	2.745e-08	+++	A	G	17062	0.02557	0.0008372	A	G	11373	0.0179003	0.2525	A	G	18880.9	0.0699581	1.573e-08	0.2049	1
rs11830103	12:123823546:A_G	12	123823546	A	G	47316	-5.586	2.324e-08	---	G	A	17062	0.02582	0.000742	G	A	11373	0.0179834	0.2503	G	A	18881	0.0698732	1.684e-08	0.2056	1
rs67624109	12:123824635:C_T	12	123824635	T	C	47312	5.608	2.047e-08	+++	T	C	17058	0.02546	0.0008819	T	C	11373	0.0180304	0.249	T	C	18881	0.0710745	1.009e-08	0.2047	0.999762
rs12322888	12:123825559:C_T	12	123825559	T	C	47316.1	5.595	2.211e-08	+++	T	C	17062	0.0256	0.0008255	T	C	11373	0.0183209	0.2415	T	C	18881.1	0.0701616	1.484e-08	0.2057	0.99996
rs12298826	12:123829028:A_G	12	123829028	A	G	47163	-5.582	2.375e-08	---	G	A	17061	0.02565	0.0008077	G	A	11221	0.0171274	0.2768	G	A	18881	0.0704689	1.6e-08	0.2057	0.999902
rs34997336	12:123829116:A_G	12	123829116	A	G	47163	5.565	2.627e-08	+++	A	G	17061	0.02565	0.0008077	A	G	11221	0.0171228	0.2769	A	G	18881	0.0701733	1.5e-08	0.2057	0.999898
rs28683528	12:123845351:C_T	12	123845351	T	C	45324	5.537	3.069e-08	+++	T	C	17054	0.02542	0.0009003	T	C	9389	0.0161155	0.3501	T	C	18881	0.0697036	1.991e-08	0.2053	0.998969
rs28675824	12:123853449:C_G	12	123853449	C	G	35901	5.897	3.701e-09	+?+	C	G	17020	0.0253	0.0009627	NA	NA	NA	NA	NA	C	G	18881	0.0704042	1.302e-08	0.205	0.997601
rs12299125	12:123862447:C_T	12	123862447	T	C	42660.1	5.698	1.214e-08	+++	T	C	16997	0.02544	0.0009087	T	C	6782	0.0204922	0.3117	T	C	18881.1	0.0698111	2.054e-08	0.2049	0.996855
rs28458312	12:123863265:G_T	12	123863265	T	G	42661	5.695	1.235e-08	+++	T	G	16998	0.02541	0.0009232	T	G	6782	0.0205176	0.3111	T	G	18881	0.0697425	1.893e-08	0.2049	0.996696
rs28583837	12:123863620:A_G	12	123863620	A	G	42658.9	5.722	1.054e-08	+++	A	G	16996	0.02527	0.0009851	A	G	6782	0.0205873	0.3094	A	G	18880.9	0.0707479	1.43e-08	0.2038	0.996967
rs28809230	12:123865361:C_T	12	123865361	T	C	42659	-5.72	1.065e-08	---	C	T	16996	0.02544	0.0009115	C	T	6782	0.0204432	0.3091	C	T	18881	0.0701964	1.705e-08	0.2049	0.996725
rs28592876	12:123866429:A_G	12	123866429	A	G	42655.9	5.666	1.458e-08	+++	A	G	16993	0.02516	0.001036	A	G	6782	0.020596	0.3111	A	G	18880.9	0.069619	2.335e-08	0.2048	0.99651
rs28636834	12:123871070:A_C	12	123871070	A	C	42655	-5.706	1.159e-08	---	C	A	16992	0.02536	0.0009477	C	A	6782	0.0208358	0.3036	C	A	18881	0.0699579	1.881e-08	0.2048	0.996207
rs28372579	12:123881176:A_G	12	123881176	A	G	42625	-5.698	1.214e-08	---	G	A	16962	0.02526	0.0009998	G	A	6782	0.0202786	0.3158	G	A	18881	0.0701889	1.679e-08	0.2042	0.995015
rs28472704	12:123887369:C_T	12	123887369	T	C	42655	5.629	1.818e-08	+++	T	C	16992	0.02523	0.001006	T	C	6782	0.0199679	0.3233	T	C	18881	0.0691202	2.675e-08	0.2044	0.996308
rs28576953	12:123890276:C_T	12	123890276	T	C	42658.1	5.691	1.262e-08	+++	T	C	16995	0.02525	0.0009939	T	C	6782	0.0199625	0.3234	T	C	18881.1	0.0702733	1.589e-08	0.2044	0.996239
rs28406193	12:123891865:G_T	12	123891865	T	G	42660	5.668	1.442e-08	+++	T	G	16997	0.02543	0.0009144	T	G	6782	0.0198049	0.3273	T	G	18881	0.0696236	2.166e-08	0.2044	0.996478
rs62064594	17:43460181:A_G	17	43460181	A	G	43325.9	-6.103	1.038e-09	---	A	G	16635	-0.04615	2.57e-09	A	G	7810	-0.0717224	0.001716	A	G	18880.9	-0.0298005	0.04195	0.1445	0.975297
rs62064595	17:43460374:A_G	17	43460374	A	G	43168	6.011	1.839e-09	+++	G	A	16668	-0.04505	5.887e-09	G	A	7619	-0.0714163	0.001966	G	A	18881	-0.0298805	0.04001	0.1469	0.976875
rs79724577	17:43463493:A_C	17	43463493	A	C	46844	8.018	1.073e-15	+++	C	A	16975	-0.05426	1.506e-12	C	A	10988	-0.0683637	9.082e-05	C	A	18881	-0.0443146	0.0008138	0.1835	0.995127
rs4763	17:43471489:A_G	17	43471489	A	G	46830.1	-7.956	1.78e-15	---	A	G	16961	-0.05475	9.658e-13	A	G	10988	-0.070132	6.249e-05	A	G	18881.1	-0.0413404	0.001827	0.1848	0.994868
rs62064597	17:43473307:C_G	17	43473307	C	G	35842	7.009	2.406e-12	+?+	G	C	16961	-0.05441	1.333e-12	NA	NA	NA	NA	NA	G	C	18881	-0.0428825	0.0012	0.184	0.995212
rs62064598	17:43474668:C_G	17	43474668	C	G	35842	6.801	1.039e-11	+?+	G	C	16961	-0.05404	1.88e-12	NA	NA	NA	NA	NA	G	C	18881	-0.0397241	0.002717	0.1847	0.993953
rs2028078	17:43475929:A_G	17	43475929	A	G	40672	-7.6	2.97e-14	---	A	G	16953	-0.05396	2.061e-12	A	G	10988	-0.071469	3.88e-05	A	G	12731	-0.0328159	0.04401	0.1845	0.993948
rs56220387	17:43476807:A_G	17	43476807	A	G	46823.1	8.059	7.71e-16	+++	G	A	16954	-0.05446	1.283e-12	G	A	10988	-0.071791	3.95e-05	G	A	18881.1	-0.0428676	0.001236	0.1838	0.994803
rs55793500	17:43479748:C_T	17	43479748	T	C	46809	7.893	2.945e-15	+++	C	T	16940	-0.05393	2.156e-12	C	T	10988	-0.0714436	4.1e-05	C	T	18881	-0.040287	0.002319	0.1847	0.992771
rs62064600	17:43480701:A_G	17	43480701	A	G	46810	-7.882	3.215e-15	---	A	G	16941	-0.05388	2.256e-12	A	G	10988	-0.0714868	4.056e-05	A	G	18881	-0.0400938	0.002467	0.1847	0.992842
rs56236914	17:43483551:C_T	17	43483551	T	C	46795.9	-7.914	2.496e-15	---	T	C	16927	-0.05398	2.105e-12	T	C	10988	-0.0716995	3.847e-05	T	C	18880.9	-0.0405054	0.002213	0.1847	0.992113
rs62064603	17:43484496:C_T	17	43484496	T	C	46802	-7.938	2.049e-15	---	T	C	16933	-0.05421	1.678e-12	T	C	10988	-0.0717179	3.829e-05	T	C	18881	-0.0405935	0.002152	0.1848	0.992422
rs73984391	17:43484598:G_T	17	43484598	T	G	46813	-7.907	2.645e-15	---	T	G	16944	-0.05398	2.056e-12	T	G	10988	-0.0717245	3.823e-05	T	G	18881	-0.0402702	0.002297	0.1849	0.991533
rs1808189	17:43484903:C_T	17	43484903	T	C	16587	6.903	5.079e-12	+??	C	T	16587	-0.05355	5.079e-12	NA	NA	NA	NA	NA	NA	NA	NA	NA	NA	0.1771	0.974126
17:43485486_CA_C	17:43485486:C_CA	17	43485486	CA	C	16765	6.498	8.157e-11	+??	C	CA	16765	-0.05015	8.157e-11	NA	NA	NA	NA	NA	NA	NA	NA	NA	NA	0.1819	0.983873
rs62064637	17:43485551:G_T	17	43485551	T	G	46805.9	7.932	2.15e-15	+++	G	T	16937	-0.0542	1.69e-12	G	T	10988	-0.0719088	3.65e-05	G	T	18880.9	-0.0403751	0.00221	0.1849	0.992505
rs36078910	17:43487217:A_G	17	43487217	A	G	46818.1	-7.968	1.611e-15	---	A	G	16949	-0.05443	1.328e-12	A	G	10988	-0.0721369	3.281e-05	A	G	18881.1	-0.040463	0.002153	0.185	0.993732
rs35389313	17:43487424:C_T	17	43487424	T	C	46818	8.003	1.214e-15	+++	C	T	16949	-0.05474	9.929e-13	C	T	10988	-0.0722017	3.072e-05	C	T	18881	-0.0405597	0.002121	0.1851	0.993776
rs35327136	17:43487574:A_C	17	43487574	A	C	46814	-8.169	3.099e-16	---	A	C	16945	-0.05513	6.883e-13	A	C	10988	-0.0727522	2.953e-05	A	C	18881	-0.0433285	0.001129	0.1843	0.992531
rs8071011	17:43488382:C_T	17	43488382	T	C	46816	-8.046	8.542e-16	---	T	C	16947	-0.05496	8.12e-13	T	C	10988	-0.0724548	3.028e-05	T	C	18881	-0.0410851	0.0019	0.185	0.99364
rs62064641	17:43488792:C_T	17	43488792	T	C	46808.9	8.052	8.167e-16	+++	C	T	16940	-0.05466	1.082e-12	C	T	10988	-0.0725253	2.974e-05	C	T	18880.9	-0.0417267	0.001576	0.1856	0.993479
rs111443054	17:43489161:T_TCACACA	17	43489161	T	TCACACA	16844	6.837	8.078e-12	+??	TCACACA	T	16844	-0.05264	8.078e-12	NA	NA	NA	NA	NA	NA	NA	NA	NA	NA	0.1817	0.990201
rs62064643	17:43490853:A_G	17	43490853	A	G	46829	-8.232	1.836e-16	---	A	G	16960	-0.05526	5.948e-13	A	G	10988	-0.0728075	2.912e-05	A	G	18881	-0.0443756	0.0008358	0.1845	0.995732
rs34063617	17:43491003:A_G	17	43491003	A	G	46823	-8.021	1.049e-15	---	A	G	16954	-0.0549	8.483e-13	A	G	10988	-0.0726815	2.859e-05	A	G	18881	-0.0405053	0.002175	0.1851	0.994654
rs12940792	17:43492357:C_T	17	43492357	T	C	46823	-8.073	6.846e-16	---	T	C	16954	-0.05489	8.555e-13	T	C	10988	-0.0724302	3.047e-05	T	C	18881	-0.0417527	0.001569	0.1852	0.994911
rs12947718	17:43493101:A_G	17	43493101	A	G	46823	-8.06	7.615e-16	---	A	G	16954	-0.0547	1.021e-12	A	G	10988	-0.0724485	3.033e-05	A	G	18881	-0.0417155	0.001685	0.1852	0.995347
rs369762169	17:43493398:G_GTT	17	43493398	G	GTT	16749	6.906	4.984e-12	+??	GTT	G	16749	-0.05332	4.984e-12	NA	NA	NA	NA	NA	NA	NA	NA	NA	NA	0.1825	0.985002
rs71373560	17:43493504:C_T	17	43493504	T	C	46825.1	-8.056	7.896e-16	---	T	C	16956	-0.05457	1.158e-12	T	C	10988	-0.073721	2.857e-05	T	C	18881.1	-0.0417178	0.001552	0.1852	0.995158
rs34915103	17:43493560:C_G	17	43493560	C	G	35836.9	6.959	3.438e-12	+?+	G	C	16956	-0.05457	1.158e-12	NA	NA	NA	NA	NA	G	C	18880.9	-0.0417354	0.00156	0.1852	0.995165
rs12942951	17:43493835:C_T	17	43493835	T	C	46826.1	8.074	6.796e-16	+++	C	T	16957	-0.05463	1.091e-12	C	T	10988	-0.0744639	2.64e-05	C	T	18881.1	-0.0418929	0.001569	0.1852	0.995064
rs35884427	17:43495216:A_G	17	43495216	A	G	46943.1	-8.109	5.085e-16	---	A	G	16966	-0.05513	6.701e-13	A	G	11096	-0.074322	1.708e-05	A	G	18881.1	-0.040872	0.002098	0.1852	0.995651
rs12952504	17:43495235:C_G	17	43495235	C	G	16887	7.069	1.556e-12	+??	G	C	16887	-0.05436	1.556e-12	NA	NA	NA	NA	NA	NA	NA	NA	NA	NA	0.1831	0.99068
rs34286926	17:43495852:A_G	17	43495852	A	G	46955.9	8.21	2.218e-16	+++	G	A	16979	-0.05579	3.479e-13	G	A	11096	-0.0746742	1.557e-05	G	A	18880.9	-0.0415251	0.001631	0.1854	0.995884
rs56378631	17:43496465:C_T	17	43496465	T	C	46958	8.214	2.131e-16	+++	C	T	16981	-0.05581	3.378e-13	C	T	11096	-0.0742431	1.838e-05	C	T	18881	-0.0419023	0.001479	0.1855	0.996142
rs12946723	17:43496828:C_T	17	43496828	T	C	46960	-8.196	2.475e-16	---	T	C	16983	-0.05584	3.286e-13	T	C	11096	-0.0718586	2.392e-05	T	C	18881	-0.0421479	0.001433	0.1855	0.996268
rs12952764	17:43497210:A_G	17	43497210	A	G	46964	-8.217	2.079e-16	---	A	G	16987	-0.05586	3.193e-13	A	G	11096	-0.0743329	1.796e-05	A	G	18881	-0.0418144	0.001529	0.1855	0.996398
rs35420583	17:43498180:C_T	17	43498180	T	C	46875	-8.18	2.843e-16	---	T	C	17006	-0.05604	2.616e-13	T	C	10988	-0.0792719	1.762e-05	T	C	18881	-0.0408004	0.002223	0.1857	0.996772
rs34792542	17:43498181:A_G	17	43498181	A	G	46806	8.114	4.893e-16	+++	G	A	16937	-0.0554	5.389e-13	G	A	10988	-0.0792889	1.754e-05	G	A	18881	-0.0407255	0.00231	0.1841	0.992072
rs35519908	17:43499328:C_T	17	43499328	T	C	47001	8.229	1.89e-16	+++	C	T	17024	-0.05554	4.096e-13	C	T	11096	-0.0744694	1.733e-05	C	T	18881	-0.0422987	0.001432	0.1861	0.996687
rs12942666	17:43499839:A_G	17	43499839	A	G	47026	8.204	2.324e-16	+++	G	A	17049	-0.05526	5.164e-13	G	A	11096	-0.0745316	1.705e-05	G	A	18881	-0.0421042	0.001503	0.1862	0.997392
rs62064645	17:43500477:A_G	17	43500477	A	G	47032.1	-8.373	5.603e-17	---	A	G	17055	-0.05564	3.554e-13	A	G	11096	-0.07499	1.597e-05	A	G	18881.1	-0.0449564	0.0007078	0.1855	0.998659
rs62064646	17:43500587:A_G	17	43500587	A	G	47021	-8.207	2.259e-16	---	A	G	17044	-0.05519	5.607e-13	A	G	11096	-0.0745622	1.692e-05	A	G	18881	-0.0422357	0.001345	0.1863	0.996234
rs62064647	17:43500621:A_G	17	43500621	A	G	47026	-8.216	2.112e-16	---	A	G	17049	-0.05526	5.164e-13	A	G	11096	-0.0746299	1.662e-05	A	G	18881	-0.042262	0.001357	0.1862	0.99754
rs7222389	17:43501442:C_T	17	43501442	T	C	47027.9	8.203	2.348e-16	+++	C	T	17051	-0.05551	4.074e-13	C	T	11096	-0.0747797	1.598e-05	C	T	18880.9	-0.0415337	0.001637	0.1862	0.997744
rs55648326	17:43501591:C_T	17	43501591	T	C	47024	8.23	1.873e-16	+++	C	T	17047	-0.05548	4.188e-13	C	T	11096	-0.0747971	1.591e-05	C	T	18881	-0.042104	0.001441	0.1863	0.996481
rs56212100	17:43501940:A_G	17	43501940	A	G	47027.9	-8.227	1.915e-16	---	A	G	17051	-0.05551	4.074e-13	A	G	11096	-0.0748173	1.583e-05	A	G	18880.9	-0.0420072	0.001543	0.1862	0.997798
17:43502044_AG_A	17:43502044:A_AG	17	43502044	A	AG	16869	-7.306	2.746e-13	-??	A	AG	16869	-0.05621	2.746e-13	NA	NA	NA	NA	NA	NA	NA	NA	NA	NA	0.1816	0.989334
rs62064649	17:43502111:A_G	17	43502111	A	G	47027	8.214	2.136e-16	+++	G	A	17050	-0.05551	4.068e-13	G	A	11096	-0.0745052	1.628e-05	G	A	18881	-0.0418144	0.001511	0.1862	0.997826
rs35626715	17:43502241:C_T	17	43502241	T	C	47026	8.216	2.102e-16	+++	C	T	17049	-0.05549	4.133e-13	C	T	11096	-0.0752407	1.586e-05	C	T	18881	-0.0418144	0.00153	0.1862	0.997811
rs62064651	17:43503000:A_G	17	43503000	A	G	47034.9	-8.371	5.706e-17	---	A	G	17058	-0.05557	3.772e-13	A	G	11096	-0.075227	1.501e-05	A	G	18880.9	-0.0448409	0.0007161	0.1856	0.999041
rs76344126	17:43503284:A_G	17	43503284	A	G	46993	-8.438	3.228e-17	---	A	G	17016	-0.05634	1.91e-13	A	G	11096	-0.0752657	1.486e-05	A	G	18881	-0.0451199	0.0007061	0.1849	0.99675
rs7209501	17:43503294:A_C	17	43503294	A	C	47008	8.319	8.87e-17	+++	C	A	17031	-0.05563	3.718e-13	C	A	11096	-0.0752808	1.48e-05	C	A	18881	-0.0436885	0.0009887	0.1855	0.997068
rs199883901	17:43504525:A_AC	17	43504525	A	AC	17037	7.181	6.93e-13	+??	AC	A	17037	-0.05498	6.93e-13	NA	NA	NA	NA	NA	NA	NA	NA	NA	NA	0.1886	0.996192
rs12949256	17:43507297:C_T	17	43507297	T	C	47032	-8.372	5.65e-17	---	T	C	17055	-0.05566	3.481e-13	T	C	11096	-0.0718027	1.818e-05	T	C	18881	-0.045209	0.0006564	0.1857	0.999295
rs7220206	17:43507403:A_G	17	43507403	A	G	47034	-8.425	3.615e-17	---	A	G	17057	-0.05596	2.593e-13	A	G	11096	-0.075556	1.234e-05	A	G	18881	-0.0449376	0.0007149	0.1855	0.999407
rs7222444	17:43507649:A_G	17	43507649	A	G	47037	8.428	3.503e-17	+++	G	A	17060	-0.05566	3.457e-13	G	A	11096	-0.0758915	1.497e-05	G	A	18881	-0.0459538	0.0005346	0.1856	0.99982
rs12939187	17:43508223:G_T	17	43508223	T	G	47039	-8.399	4.491e-17	---	T	G	17062	-0.05573	3.238e-13	T	G	11096	-0.0757191	1.319e-05	T	G	18881	-0.0449376	0.000693	0.1856	1
rs34018943	17:43508303:A_G	17	43508303	A	G	47037	8.4	4.473e-17	+++	G	A	17060	-0.05566	3.457e-13	G	A	11096	-0.0757251	1.317e-05	G	A	18881	-0.0450344	0.0006719	0.1856	0.999878
rs34104358	17:43508616:G_T	17	43508616	T	G	47037	-8.401	4.436e-17	---	T	G	17060	-0.05566	3.457e-13	T	G	11096	-0.0757444	1.31e-05	T	G	18881	-0.0450344	0.000671	0.1856	0.999739
rs62064652	17:43509310:A_G	17	43509310	A	G	47037.1	8.537	1.379e-17	+++	G	A	17060	-0.05566	3.457e-13	G	A	11096	-0.0793342	4.988e-06	G	A	18881.1	-0.0459788	0.0005473	0.1856	0.999494
rs62064653	17:43509316:C_T	17	43509316	T	C	47037	-8.371	5.736e-17	---	T	C	17060	-0.05566	3.457e-13	T	C	11096	-0.0761597	1.396e-05	T	C	18881	-0.0447526	0.0007891	0.1856	0.99949
rs56020833	17:43509778:C_T	17	43509778	T	C	47037	-8.43	3.447e-17	---	T	C	17060	-0.05566	3.457e-13	T	C	11096	-0.0764054	9.836e-06	T	C	18881	-0.0450439	0.00068	0.1856	0.999126
rs55642947	17:43510187:C_G	17	43510187	C	G	35927	-7.274	3.483e-13	-?-	C	G	17046	-0.05573	3.311e-13	NA	NA	NA	NA	NA	C	G	18881	-0.0453534	0.0006287	0.1855	0.999001
rs34465449	17:43511435:A_C	17	43511435	A	C	47005	-8.409	4.133e-17	---	A	C	17028	-0.05604	2.511e-13	A	C	11096	-0.0748981	1.468e-05	A	C	18881	-0.0450344	0.0006754	0.1854	0.998738
rs12946900	17:43512206:A_G	17	43512206	A	G	47003	8.428	3.528e-17	+++	G	A	17026	-0.0561	2.377e-13	G	A	11096	-0.0755942	1.363e-05	G	A	18881	-0.0451312	0.0006577	0.1854	0.998626
rs56168933	17:43512318:A_G	17	43512318	A	G	47003	-8.418	3.84e-17	---	A	G	17026	-0.0561	2.377e-13	A	G	11096	-0.0750387	1.493e-05	A	G	18881	-0.0451312	0.0006575	0.1854	0.998601
rs55790407	17:43512439:C_G	17	43512439	C	G	35904	-7.278	3.381e-13	-?-	C	G	17023	-0.05602	2.6e-13	NA	NA	NA	NA	NA	C	G	18881	-0.0450344	0.0006682	0.1854	0.998539
rs11012	17:43513441:C_T	17	43513441	T	C	47001	-8.439	3.206e-17	---	T	C	17024	-0.05612	2.337e-13	T	C	11096	-0.0756188	1.354e-05	T	C	18881	-0.0453153	0.0006286	0.1854	0.998223
rs9730	17:43513551:C_G	17	43513551	C	G	35904	7.305	2.77e-13	+?+	G	C	17023	-0.05608	2.45e-13	NA	NA	NA	NA	NA	G	C	18881	-0.0454216	0.0006126	0.1854	0.99835
rs62064654	17:43513896:C_T	17	43513896	T	C	47000.9	-8.451	2.895e-17	---	T	C	17024	-0.05612	2.337e-13	T	C	11096	-0.0758917	1.26e-05	T	C	18880.9	-0.0454313	0.000612	0.1854	0.998161
rs62064655	17:43514954:A_G	17	43514954	A	G	40851	-8.207	2.26e-16	---	A	G	17024	-0.05612	2.337e-13	A	G	11096	-0.075922	1.25e-05	A	G	12731	-0.0410024	0.01225	0.1854	0.998292
rs34363898	17:43515846:C_T	17	43515846	T	C	16817	-7.231	4.784e-13	-??	T	C	16817	-0.05572	4.784e-13	NA	NA	NA	NA	NA	NA	NA	NA	NA	NA	0.1805	0.988261
rs36114997	17:43515885:A_G	17	43515885	A	G	47001	8.359	6.3e-17	+++	G	A	17024	-0.05612	2.337e-13	G	A	11096	-0.0759617	1.237e-05	G	A	18881	-0.0436062	0.001029	0.1854	0.998247
rs35354512	17:43515927:C_T	17	43515927	T	C	47001	-8.458	2.73e-17	---	T	C	17024	-0.05612	2.337e-13	T	C	11096	-0.0756064	1.286e-05	T	C	18881	-0.0456056	0.0005892	0.1854	0.998247
rs17631303	17:43516402:A_G	17	43516402	A	G	47001	8.458	2.71e-17	+++	G	A	17024	-0.05612	2.337e-13	G	A	11096	-0.0763523	1.116e-05	G	A	18881	-0.0453058	0.0006228	0.1854	0.998033
rs35591873	17:43516739:A_G	17	43516739	A	G	16992	-7.42	1.167e-13	-??	A	G	16992	-0.05688	1.167e-13	NA	NA	NA	NA	NA	NA	NA	NA	NA	NA	0.1853	0.996689
rs62064657	17:43517054:A_G	17	43517054	A	G	47001	-8.464	2.575e-17	---	A	G	17024	-0.05612	2.337e-13	A	G	11096	-0.0763998	1.102e-05	A	G	18881	-0.0454025	0.0006144	0.1854	0.998
rs35489312	17:43517252:C_T	17	43517252	T	C	47000	8.461	2.645e-17	+++	C	T	17023	-0.05612	2.34e-13	C	T	11096	-0.0764573	1.085e-05	C	T	18881	-0.0453153	0.0006307	0.1854	0.998044
rs34887474	17:43519564:A_C	17	43519564	A	C	17005	-7.39	1.468e-13	-??	A	C	17005	-0.05663	1.468e-13	NA	NA	NA	NA	NA	NA	NA	NA	NA	NA	0.1852	0.997261
rs2684641	17:43520118:A_G	17	43520118	A	G	25589	6.977	3.017e-12	+?+	G	A	16755	-0.05534	7.584e-13	NA	NA	NA	NA	NA	G	A	8834	-0.0446941	0.02603	0.1776	0.983265
rs62065374	17:43520272:A_G	17	43520272	A	G	40851	-8.219	2.054e-16	---	A	G	17024	-0.05612	2.337e-13	A	G	11096	-0.0766379	1.034e-05	A	G	12731	-0.0407426	0.01292	0.1854	0.997799
rs35329349	17:43520675:C_T	17	43520675	T	C	16303	6.716	1.864e-11	+??	C	T	16303	-0.0525	1.864e-11	NA	NA	NA	NA	NA	NA	NA	NA	NA	NA	0.1626	0.96111
rs62065376	17:43521161:C_G	17	43521161	C	G	29755	7.019	2.227e-12	+?+	G	C	17024	-0.05612	2.337e-13	NA	NA	NA	NA	NA	G	C	12731	-0.0409068	0.01243	0.1854	0.997778
rs62065377	17:43521193:A_G	17	43521193	A	G	47001	8.546	1.275e-17	+++	G	A	17024	-0.05612	2.337e-13	G	A	11096	-0.0812602	5.635e-06	G	A	18881	-0.0456921	0.0006054	0.1854	0.997928
rs62065378	17:43522361:C_T	17	43522361	T	C	46984.1	8.475	2.341e-17	+++	C	T	17007	-0.05612	2.408e-13	C	T	11096	-0.0767582	1.065e-05	C	T	18881.1	-0.0456151	0.000589	0.1854	0.997348
17:43522775_TTGTG_T	17:43522775:T_TTGTG	17	43522775	T	TTGTG	16762	-7.121	1.072e-12	-??	T	TTGTG	16762	-0.05496	1.072e-12	NA	NA	NA	NA	NA	NA	NA	NA	NA	NA	0.1786	0.984744
rs149182889	17:43523385:T_TC	17	43523385	T	TC	16992	7.421	1.159e-13	+??	TC	T	16992	-0.05689	1.159e-13	NA	NA	NA	NA	NA	NA	NA	NA	NA	NA	0.1851	0.996973
rs113575082	17:43524526:C_T	17	43524526	T	C	46975.1	-8.521	1.577e-17	---	T	C	16998	-0.05627	2.119e-13	T	C	11096	-0.0772053	8.888e-06	T	C	18881.1	-0.0460408	0.0005408	0.1853	0.997075
rs71373572	17:43525022:A_G	17	43525022	A	G	46987.9	-8.493	2.006e-17	---	A	G	17011	-0.0563	2.011e-13	A	G	11096	-0.077407	8.42e-06	A	G	18880.9	-0.0452186	0.0006429	0.1853	0.997689
rs373607110	17:43525166:C_CT	17	43525166	CT	C	16431	-7.402	1.337e-13	-??	CT	C	16431	-0.05767	1.337e-13	NA	NA	NA	NA	NA	NA	NA	NA	NA	NA	0.1802	0.966262
17:43525346_TAG_T	17:43525346:T_TAG	17	43525346	T	TAG	16837	-7.495	6.608e-14	-??	T	TAG	16837	-0.05772	6.608e-14	NA	NA	NA	NA	NA	NA	NA	NA	NA	NA	0.1797	0.986773
rs62065379	17:43525365:C_T	17	43525365	T	C	40824	-8.246	1.64e-16	---	T	C	16997	-0.05631	2.035e-13	T	C	11096	-0.0774678	8.283e-06	T	C	12731	-0.0405146	0.01291	0.1853	0.996977
rs62065380	17:43527025:C_T	17	43527025	T	C	16988	-7.405	1.313e-13	-??	T	C	16988	-0.05677	1.313e-13	NA	NA	NA	NA	NA	NA	NA	NA	NA	NA	0.185	0.996506
rs112538459	17:43527323:C_T	17	43527323	T	C	46974	-8.506	1.797e-17	---	T	C	16997	-0.05631	2.035e-13	T	C	11096	-0.0775536	8.094e-06	T	C	18881	-0.0454216	0.0006165	0.1853	0.997076
rs2077606	17:43529293:A_G	17	43529293	A	G	40835	-8.279	1.24e-16	---	A	G	17008	-0.05635	1.927e-13	A	G	11096	-0.0779294	7.314e-06	A	G	12731	-0.0409247	0.0126	0.1853	0.997496
rs1079434	17:43529687:C_T	17	43529687	T	C	16988	7.416	1.206e-13	+??	C	T	16988	-0.05686	1.206e-13	NA	NA	NA	NA	NA	NA	NA	NA	NA	NA	0.185	0.996585
rs1079432	17:43529769:G_T	17	43529769	T	G	16984	-7.38	1.584e-13	-??	T	G	16984	-0.05659	1.584e-13	NA	NA	NA	NA	NA	NA	NA	NA	NA	NA	0.1852	0.996348
rs112257723	17:43531926:C_T	17	43531926	T	C	16986	-7.409	1.272e-13	-??	T	C	16986	-0.05681	1.272e-13	NA	NA	NA	NA	NA	NA	NA	NA	NA	NA	0.185	0.996499
rs62065384	17:43532804:C_T	17	43532804	T	C	16985	-7.404	1.318e-13	-??	T	C	16985	-0.05677	1.318e-13	NA	NA	NA	NA	NA	NA	NA	NA	NA	NA	0.185	0.996402
rs2960000	17:43534353:C_T	17	43534353	T	C	40827	8.08	6.484e-16	+++	C	T	17000	-0.05528	5.469e-13	C	T	11096	-0.0786221	7.739e-06	C	T	12731	-0.0375396	0.02025	0.1876	0.995538
rs62065385	17:43534694:C_T	17	43534694	T	C	46983	-8.516	1.651e-17	---	T	C	17006	-0.05623	2.167e-13	T	C	11096	-0.0782616	6.685e-06	T	C	18881	-0.0453153	0.0006353	0.1853	0.997052
rs55703888	17:43536408:C_T	17	43536408	T	C	46981	-8.482	2.222e-17	---	T	C	17004	-0.05621	2.216e-13	T	C	11096	-0.0774185	8.394e-06	T	C	18881	-0.0451312	0.0006764	0.1853	0.997312
rs56005713	17:43536743:C_T	17	43536743	T	C	46980.9	-8.489	2.086e-17	---	T	C	17004	-0.05621	2.216e-13	T	C	11096	-0.0775264	8.154e-06	T	C	18880.9	-0.0452091	0.0006487	0.1853	0.997261
rs56314414	17:43536970:A_G	17	43536970	A	G	16986	-7.409	1.272e-13	-??	A	G	16986	-0.05681	1.272e-13	NA	NA	NA	NA	NA	NA	NA	NA	NA	NA	0.185	0.996404
rs62065388	17:43537711:C_T	17	43537711	T	C	16984	-7.409	1.271e-13	-??	T	C	16984	-0.05681	1.271e-13	NA	NA	NA	NA	NA	NA	NA	NA	NA	NA	0.185	0.996265
rs111423688	17:43538523:A_G	17	43538523	A	G	46978.1	-8.503	1.846e-17	---	A	G	17001	-0.05625	2.145e-13	A	G	11096	-0.0783295	6.563e-06	A	G	18881.1	-0.0450154	0.0006845	0.1852	0.997052
rs62065389	17:43538807:G_T	17	43538807	T	G	46981	8.511	1.721e-17	+++	G	T	17004	-0.05621	2.216e-13	G	T	11096	-0.0783465	6.533e-06	G	T	18881	-0.045209	0.0006487	0.1852	0.997109
rs62065390	17:43538991:A_G	17	43538991	A	G	16986	-7.409	1.272e-13	-??	A	G	16986	-0.05681	1.272e-13	NA	NA	NA	NA	NA	NA	NA	NA	NA	NA	0.185	0.996393
rs62065391	17:43538993:C_G	17	43538993	C	G	16986	-7.409	1.272e-13	-??	C	G	16986	-0.05681	1.272e-13	NA	NA	NA	NA	NA	NA	NA	NA	NA	NA	0.185	0.996393
rs62065392	17:43539035:A_G	17	43539035	A	G	16985	-7.41	1.26e-13	-??	A	G	16985	-0.05682	1.26e-13	NA	NA	NA	NA	NA	NA	NA	NA	NA	NA	0.185	0.996176
rs1971631	17:43539437:C_G	17	43539437	C	G	16985	7.404	1.318e-13	+??	G	C	16985	-0.05677	1.318e-13	NA	NA	NA	NA	NA	NA	NA	NA	NA	NA	0.185	0.996311
rs2684526	17:43539723:C_T	17	43539723	T	C	16986	-7.409	1.272e-13	-??	T	C	16986	-0.05681	1.272e-13	NA	NA	NA	NA	NA	NA	NA	NA	NA	NA	0.185	0.996403
rs4325608	17:43539968:A_G	17	43539968	A	G	40831	-8.3	1.042e-16	---	A	G	17004	-0.05628	2.069e-13	A	G	11096	-0.0796642	5.501e-06	A	G	12731	-0.040791	0.01238	0.1852	0.997251
rs62065394	17:43540273:A_C	17	43540273	A	C	16975	-7.363	1.801e-13	-??	A	C	16975	-0.05647	1.801e-13	NA	NA	NA	NA	NA	NA	NA	NA	NA	NA	0.1847	0.995513
rs148269941	17:43540472:A_T	17	43540472	A	T	16840	7.22	5.194e-13	+??	T	A	16840	-0.05559	5.194e-13	NA	NA	NA	NA	NA	NA	NA	NA	NA	NA	0.1812	0.988231
rs2905465	17:43540732:C_T	17	43540732	T	C	16974	7.358	1.867e-13	+??	C	T	16974	-0.05644	1.867e-13	NA	NA	NA	NA	NA	NA	NA	NA	NA	NA	0.1847	0.995467
rs2139890	17:43541627:A_C	17	43541627	A	C	40828	-8.3	1.037e-16	---	A	C	17001	-0.05613	2.415e-13	A	C	11096	-0.0792915	5.046e-06	A	C	12731	-0.0409809	0.0121	0.1852	0.997208
rs3946526	17:43541656:C_T	17	43541656	T	C	40826	-8.266	1.389e-16	---	T	C	16999	-0.05622	2.214e-13	T	C	11096	-0.0784428	7.2e-06	T	C	12731	-0.0408949	0.01225	0.1852	0.996798
rs62065395	17:43542037:C_T	17	43542037	T	C	16955	7.31	2.668e-13	+??	C	T	16955	-0.0561	2.668e-13	NA	NA	NA	NA	NA	NA	NA	NA	NA	NA	0.1842	0.994922
rs7219532	17:43543083:A_T	17	43543083	A	T	16821	-7.104	1.209e-12	-??	A	T	16821	-0.05474	1.209e-12	NA	NA	NA	NA	NA	NA	NA	NA	NA	NA	0.1841	0.989193
rs62065396	17:43543207:C_T	17	43543207	T	C	16959	7.22	5.191e-13	+??	C	T	16959	-0.0554	5.191e-13	NA	NA	NA	NA	NA	NA	NA	NA	NA	NA	0.1849	0.995402
rs2959992	17:43544206:C_G	17	43544206	C	G	17061	-7.461	8.569e-14	-??	C	G	17061	-0.05708	8.569e-14	NA	NA	NA	NA	NA	NA	NA	NA	NA	NA	0.1855	0.999114
rs55663797	17:43544379:A_G	17	43544379	A	G	47039	-8.671	4.279e-18	---	A	G	17062	-0.05731	6.84e-14	A	G	11096	-0.080213	4.182e-06	A	G	18881	-0.0459055	0.0005328	0.1856	1
rs1879581	17:43545893:C_T	17	43545893	T	C	45980	8.557	1.154e-17	+++	C	T	17059	-0.05742	6.137e-14	C	T	10040	-0.078919	1.656e-05	C	T	18881	-0.0464382	0.000487	0.1855	0.999879
rs62065399	17:43546057:G_T	17	43546057	T	G	17059	-7.427	1.111e-13	-??	T	G	17059	-0.05682	1.111e-13	NA	NA	NA	NA	NA	NA	NA	NA	NA	NA	0.1855	0.999831
rs55930887	17:43548321:C_T	17	43548321	T	C	17056	7.409	1.272e-13	+??	C	T	17056	-0.05669	1.272e-13	NA	NA	NA	NA	NA	NA	NA	NA	NA	NA	0.1855	0.999698
rs55671319	17:43548424:A_G	17	43548424	A	G	41391.9	8.606	7.554e-18	+++	G	A	17056	-0.05735	6.606e-14	G	A	5455	-0.113939	4.476e-06	G	A	18880.9	-0.0467179	0.0004164	0.1855	0.999617
rs55652155	17:43548481:A_G	17	43548481	A	G	41392	8.544	1.292e-17	+++	G	A	17056	-0.05736	6.549e-14	G	A	5455	-0.113959	4.458e-06	G	A	18881	-0.045528	0.0006074	0.1855	0.999745
rs17631676	17:43549526:A_G	17	43549526	A	G	41391.1	8.507	1.784e-17	+++	G	A	17055	-0.0573	6.961e-14	G	A	5455	-0.110837	7.603e-06	G	A	18881.1	-0.0456354	0.0005766	0.1855	0.999723
rs149366495	17:43549608:A_G	17	43549608	A	G	41390.9	-8.517	1.639e-17	---	A	G	17055	-0.0573	6.961e-14	A	G	5455	-0.110809	7.644e-06	A	G	18880.9	-0.0458959	0.0005692	0.1855	0.999553
rs2090847	17:43550107:A_G	17	43550107	A	G	35240	8.282	1.211e-16	+++	G	A	17054	-0.05726	7.223e-14	G	A	5455	-0.111106	1.041e-05	G	A	12731	-0.041714	0.01088	0.1855	0.999719
17:43550929_AT_A	17:43550929:A_AT	17	43550929	A	AT	17020	-7.273	3.511e-13	-??	A	AT	17020	-0.05571	3.511e-13	NA	NA	NA	NA	NA	NA	NA	NA	NA	NA	0.1841	0.996169
rs55746869	17:43551083:C_T	17	43551083	T	C	41385	-8.442	3.107e-17	---	T	C	17049	-0.05726	7.285e-14	T	C	5455	-0.110952	9.46e-06	T	C	18881	-0.0448326	0.0007089	0.1853	0.99915
rs12950965	17:43551151:C_G	17	43551151	C	G	35935	7.396	1.404e-13	+?+	G	C	17054	-0.05726	7.223e-14	NA	NA	NA	NA	NA	G	C	18881	-0.0453229	0.0006266	0.1855	0.999708
rs56015792	17:43551321:C_G	17	43551321	C	G	35935	-7.396	1.403e-13	-?-	C	G	17054	-0.05714	8.208e-14	NA	NA	NA	NA	NA	C	G	18881	-0.0454866	0.0005851	0.1855	0.999707
rs62065403	17:43551523:C_T	17	43551523	T	C	16998	7.39	1.466e-13	+??	C	T	16998	-0.05664	1.466e-13	NA	NA	NA	NA	NA	NA	NA	NA	NA	NA	0.1838	0.996463
rs77132763	17:43551546:C_T	17	43551546	T	C	16994	-7.334	2.238e-13	-??	T	C	16994	-0.05622	2.238e-13	NA	NA	NA	NA	NA	NA	NA	NA	NA	NA	0.1836	0.996125
rs62065404	17:43551613:C_T	17	43551613	T	C	41390	-8.513	1.694e-17	---	T	C	17054	-0.05714	8.208e-14	T	C	5455	-0.111709	6.439e-06	T	C	18881	-0.045799	0.0005878	0.1855	0.999707
rs71238846	17:43552537:A_G	17	43552537	A	G	41390.1	-8.52	1.597e-17	---	A	G	17054	-0.05714	8.208e-14	A	G	5455	-0.111559	6.626e-06	A	G	18881.1	-0.045906	0.000541	0.1855	0.999718
rs12452076	17:43552717:C_G	17	43552717	C	G	34171	-7.445	9.674e-14	-?-	C	G	17052	-0.05714	8.165e-14	NA	NA	NA	NA	NA	C	G	17119	-0.0471044	0.0007538	0.1855	0.999645
rs12452273	17:43552921:C_T	17	43552921	T	C	41389.9	-8.471	2.43e-17	---	T	C	17054	-0.05714	8.138e-14	T	C	5455	-0.111056	6.124e-06	T	C	18880.9	-0.044863	0.0006875	0.1855	0.999692
17:43553496_AAT_A	17:43553496:A_AAT	17	43553496	A	AAT	16828	-7.325	2.384e-13	-??	A	AAT	16828	-0.05642	2.384e-13	NA	NA	NA	NA	NA	NA	NA	NA	NA	NA	0.1858	0.986638
17:43553564_TTA_T	17:43553564:T_TTA	17	43553564	T	TTA	16633	-7.202	5.917e-13	-??	T	TTA	16633	-0.05577	5.917e-13	NA	NA	NA	NA	NA	NA	NA	NA	NA	NA	0.1916	0.980105
rs56192752	17:43555253:A_G	17	43555253	A	G	41398.1	8.48	2.258e-17	+++	G	A	17062	-0.05684	1.084e-13	G	A	5455	-0.111302	6.959e-06	G	A	18881.1	-0.0456258	0.0005843	0.1857	1
rs62065436	17:43556652:A_G	17	43556652	A	G	41394	-8.475	2.357e-17	---	A	G	17058	-0.05708	8.653e-14	A	G	5455	-0.111195	7.102e-06	A	G	18881	-0.0452753	0.0006142	0.1855	0.999606
rs55925547	17:43556807:C_T	17	43556807	T	C	41382	8.282	1.207e-16	+++	C	T	17046	-0.05634	1.824e-13	C	T	5455	-0.110486	7.668e-06	C	T	18881	-0.0427177	0.001232	0.1861	0.99755
rs56159231	17:43556862:C_T	17	43556862	T	C	17059	-7.414	1.222e-13	-??	T	C	17059	-0.05673	1.222e-13	NA	NA	NA	NA	NA	NA	NA	NA	NA	NA	0.1855	0.999233
rs55643511	17:43556982:A_G	17	43556982	A	G	41394	-8.477	2.318e-17	---	A	G	17058	-0.05708	8.653e-14	A	G	5455	-0.110969	7.414e-06	A	G	18881	-0.0453714	0.0005945	0.1855	0.999799
rs375822897	17:43557054:A_AAAAACAAAAC	17	43557054	A	AAAAACAAAAC	16339	7.562	3.983e-14	+??	AAAAACAAAAC	A	16339	-0.05902	3.983e-14	NA	NA	NA	NA	NA	NA	NA	NA	NA	NA	0.1623	0.963364
rs62065437	17:43557612:A_G	17	43557612	A	G	41394	-8.48	2.251e-17	---	A	G	17058	-0.05708	8.653e-14	A	G	5455	-0.11088	7.54e-06	A	G	18881	-0.0454675	0.0005771	0.1855	0.999765
rs62065438	17:43558092:C_T	17	43558092	T	C	41392.9	-8.457	2.746e-17	---	T	C	17057	-0.05735	6.582e-14	T	C	5455	-0.110728	7.762e-06	T	C	18880.9	-0.0446593	0.0007499	0.1855	0.99953
rs62065441	17:43563093:A_G	17	43563093	A	G	17020	7.443	9.826e-14	+??	G	A	17020	-0.05701	9.826e-14	NA	NA	NA	NA	NA	NA	NA	NA	NA	NA	0.1851	0.997187
rs112275793	17:43563304:A_C	17	43563304	A	C	16266	7.032	2.032e-12	+??	C	A	16266	-0.05504	2.032e-12	NA	NA	NA	NA	NA	NA	NA	NA	NA	NA	0.162	0.957593
rs112995489	17:43563305:G_T	17	43563305	T	G	16265	7.012	2.355e-12	+??	G	T	16265	-0.05488	2.355e-12	NA	NA	NA	NA	NA	NA	NA	NA	NA	NA	0.1619	0.957482
rs111960572	17:43563349:A_G	17	43563349	A	G	16322	-6.94	3.925e-12	-??	A	G	16322	-0.05423	3.925e-12	NA	NA	NA	NA	NA	NA	NA	NA	NA	NA	0.1643	0.961114
rs62065442	17:43563894:C_T	17	43563894	T	C	41196	8.432	3.402e-17	+++	C	T	17051	-0.05706	8.861e-14	C	T	5264	-0.109918	1.298e-05	C	T	18881	-0.0455539	0.0005773	0.1855	0.999239
rs9899111	17:43564222:G_T	17	43564222	T	G	35044	8.235	1.793e-16	+++	G	T	17049	-0.05709	8.618e-14	G	T	5264	-0.109866	1.31e-05	G	T	12731	-0.0415014	0.01081	0.1855	0.998475
rs62065443	17:43564357:C_T	17	43564357	T	C	17017	-7.421	1.164e-13	-??	T	C	17017	-0.05684	1.164e-13	NA	NA	NA	NA	NA	NA	NA	NA	NA	NA	0.1851	0.99737
rs62065444	17:43565599:C_T	17	43565599	T	C	17017	7.435	1.047e-13	+??	C	T	17017	-0.05695	1.047e-13	NA	NA	NA	NA	NA	NA	NA	NA	NA	NA	0.1851	0.997366
rs62065445	17:43565840:A_G	17	43565840	A	G	35040	-8.316	9.1e-17	---	A	G	17045	-0.05726	7.354e-14	A	G	5264	-0.111149	1.036e-05	A	G	12731	-0.0427141	0.008667	0.1855	0.998319
rs3972613	17:43566931:A_G	17	43566931	A	G	17015	7.458	8.784e-14	+??	G	A	17015	-0.05713	8.784e-14	NA	NA	NA	NA	NA	NA	NA	NA	NA	NA	0.1852	0.996352
rs1879585	17:43567175:G_T	17	43567175	T	G	41187.1	8.473	2.397e-17	+++	G	T	17042	-0.05723	7.6e-14	G	T	5264	-0.111455	9.797e-06	G	T	18881.1	-0.0456595	0.00056	0.1853	0.998727
rs1879586	17:43567337:C_G	17	43567337	C	G	17015	7.434	1.05e-13	+??	G	C	17015	-0.05695	1.05e-13	NA	NA	NA	NA	NA	NA	NA	NA	NA	NA	0.1851	0.997084
rs371185851	17:43568278:T_TGA	17	43568278	T	TGA	16966	7.499	6.441e-14	+??	TGA	T	16966	-0.05753	6.441e-14	NA	NA	NA	NA	NA	NA	NA	NA	NA	NA	0.184	0.994619
17:43568280:G_GA	17:43568280:G_GA	17	43568280	G	GA	16966	7.499	6.441e-14	+??	GA	G	16966	-0.05753	6.441e-14	NA	NA	NA	NA	NA	NA	NA	NA	NA	NA	0.184	0.994619
17:43568280:G_GGGA	17:43568280:G_GGGA	17	43568280	G	GGGA	16943	7.5	6.375e-14	+??	GGGA	G	16943	-0.05758	6.375e-14	NA	NA	NA	NA	NA	NA	NA	NA	NA	NA	0.183	0.993518
rs111392251	17:43568928:A_T	17	43568928	A	T	16989	-7.489	6.946e-14	-??	A	T	16989	-0.05741	6.946e-14	NA	NA	NA	NA	NA	NA	NA	NA	NA	NA	0.1847	0.996327
17:43569001_CA_C	17:43569001:C_CA	17	43569001	CA	C	17013	7.47	8e-14	+??	C	CA	17013	-0.05723	8e-14	NA	NA	NA	NA	NA	NA	NA	NA	NA	NA	0.1853	0.997456
rs62065447	17:43569083:C_T	17	43569083	T	C	17015	-7.469	8.105e-14	-??	T	C	17015	-0.05721	8.105e-14	NA	NA	NA	NA	NA	NA	NA	NA	NA	NA	0.1853	0.99779
rs113322852	17:43569245:A_T	17	43569245	A	T	35921	-7.427	1.111e-13	-?-	A	T	17040	-0.05708	8.888e-14	NA	NA	NA	NA	NA	A	T	18881	-0.0462166	0.0004757	0.1853	0.998411
rs62065448	17:43569770:C_T	17	43569770	T	C	34024	-7.244	4.361e-13	-?-	T	C	16905	-0.05634	2.296e-13	NA	NA	NA	NA	NA	T	C	17119	-0.0449819	0.001201	0.1821	0.98912
rs62065449	17:43569909:C_T	17	43569909	T	C	29771	7.197	6.17e-13	+?+	C	T	17040	-0.05779	4.363e-14	NA	NA	NA	NA	NA	C	T	12731	-0.0413478	0.01143	0.1857	0.99829
rs62065450	17:43570407:C_T	17	43570407	T	C	35920	-7.449	9.426e-14	-?-	T	C	17039	-0.0578	4.323e-14	NA	NA	NA	NA	NA	T	C	18881	-0.0453914	0.0005878	0.1857	0.997512
rs1879582	17:43570680:C_T	17	43570680	T	C	17028	-7.516	5.66e-14	-??	T	C	17028	-0.05755	5.66e-14	NA	NA	NA	NA	NA	NA	NA	NA	NA	NA	0.1854	0.998061
rs1879583	17:43570893:C_T	17	43570893	T	C	29771	-7.139	9.428e-13	-?-	T	C	17040	-0.05779	4.363e-14	NA	NA	NA	NA	NA	T	C	12731	-0.0399709	0.01437	0.1857	0.99828
rs56328224	17:43572419:C_T	17	43572419	T	C	29703	-7.507	6.048e-14	-?-	T	C	16972	-0.06209	5.701e-16	NA	NA	NA	NA	NA	T	C	12731	-0.0366392	0.01637	0.2257	0.995308
rs5026246	17:43572896:G_T	17	43572896	T	G	17062	8.209	2.238e-16	+??	G	T	17062	-0.06279	2.238e-16	NA	NA	NA	NA	NA	NA	NA	NA	NA	NA	0.2268	1
rs62065452	17:43573061:C_T	17	43573061	T	C	16960	8.245	1.645e-16	+??	C	T	16960	-0.06325	1.645e-16	NA	NA	NA	NA	NA	NA	NA	NA	NA	NA	0.2244	0.995298
rs2903705	17:43573231:C_G	17	43573231	C	G	17032	8.338	7.587e-17	+??	G	C	17032	-0.06383	7.587e-17	NA	NA	NA	NA	NA	NA	NA	NA	NA	NA	0.2264	0.998334
rs62065453	17:43573419:C_T	17	43573419	T	C	29654	-7.525	5.266e-14	-?-	T	C	16923	-0.06232	4.883e-16	NA	NA	NA	NA	NA	T	C	12731	-0.0372683	0.01605	0.2244	0.993222
rs188710438	17:43573649:C_T	17	43573649	T	C	17021	-8.314	9.241e-17	-??	T	C	17021	-0.06367	9.241e-17	NA	NA	NA	NA	NA	NA	NA	NA	NA	NA	0.2265	0.99823
rs2684670	17:43574016:A_G	17	43574016	A	G	16887	8.099	5.562e-16	+??	G	A	16887	-0.06226	5.562e-16	NA	NA	NA	NA	NA	NA	NA	NA	NA	NA	0.2235	0.993307
rs189777036	17:43574229:C_T	17	43574229	T	C	17021	8.314	9.241e-17	+??	C	T	17021	-0.06367	9.241e-17	NA	NA	NA	NA	NA	NA	NA	NA	NA	NA	0.2265	0.998367
rs62065457	17:43574611:A_G	17	43574611	A	G	16979	-8.293	1.105e-16	-??	A	G	16979	-0.06358	1.105e-16	NA	NA	NA	NA	NA	NA	NA	NA	NA	NA	0.2248	0.996604
rs62066460	17:43574935:C_T	17	43574935	T	C	17021	-8.314	9.241e-17	-??	T	C	17021	-0.06367	9.241e-17	NA	NA	NA	NA	NA	NA	NA	NA	NA	NA	0.2265	0.9983
rs566127718	17:43575452:A_G	17	43575452	A	G	17018	8.308	9.703e-17	+??	G	A	17018	-0.06363	9.703e-17	NA	NA	NA	NA	NA	NA	NA	NA	NA	NA	0.2266	0.998094
rs112556326	17:43575946:G_T	17	43575946	T	G	17020	-8.313	9.363e-17	-??	T	G	17020	-0.06366	9.363e-17	NA	NA	NA	NA	NA	NA	NA	NA	NA	NA	0.2265	0.998322
rs200133133	17:43576046:T_TG	17	43576046	T	TG	17018	8.316	9.098e-17	+??	TG	T	17018	-0.06369	9.098e-17	NA	NA	NA	NA	NA	NA	NA	NA	NA	NA	0.2264	0.998195
rs62064364	17:43654468:C_T	17	43654468	T	C	16464	-7.844	4.373e-15	-??	T	C	16464	-0.06096	4.373e-15	NA	NA	NA	NA	NA	NA	NA	NA	NA	NA	0.2138	0.975806
rs1724438	17:43656176:A_C	17	43656176	A	C	16345	-7.411	1.249e-13	-??	A	C	16345	-0.05783	1.249e-13	NA	NA	NA	NA	NA	NA	NA	NA	NA	NA	0.1953	0.968286
rs2463518	17:43656627:C_T	17	43656627	T	C	16315	6.861	6.821e-12	+??	C	T	16315	-0.05362	6.821e-12	NA	NA	NA	NA	NA	NA	NA	NA	NA	NA	0.1944	0.962176
rs79742625	17:43657257:C_T	17	43657257	T	C	25269	-6.549	5.8e-11	-?-	T	C	16435	-0.05442	2.724e-12	NA	NA	NA	NA	NA	T	C	8834	-0.0344412	0.0785	0.1982	0.967161
rs2668673	17:43657267:A_G	17	43657267	A	G	16186	7.21	5.593e-13	+??	G	A	16186	-0.05652	5.593e-13	NA	NA	NA	NA	NA	NA	NA	NA	NA	NA	0.1901	0.964557
rs769375	17:43658409:A_G	17	43658409	A	G	16857	-8.167	3.167e-16	-??	A	G	16857	-0.06283	3.167e-16	NA	NA	NA	NA	NA	NA	NA	NA	NA	NA	0.2084	0.989548
rs2668677	17:43658778:A_C	17	43658778	A	C	16705	-7.972	1.564e-15	-??	A	C	16705	-0.0616	1.564e-15	NA	NA	NA	NA	NA	NA	NA	NA	NA	NA	0.2042	0.982357
rs2942189	17:43659251:A_C	17	43659251	A	C	16963	-8.209	2.223e-16	-??	A	C	16963	-0.06297	2.223e-16	NA	NA	NA	NA	NA	NA	NA	NA	NA	NA	0.2112	0.99545
rs2668679	17:43659526:C_T	17	43659526	T	C	16953	-8.199	2.422e-16	-??	T	C	16953	-0.06291	2.422e-16	NA	NA	NA	NA	NA	NA	NA	NA	NA	NA	0.2105	0.995565
rs1971374	17:43659738:C_T	17	43659738	T	C	16971	8.147	3.743e-16	+??	C	T	16971	-0.06248	3.743e-16	NA	NA	NA	NA	NA	NA	NA	NA	NA	NA	0.2112	0.995515
rs2668680	17:43659975:C_T	17	43659975	T	C	29793	7.203	5.889e-13	+?+	C	T	17062	-0.06274	2.341e-16	NA	NA	NA	NA	NA	C	T	12731	-0.0295542	0.07766	0.2131	1
rs1813014	17:43660209:A_C	17	43660209	A	C	16978	-8.093	5.806e-16	-??	A	C	16978	-0.06206	5.806e-16	NA	NA	NA	NA	NA	NA	NA	NA	NA	NA	0.2113	0.995787
rs1624697	17:43661378:C_T	17	43661378	T	C	16986	-8.039	9.093e-16	-??	T	C	16986	-0.06162	9.093e-16	NA	NA	NA	NA	NA	NA	NA	NA	NA	NA	0.2122	0.997064
rs2693359	17:43661751:A_T	17	43661751	A	T	17016	-8.222	2.007e-16	-??	A	T	17016	-0.06297	2.007e-16	NA	NA	NA	NA	NA	NA	NA	NA	NA	NA	0.2131	0.997345
rs2668699	17:43661801:G_T	17	43661801	T	G	17062	8.163	3.264e-16	+??	G	T	17062	-0.06244	3.264e-16	NA	NA	NA	NA	NA	NA	NA	NA	NA	NA	0.2155	1
rs1724430	17:43661959:C_T	17	43661959	T	C	16893	7.826	5.033e-15	+??	C	T	16893	-0.06016	5.033e-15	NA	NA	NA	NA	NA	NA	NA	NA	NA	NA	0.2092	0.992517
rs1724429	17:43662020:A_G	17	43662020	A	G	29027	7.168	7.596e-13	+?+	G	A	16296	-0.06104	5.8e-15	NA	NA	NA	NA	NA	G	A	12731	-0.0380208	0.02508	0.1923	0.962028
rs62064388	17:43663169:C_T	17	43663169	T	C	17043	8.284	1.19e-16	+??	C	T	17043	-0.0634	1.19e-16	NA	NA	NA	NA	NA	NA	NA	NA	NA	NA	0.2264	0.998872
rs530808688	17:43663213:C_CA	17	43663213	CA	C	16896	-8.249	1.603e-16	-??	CA	C	16896	-0.0634	1.603e-16	NA	NA	NA	NA	NA	NA	NA	NA	NA	NA	0.2252	0.989911
rs1724390	17:43663247:A_C	17	43663247	A	C	29792.9	-7.642	2.131e-14	-?-	A	C	17062	-0.06278	2.248e-16	NA	NA	NA	NA	NA	A	C	12730.9	-0.0377238	0.01413	0.2269	1
rs1724394	17:43663780:C_G	17	43663780	C	G	16319	7.745	9.554e-15	+??	G	C	16319	-0.06049	9.554e-15	NA	NA	NA	NA	NA	NA	NA	NA	NA	NA	0.1987	0.96618
rs1706741	17:43664231:G_T	17	43664231	T	G	16473	7.678	1.615e-14	+??	G	T	16473	-0.05972	1.615e-14	NA	NA	NA	NA	NA	NA	NA	NA	NA	NA	0.2073	0.971517
rs62064391	17:43664335:C_G	17	43664335	C	G	16895	8.462	2.622e-17	+??	G	C	16895	-0.06504	2.622e-17	NA	NA	NA	NA	NA	NA	NA	NA	NA	NA	0.2229	0.991812
rs111390638	17:43664978:A_G	17	43664978	A	G	16895	8.536	1.389e-17	+??	G	A	16895	-0.0656	1.389e-17	NA	NA	NA	NA	NA	NA	NA	NA	NA	NA	0.223	0.992642
rs2462833	17:43665322:C_T	17	43665322	T	C	16730	-8.713	2.959e-18	-??	T	C	16730	-0.06728	2.959e-18	NA	NA	NA	NA	NA	NA	NA	NA	NA	NA	0.229	0.985083
rs62064393	17:43665343:G_T	17	43665343	T	G	16741	8.528	1.495e-17	+??	G	T	16741	-0.06583	1.495e-17	NA	NA	NA	NA	NA	NA	NA	NA	NA	NA	0.2242	0.985395
rs62064394	17:43665379:C_T	17	43665379	T	C	16751	8.57	1.034e-17	+??	C	T	16751	-0.06614	1.034e-17	NA	NA	NA	NA	NA	NA	NA	NA	NA	NA	0.224	0.985964
rs2458198	17:43665468:G_T	17	43665468	T	G	16773	8.517	1.638e-17	+??	G	T	16773	-0.0657	1.638e-17	NA	NA	NA	NA	NA	NA	NA	NA	NA	NA	0.228	0.988964
rs1724397	17:43665809:C_T	17	43665809	T	C	16982	-8.458	2.711e-17	-??	T	C	16982	-0.06484	2.711e-17	NA	NA	NA	NA	NA	NA	NA	NA	NA	NA	0.2256	0.996625
rs1724398	17:43665838:A_G	17	43665838	A	G	16982	8.458	2.711e-17	+??	G	A	16982	-0.06484	2.711e-17	NA	NA	NA	NA	NA	NA	NA	NA	NA	NA	0.2256	0.996637
rs1724399	17:43665906:C_G	17	43665906	C	G	16746	8.548	1.247e-17	+??	G	C	16746	-0.06599	1.247e-17	NA	NA	NA	NA	NA	NA	NA	NA	NA	NA	0.2279	0.985142
rs62064395	17:43666001:A_C	17	43666001	A	C	16570	8.144	3.82e-16	+??	C	A	16570	-0.06317	3.82e-16	NA	NA	NA	NA	NA	NA	NA	NA	NA	NA	0.2319	0.978772
rs796568985	17:43666002:A_AT	17	43666002	A	AT	16816	-8.457	2.748e-17	-??	A	AT	16816	-0.06514	2.748e-17	NA	NA	NA	NA	NA	NA	NA	NA	NA	NA	0.2286	0.989222
rs2950009	17:43666244:A_G	17	43666244	A	G	16983	8.457	2.733e-17	+??	G	A	16983	-0.06483	2.733e-17	NA	NA	NA	NA	NA	NA	NA	NA	NA	NA	0.2256	0.996752
rs2950010	17:43666251:C_G	17	43666251	C	G	17030	8.47	2.464e-17	+??	G	C	17030	-0.06484	2.464e-17	NA	NA	NA	NA	NA	NA	NA	NA	NA	NA	0.2253	0.998686
rs2950011	17:43666385:C_T	17	43666385	T	C	16894	-8.355	6.54e-17	-??	T	C	16894	-0.06422	6.54e-17	NA	NA	NA	NA	NA	NA	NA	NA	NA	NA	0.2236	0.993429
rs62064409	17:43666431:C_T	17	43666431	T	C	16983	8.457	2.733e-17	+??	C	T	16983	-0.06483	2.733e-17	NA	NA	NA	NA	NA	NA	NA	NA	NA	NA	0.2256	0.996792
rs112010353	17:43666492:C_T	17	43666492	T	C	16941	-8.479	2.28e-17	-??	T	C	16941	-0.06508	2.28e-17	NA	NA	NA	NA	NA	NA	NA	NA	NA	NA	0.2242	0.994758
rs2693349	17:43666511:A_T	17	43666511	A	T	16981	8.457	2.736e-17	+??	T	A	16981	-0.06484	2.736e-17	NA	NA	NA	NA	NA	NA	NA	NA	NA	NA	0.2256	0.996442
rs2469938	17:43666820:A_G	17	43666820	A	G	16779	-8.267	1.369e-16	-??	A	G	16779	-0.06376	1.369e-16	NA	NA	NA	NA	NA	NA	NA	NA	NA	NA	0.2205	0.987429
rs2696425	17:43666906:C_G	17	43666906	C	G	29739	-7.778	7.393e-15	-?-	C	G	17008	-0.06436	4.386e-17	NA	NA	NA	NA	NA	C	G	12731	-0.0376611	0.01411	0.2252	0.997831
rs2950012	17:43667365:C_T	17	43667365	T	C	16942	8.493	2.006e-17	+??	C	T	16942	-0.06519	2.006e-17	NA	NA	NA	NA	NA	NA	NA	NA	NA	NA	0.226	0.994113
rs796069077	17:43667413:C_CTT	17	43667413	CTT	C	16693	8.203	2.349e-16	+??	C	CTT	16693	-0.06341	2.349e-16	NA	NA	NA	NA	NA	NA	NA	NA	NA	NA	0.2305	0.98412
rs62064415	17:43667537:C_T	17	43667537	T	C	16781	-8.268	1.361e-16	-??	T	C	16781	-0.06376	1.361e-16	NA	NA	NA	NA	NA	NA	NA	NA	NA	NA	0.2205	0.987512
rs62064416	17:43667635:A_G	17	43667635	A	G	16486	8.467	2.521e-17	+??	G	A	16486	-0.06584	2.521e-17	NA	NA	NA	NA	NA	NA	NA	NA	NA	NA	0.2339	0.97733
rs62064417	17:43667792:C_T	17	43667792	T	C	16692	-8.564	1.094e-17	-??	T	C	16692	-0.06619	1.094e-17	NA	NA	NA	NA	NA	NA	NA	NA	NA	NA	0.2289	0.985481
rs62064418	17:43667836:A_C	17	43667836	A	C	16846	-8.511	1.72e-17	-??	A	C	16846	-0.06551	1.72e-17	NA	NA	NA	NA	NA	NA	NA	NA	NA	NA	0.2267	0.990679
rs62064419	17:43667915:C_T	17	43667915	T	C	16972	8.409	4.152e-17	+??	C	T	16972	-0.06448	4.152e-17	NA	NA	NA	NA	NA	NA	NA	NA	NA	NA	0.2258	0.995776
rs62064420	17:43667922:C_G	17	43667922	C	G	16994	-8.518	1.618e-17	-??	C	G	16994	-0.06528	1.618e-17	NA	NA	NA	NA	NA	NA	NA	NA	NA	NA	0.2256	0.994756
rs62064421	17:43667934:C_G	17	43667934	C	G	16960	8.322	8.668e-17	+??	G	C	16960	-0.06384	8.668e-17	NA	NA	NA	NA	NA	NA	NA	NA	NA	NA	0.2261	0.995221
rs62064422	17:43668017:A_G	17	43668017	A	G	16841	-8.438	3.241e-17	-??	A	G	16841	-0.06495	3.241e-17	NA	NA	NA	NA	NA	NA	NA	NA	NA	NA	0.2277	0.99081
rs62064423	17:43668187:A_G	17	43668187	A	G	16964	8.428	3.518e-17	+??	G	A	16964	-0.06465	3.518e-17	NA	NA	NA	NA	NA	NA	NA	NA	NA	NA	0.2258	0.995742
rs62064424	17:43668239:C_T	17	43668239	T	C	16939	8.457	2.753e-17	+??	C	T	16939	-0.06491	2.753e-17	NA	NA	NA	NA	NA	NA	NA	NA	NA	NA	0.2264	0.994733
rs2950013	17:43668455:G_T	17	43668455	T	G	16859	8.394	4.713e-17	+??	G	T	16859	-0.06458	4.713e-17	NA	NA	NA	NA	NA	NA	NA	NA	NA	NA	0.2273	0.989334
rs55836887	17:43668815:A_G	17	43668815	A	G	16863	8.265	1.392e-16	+??	G	A	16863	-0.06359	1.392e-16	NA	NA	NA	NA	NA	NA	NA	NA	NA	NA	0.2232	0.990957
rs370670279	17:43669049:A_AC	17	43669049	A	AC	17030	8.472	2.404e-17	+??	AC	A	17030	-0.06486	2.404e-17	NA	NA	NA	NA	NA	NA	NA	NA	NA	NA	0.2253	0.998594
rs55711776	17:43669250:A_G	17	43669250	A	G	16962	8.455	2.788e-17	+??	G	A	16962	-0.06486	2.788e-17	NA	NA	NA	NA	NA	NA	NA	NA	NA	NA	0.2257	0.995733
rs112327620	17:43669491:A_G	17	43669491	A	G	16465	7.992	1.332e-15	+??	G	A	16465	-0.06217	1.332e-15	NA	NA	NA	NA	NA	NA	NA	NA	NA	NA	0.214	0.972324
rs62064431	17:43669704:A_C	17	43669704	A	C	16875	-8.473	2.388e-17	-??	A	C	16875	-0.06515	2.388e-17	NA	NA	NA	NA	NA	NA	NA	NA	NA	NA	0.2233	0.992219
rs2732626	17:43669800:A_G	17	43669800	A	G	16771	8.372	5.652e-17	+??	G	A	16771	-0.06458	5.652e-17	NA	NA	NA	NA	NA	NA	NA	NA	NA	NA	0.2201	0.986583
rs56129627	17:43669879:A_G	17	43669879	A	G	16813	8.547	1.262e-17	+??	G	A	16813	-0.06584	1.262e-17	NA	NA	NA	NA	NA	NA	NA	NA	NA	NA	0.2241	0.98954
rs62064433	17:43669923:C_T	17	43669923	T	C	16875	8.473	2.388e-17	+??	C	T	16875	-0.06515	2.388e-17	NA	NA	NA	NA	NA	NA	NA	NA	NA	NA	0.2233	0.992172
rs1724411	17:43669931:C_T	17	43669931	T	C	25812	7.726	1.113e-14	+?+	C	T	16978	-0.064	7.029e-17	NA	NA	NA	NA	NA	C	T	8833.99	-0.0346094	0.06281	0.2286	0.995432
rs1724412	17:43670018:A_G	17	43670018	A	G	16839	-8.293	1.106e-16	-??	A	G	16839	-0.06385	1.106e-16	NA	NA	NA	NA	NA	NA	NA	NA	NA	NA	0.2262	0.990971
rs1724413	17:43670073:G_T	17	43670073	T	G	16787	-8.351	6.763e-17	-??	T	G	16787	-0.06439	6.763e-17	NA	NA	NA	NA	NA	NA	NA	NA	NA	NA	0.2277	0.988718
rs113620380	17:43670337:C_CT	17	43670337	CT	C	16717	-8.153	3.548e-16	-??	CT	C	16717	-0.06299	3.548e-16	NA	NA	NA	NA	NA	NA	NA	NA	NA	NA	0.2292	0.984856
rs1706732	17:43670536:A_G	17	43670536	A	G	16746	8.404	4.322e-17	+??	G	A	16746	-0.06488	4.322e-17	NA	NA	NA	NA	NA	NA	NA	NA	NA	NA	0.221	0.985652
rs1706731	17:43670696:C_G	17	43670696	C	G	29277	-7.355	1.903e-13	-?-	C	G	16546	-0.06055	6.173e-15	NA	NA	NA	NA	NA	C	G	12731	-0.0409069	0.01137	0.2108	0.975734
rs1724414	17:43670754:A_G	17	43670754	A	G	16433	-8.156	3.465e-16	-??	A	G	16433	-0.06352	3.465e-16	NA	NA	NA	NA	NA	NA	NA	NA	NA	NA	0.2371	0.97339
rs2693353	17:43670940:A_G	17	43670940	A	G	16595	8.286	1.174e-16	+??	G	A	16595	-0.06423	1.174e-16	NA	NA	NA	NA	NA	NA	NA	NA	NA	NA	0.2304	0.980943
rs112954158	17:43671066:G_GA	17	43671066	G	GA	16900	8.499	1.917e-17	+??	GA	G	16900	-0.06525	1.917e-17	NA	NA	NA	NA	NA	NA	NA	NA	NA	NA	0.2208	0.991099
rs2668643	17:43671099:A_C	17	43671099	A	C	29706	-7.884	3.163e-15	-?-	A	C	16975	-0.06555	1.231e-17	NA	NA	NA	NA	NA	A	C	12731	-0.0376639	0.01399	0.2237	0.995759
rs2261543	17:43671174:A_G	17	43671174	A	G	16848	8.387	4.987e-17	+??	G	A	16848	-0.06455	4.987e-17	NA	NA	NA	NA	NA	NA	NA	NA	NA	NA	0.2225	0.99103
rs2532372	17:43671235:C_T	17	43671235	T	C	16957	-8.483	2.187e-17	-??	T	C	16957	-0.06508	2.187e-17	NA	NA	NA	NA	NA	NA	NA	NA	NA	NA	0.2257	0.995502
rs1706730	17:43671471:C_T	17	43671471	T	C	16569	8.051	8.187e-16	+??	C	T	16569	-0.06246	8.187e-16	NA	NA	NA	NA	NA	NA	NA	NA	NA	NA	0.2323	0.978985
rs145472926	17:43671522:C_T	17	43671522	T	C	16765	-8.327	8.279e-17	-??	T	C	16765	-0.06425	8.279e-17	NA	NA	NA	NA	NA	NA	NA	NA	NA	NA	0.2204	0.986739
rs2463523	17:43671737:A_C	17	43671737	A	C	16431	8.402	4.386e-17	+??	C	A	16431	-0.06541	4.386e-17	NA	NA	NA	NA	NA	NA	NA	NA	NA	NA	0.2339	0.973008
rs2462835	17:43671739:A_G	17	43671739	A	G	16431	8.402	4.386e-17	+??	G	A	16431	-0.06541	4.386e-17	NA	NA	NA	NA	NA	NA	NA	NA	NA	NA	0.2339	0.973008
rs62064441	17:43673792:A_G	17	43673792	A	G	16513	8.34	7.458e-17	+??	G	A	16513	-0.06481	7.458e-17	NA	NA	NA	NA	NA	NA	NA	NA	NA	NA	0.2083	0.975474
rs374316043	17:43675431:A_T	17	43675431	A	T	16642	-8.219	2.051e-16	-??	A	T	16642	-0.06363	2.051e-16	NA	NA	NA	NA	NA	NA	NA	NA	NA	NA	0.2148	0.980076
rs62066068	17:43679121:A_G	17	43679121	A	G	17014	-8.508	1.774e-17	-??	A	G	17014	-0.06516	1.774e-17	NA	NA	NA	NA	NA	NA	NA	NA	NA	NA	0.2254	0.996957
rs56191889	17:43679132:A_G	17	43679132	A	G	16961	8.56	1.133e-17	+??	G	A	16961	-0.06566	1.133e-17	NA	NA	NA	NA	NA	NA	NA	NA	NA	NA	0.2262	0.993484
rs55826010	17:43679193:A_G	17	43679193	A	G	16574	-8.307	9.813e-17	-??	A	G	16574	-0.06443	9.813e-17	NA	NA	NA	NA	NA	NA	NA	NA	NA	NA	0.2351	0.980186
rs369209138	17:43680850:C_G	17	43680850	C	G	17017	-8.503	1.842e-17	-??	C	G	17017	-0.06512	1.842e-17	NA	NA	NA	NA	NA	NA	NA	NA	NA	NA	0.2254	0.997158
rs537920412	17:43681149:C_CA	17	43681149	CA	C	16500	-8.244	1.666e-16	-??	CA	C	16500	-0.06406	1.666e-16	NA	NA	NA	NA	NA	NA	NA	NA	NA	NA	0.2222	0.976527
rs9912279	17:43681222:C_T	17	43681222	T	C	16972	-8.475	2.342e-17	-??	T	C	16972	-0.06499	2.342e-17	NA	NA	NA	NA	NA	NA	NA	NA	NA	NA	0.2248	0.994172
rs62066072	17:43681304:A_G	17	43681304	A	G	16974	-8.516	1.65e-17	-??	A	G	16974	-0.0653	1.65e-17	NA	NA	NA	NA	NA	NA	NA	NA	NA	NA	0.2245	0.99565
rs62066073	17:43681316:C_T	17	43681316	T	C	16974	8.516	1.65e-17	+??	C	T	16974	-0.0653	1.65e-17	NA	NA	NA	NA	NA	NA	NA	NA	NA	NA	0.2245	0.995591
rs56383763	17:43682323:C_T	17	43682323	T	C	16956	8.463	2.6e-17	+??	C	T	16956	-0.06493	2.6e-17	NA	NA	NA	NA	NA	NA	NA	NA	NA	NA	0.2244	0.994766
rs451737	17:43683392:A_G	17	43683392	A	G	16992	8.46	2.675e-17	+??	G	A	16992	-0.06484	2.675e-17	NA	NA	NA	NA	NA	NA	NA	NA	NA	NA	0.2247	0.995678
rs4528616	17:43683597:G_T	17	43683597	T	G	17021	8.487	2.116e-17	+??	G	T	17021	-0.06499	2.116e-17	NA	NA	NA	NA	NA	NA	NA	NA	NA	NA	0.2256	0.997423
rs4471725	17:43683611:G_T	17	43683611	T	G	17021	-8.499	1.92e-17	-??	T	G	17021	-0.06508	1.92e-17	NA	NA	NA	NA	NA	NA	NA	NA	NA	NA	0.2255	0.997501
rs4485406	17:43683627:C_G	17	43683627	C	G	16863	8.452	2.863e-17	+??	G	C	16863	-0.06502	2.863e-17	NA	NA	NA	NA	NA	NA	NA	NA	NA	NA	0.2263	0.988083
17:43683792_ATGG_A	17:43683792:A_ATGG	17	43683792	A	ATGG	17053	-8.516	1.655e-17	-??	A	ATGG	17053	-0.06515	1.655e-17	NA	NA	NA	NA	NA	NA	NA	NA	NA	NA	0.2252	0.999045
rs1706722	17:43684094:C_T	17	43684094	T	C	16831	8.46	2.674e-17	+??	C	T	16831	-0.06514	2.674e-17	NA	NA	NA	NA	NA	NA	NA	NA	NA	NA	0.2281	0.990046
rs1635285	17:43684209:C_G	17	43684209	C	G	16967	8.394	4.681e-17	+??	G	C	16967	-0.06438	4.681e-17	NA	NA	NA	NA	NA	NA	NA	NA	NA	NA	0.2275	0.995133
rs2906009	17:43684563:C_T	17	43684563	T	C	17019	8.515	1.665e-17	+??	C	T	17019	-0.06521	1.665e-17	NA	NA	NA	NA	NA	NA	NA	NA	NA	NA	0.2255	0.997327
rs2906007	17:43684920:C_T	17	43684920	T	C	17018	-8.554	1.185e-17	-??	T	C	17018	-0.06551	1.185e-17	NA	NA	NA	NA	NA	NA	NA	NA	NA	NA	0.2253	0.99718
rs2906006	17:43685021:C_T	17	43685021	T	C	16987	-8.484	2.184e-17	-??	T	C	16987	-0.06503	2.184e-17	NA	NA	NA	NA	NA	NA	NA	NA	NA	NA	0.2246	0.995643
17:43685291_CA_C	17:43685291:C_CA	17	43685291	CA	C	16760	8.261	1.448e-16	+??	C	CA	16760	-0.06374	1.448e-16	NA	NA	NA	NA	NA	NA	NA	NA	NA	NA	0.2315	0.985502
rs444967	17:43685698:A_G	17	43685698	A	G	16998	8.597	8.162e-18	+??	G	A	16998	-0.06587	8.162e-18	NA	NA	NA	NA	NA	NA	NA	NA	NA	NA	0.2254	0.995765
rs430688	17:43685707:C_T	17	43685707	T	C	16917	8.48	2.243e-17	+??	C	T	16917	-0.06513	2.243e-17	NA	NA	NA	NA	NA	NA	NA	NA	NA	NA	0.2231	0.992246
rs413519	17:43685826:A_G	17	43685826	A	G	35887	7.906	2.66e-15	+?+	G	A	17006	-0.06534	1.467e-17	NA	NA	NA	NA	NA	G	A	18881	-0.0390883	0.001547	0.2243	0.995717
rs385199	17:43686419:A_C	17	43686419	A	C	16947	8.374	5.584e-17	+??	C	A	16947	-0.06426	5.584e-17	NA	NA	NA	NA	NA	NA	NA	NA	NA	NA	0.2276	0.993883
rs440778	17:43686420:A_G	17	43686420	A	G	29711	7.824	5.115e-15	+?+	G	A	16980	-0.0648	2.842e-17	NA	NA	NA	NA	NA	G	A	12731	-0.0380686	0.01329	0.2233	0.994839
rs2949997	17:43687072:A_G	17	43687072	A	G	16439	-8.061	7.553e-16	-??	A	G	16439	-0.06277	7.553e-16	NA	NA	NA	NA	NA	NA	NA	NA	NA	NA	0.2117	0.969456
rs391338	17:43687268:A_G	17	43687268	A	G	16761	-8.354	6.58e-17	-??	A	G	16761	-0.06446	6.58e-17	NA	NA	NA	NA	NA	NA	NA	NA	NA	NA	0.2191	0.985603
rs411305	17:43687393:C_T	17	43687393	T	C	16450	-8.216	2.112e-16	-??	T	C	16450	-0.06395	2.112e-16	NA	NA	NA	NA	NA	NA	NA	NA	NA	NA	0.2029	0.970771
rs378392	17:43687542:C_G	17	43687542	C	G	16953	8.358	6.404e-17	+??	G	C	16953	-0.06412	6.404e-17	NA	NA	NA	NA	NA	NA	NA	NA	NA	NA	0.2268	0.994133
rs62066084	17:43688042:C_G	17	43688042	C	G	16821	8.294	1.091e-16	+??	G	C	16821	-0.06389	1.091e-16	NA	NA	NA	NA	NA	NA	NA	NA	NA	NA	0.2209	0.988932
rs62066085	17:43688249:C_G	17	43688249	C	G	17006	-8.503	1.853e-17	-??	C	G	17006	-0.06513	1.853e-17	NA	NA	NA	NA	NA	NA	NA	NA	NA	NA	0.2247	0.996142
rs28768976	17:43688317:A_G	17	43688317	A	G	35917	7.878	3.324e-15	+?+	G	A	17036	-0.06432	4.359e-17	NA	NA	NA	NA	NA	G	A	18881	-0.0397951	0.001226	0.2263	0.998552
rs62066086	17:43688387:A_G	17	43688387	A	G	17017	8.546	1.276e-17	+??	G	A	17017	-0.06544	1.276e-17	NA	NA	NA	NA	NA	NA	NA	NA	NA	NA	0.2252	0.997149
rs62066087	17:43688579:A_G	17	43688579	A	G	17017	8.546	1.276e-17	+??	G	A	17017	-0.06544	1.276e-17	NA	NA	NA	NA	NA	NA	NA	NA	NA	NA	0.2252	0.997164
rs28795799	17:43688905:A_G	17	43688905	A	G	16747	8.194	2.532e-16	+??	G	A	16747	-0.06326	2.532e-16	NA	NA	NA	NA	NA	NA	NA	NA	NA	NA	0.2295	0.985197
rs56340658	17:43689090:C_T	17	43689090	T	C	16997	8.574	9.987e-18	+??	C	T	16997	-0.0657	9.987e-18	NA	NA	NA	NA	NA	NA	NA	NA	NA	NA	0.2255	0.99645
rs1619965	17:43689684:C_G	17	43689684	C	G	16792	8.133	4.178e-16	+??	G	C	16792	-0.06271	4.178e-16	NA	NA	NA	NA	NA	NA	NA	NA	NA	NA	0.2209	0.987085
rs643024	17:43690468:C_T	17	43690468	T	C	17022	-8.574	9.969e-18	-??	T	C	17022	-0.06565	9.969e-18	NA	NA	NA	NA	NA	NA	NA	NA	NA	NA	0.2253	0.997464
rs642185	17:43690637:C_T	17	43690637	T	C	16936	8.414	3.955e-17	+??	C	T	16936	-0.06459	3.955e-17	NA	NA	NA	NA	NA	NA	NA	NA	NA	NA	0.2237	0.993987
rs373417	17:43691173:C_T	17	43691173	T	C	16919	-8.435	3.322e-17	-??	T	C	16919	-0.06478	3.322e-17	NA	NA	NA	NA	NA	NA	NA	NA	NA	NA	0.2229	0.991747
rs2668709	17:43692338:C_T	17	43692338	T	C	16819	8.45	2.907e-17	+??	C	T	16819	-0.06509	2.907e-17	NA	NA	NA	NA	NA	NA	NA	NA	NA	NA	0.2207	0.988647
rs611351	17:43692935:A_G	17	43692935	A	G	35926	7.87	3.555e-15	+?+	G	A	17045	-0.06497	2.045e-17	NA	NA	NA	NA	NA	G	A	18881	-0.0388721	0.001645	0.2253	0.999104
rs375647	17:43693341:A_G	17	43693341	A	G	17036	8.503	1.849e-17	+??	G	A	17036	-0.06508	1.849e-17	NA	NA	NA	NA	NA	NA	NA	NA	NA	NA	0.2254	0.998471
rs418659	17:43693462:C_T	17	43693462	T	C	16829	-8.294	1.092e-16	-??	T	C	16829	-0.06388	1.092e-16	NA	NA	NA	NA	NA	NA	NA	NA	NA	NA	0.2207	0.989307
rs418891	17:43693538:G_T	17	43693538	T	G	29785	-7.857	3.927e-15	-?-	T	G	17054	-0.06504	1.858e-17	NA	NA	NA	NA	NA	T	G	12731	-0.0377092	0.0138	0.2253	0.999352
rs62066119	17:43695197:C_T	17	43695197	T	C	17039	-8.421	3.717e-17	-??	T	C	17039	-0.06445	3.717e-17	NA	NA	NA	NA	NA	NA	NA	NA	NA	NA	0.2259	0.998626
rs112997627	17:43695263:G_T	17	43695263	T	G	16804	8.234	1.816e-16	+??	G	T	16804	-0.06346	1.816e-16	NA	NA	NA	NA	NA	NA	NA	NA	NA	NA	0.2198	0.987942
rs674692	17:43695967:A_G	17	43695967	A	G	17044	8.523	1.549e-17	+??	G	A	17044	-0.06522	1.549e-17	NA	NA	NA	NA	NA	NA	NA	NA	NA	NA	0.2253	0.998752
rs675726	17:43696254:A_G	17	43696254	A	G	17044	8.523	1.549e-17	+??	G	A	17044	-0.06522	1.549e-17	NA	NA	NA	NA	NA	NA	NA	NA	NA	NA	0.2253	0.998771
17:43696837_TC_T	17:43696837:T_TC	17	43696837	T	TC	16993	-8.514	1.677e-17	-??	T	TC	16993	-0.06525	1.677e-17	NA	NA	NA	NA	NA	NA	NA	NA	NA	NA	0.2241	0.996604
rs143345034	17:43696920:C_T	17	43696920	T	C	17044	-8.523	1.549e-17	-??	T	C	17044	-0.06522	1.549e-17	NA	NA	NA	NA	NA	NA	NA	NA	NA	NA	0.2253	0.998788
rs184745911	17:43698899:A_G	17	43698899	A	G	17024	8.49	2.071e-17	+??	G	A	17024	-0.065	2.071e-17	NA	NA	NA	NA	NA	NA	NA	NA	NA	NA	0.2248	0.997959
rs529311580	17:43699113:A_G	17	43699113	A	G	16903	8.399	4.507e-17	+??	G	A	16903	-0.06453	4.507e-17	NA	NA	NA	NA	NA	NA	NA	NA	NA	NA	0.2213	0.991825
rs192252295	17:43702296:C_T	17	43702296	T	C	17029	8.568	1.055e-17	+??	C	T	17029	-0.06559	1.055e-17	NA	NA	NA	NA	NA	NA	NA	NA	NA	NA	0.2245	0.998372
rs62066125	17:43702701:C_G	17	43702701	C	G	17051	8.495	1.987e-17	+??	G	C	17051	-0.06499	1.987e-17	NA	NA	NA	NA	NA	NA	NA	NA	NA	NA	0.2259	0.999441
rs392116	17:43703555:A_G	17	43703555	A	G	17050	8.61	7.299e-18	+??	G	A	17050	-0.06587	7.299e-18	NA	NA	NA	NA	NA	NA	NA	NA	NA	NA	0.225	0.999382
rs385383	17:43704031:A_C	17	43704031	A	C	17050	-8.61	7.299e-18	-??	A	C	17050	-0.06587	7.299e-18	NA	NA	NA	NA	NA	NA	NA	NA	NA	NA	0.225	0.999399
rs393208	17:43704310:G_T	17	43704310	T	G	17035	8.622	6.572e-18	+??	G	T	17035	-0.06599	6.572e-18	NA	NA	NA	NA	NA	NA	NA	NA	NA	NA	0.2247	0.998645
rs2469934	17:43704419:C_T	17	43704419	T	C	17051	8.614	7.073e-18	+??	C	T	17051	-0.0659	7.073e-18	NA	NA	NA	NA	NA	NA	NA	NA	NA	NA	0.225	0.999407
rs373853	17:43704491:A_G	17	43704491	A	G	17051	-8.614	7.073e-18	-??	A	G	17051	-0.0659	7.073e-18	NA	NA	NA	NA	NA	NA	NA	NA	NA	NA	0.225	0.999313
rs383241	17:43705356:A_G	17	43705356	A	G	35943	-7.952	1.835e-15	-?-	A	G	17062	-0.06528	1.394e-17	NA	NA	NA	NA	NA	A	G	18881	-0.0397869	0.00128	0.2252	0.999996
rs376120	17:43705518:A_G	17	43705518	A	G	35943	7.952	1.835e-15	+?+	G	A	17062	-0.06528	1.394e-17	NA	NA	NA	NA	NA	G	A	18881	-0.0397869	0.001269	0.2252	0.999997
rs365825	17:43705601:A_G	17	43705601	A	G	35943	7.961	1.702e-15	+?+	G	A	17062	-0.06471	2.65e-17	NA	NA	NA	NA	NA	G	A	18881	-0.0406583	0.001014	0.2263	1
rs393838	17:43705756:C_G	17	43705756	C	G	35941.9	-7.957	1.76e-15	-?-	C	G	17061	-0.06455	3.174e-17	NA	NA	NA	NA	NA	C	G	18880.9	-0.0408594	0.0009606	0.2262	0.999939
rs681485	17:43707619:A_C	17	43707619	A	C	35942.9	-7.983	1.43e-15	-?-	A	C	17062	-0.06573	8.33e-18	NA	NA	NA	NA	NA	A	C	18880.9	-0.0396127	0.001403	0.2254	1
rs594591	17:43707620:G_T	17	43707620	T	G	29793	-7.895	2.909e-15	-?-	T	G	17062	-0.06528	1.394e-17	NA	NA	NA	NA	NA	T	G	12731	-0.0380092	0.01311	0.2252	1
17:43707838_TG_T	17:43707838:T_TG	17	43707838	T	TG	16773	-8.641	5.563e-18	-??	T	TG	16773	-0.06659	5.563e-18	NA	NA	NA	NA	NA	NA	NA	NA	NA	NA	0.2164	0.986958
rs593720	17:43707848:G_T	17	43707848	T	G	16828	-8.64	5.603e-18	-??	T	G	16828	-0.06647	5.603e-18	NA	NA	NA	NA	NA	NA	NA	NA	NA	NA	0.2174	0.989937
rs444071	17:43707951:C_T	17	43707951	T	C	35942	-7.989	1.358e-15	-?-	T	C	17061	-0.06524	1.457e-17	NA	NA	NA	NA	NA	T	C	18881	-0.040616	0.001141	0.2252	0.999983
rs396593	17:43707955:A_C	17	43707955	A	C	35942	-7.989	1.358e-15	-?-	A	C	17061	-0.06524	1.457e-17	NA	NA	NA	NA	NA	A	C	18881	-0.040616	0.001124	0.2252	0.999983
17:43708415_CA_C	17:43708415:C_CA	17	43708415	CA	C	16966	8.455	2.795e-17	+??	C	CA	16966	-0.06485	2.795e-17	NA	NA	NA	NA	NA	NA	NA	NA	NA	NA	0.2225	0.995442
rs368673667	17:43708418:C_G	17	43708418	C	G	17044	8.576	9.848e-18	+??	G	C	17044	-0.06562	9.848e-18	NA	NA	NA	NA	NA	NA	NA	NA	NA	NA	0.2248	0.998863
rs450237	17:43709225:C_T	17	43709225	T	C	16969	8.447	2.981e-17	+??	C	T	16969	-0.06478	2.981e-17	NA	NA	NA	NA	NA	NA	NA	NA	NA	NA	0.2242	0.9957
rs436667	17:43709415:C_T	17	43709415	T	C	35943.1	-7.933	2.14e-15	-?-	T	C	17062	-0.06514	1.643e-17	NA	NA	NA	NA	NA	T	C	18881.1	-0.0397092	0.00134	0.2253	1
rs650927	17:43709867:G_T	17	43709867	T	G	35942	7.959	1.734e-15	+?+	G	T	17061	-0.06536	1.275e-17	NA	NA	NA	NA	NA	G	T	18881	-0.039845	0.001317	0.2252	0.999958
rs671740	17:43709893:A_G	17	43709893	A	G	35941.9	7.965	1.658e-15	+?+	G	A	17061	-0.06536	1.275e-17	NA	NA	NA	NA	NA	G	A	18880.9	-0.039929	0.001285	0.2252	0.999958
rs81632	17:43710127:A_T	17	43710127	A	T	35940.9	-7.952	1.836e-15	-?-	A	T	17060	-0.06535	1.291e-17	NA	NA	NA	NA	NA	A	T	18880.9	-0.0396966	0.001308	0.2252	0.9999
rs16940633	17:43710371:A_G	17	43710371	A	G	35942.1	-7.891	2.999e-15	-?-	A	G	17061	-0.06536	1.275e-17	NA	NA	NA	NA	NA	A	G	18881.1	-0.0386633	0.001791	0.2252	0.999922
rs17686610	17:43710384:A_C	17	43710384	A	C	35942.1	7.897	2.863e-15	+?+	C	A	17061	-0.06536	1.275e-17	NA	NA	NA	NA	NA	C	A	18881.1	-0.0387538	0.001758	0.2252	0.999929
rs2942170	17:43711312:C_T	17	43711312	T	C	35942	-7.976	1.515e-15	-?-	T	C	17061	-0.06536	1.275e-17	NA	NA	NA	NA	NA	T	C	18881	-0.0400902	0.001182	0.2252	0.999956
rs2942169	17:43711539:C_G	17	43711539	C	G	35943	-7.958	1.753e-15	-?-	C	G	17062	-0.06528	1.394e-17	NA	NA	NA	NA	NA	C	G	18881	-0.0398836	0.001243	0.2252	0.999997
rs241045	17:43712337:C_T	17	43712337	T	C	35943	-7.963	1.675e-15	-?-	T	C	17062	-0.06528	1.394e-17	NA	NA	NA	NA	NA	T	C	18881	-0.0399739	0.001218	0.2252	0.999992
rs241044	17:43712464:A_G	17	43712464	A	G	35943	-8.003	1.213e-15	-?-	A	G	17062	-0.06528	1.394e-17	NA	NA	NA	NA	NA	A	G	18881	-0.040684	0.001006	0.2252	0.999991
rs241042	17:43712657:C_T	17	43712657	T	C	35943	7.969	1.6e-15	+?+	C	T	17062	-0.06528	1.394e-17	NA	NA	NA	NA	NA	C	T	18881	-0.0400772	0.001183	0.2252	0.999991
rs241041	17:43713925:A_G	17	43713925	A	G	35943	7.952	1.835e-15	+?+	G	A	17062	-0.06528	1.394e-17	NA	NA	NA	NA	NA	G	A	18881	-0.0397933	0.001265	0.2252	0.999989
rs113537592	17:43714179:C_CT	17	43714179	CT	C	16958	-8.555	1.18e-17	-??	CT	C	16958	-0.06563	1.18e-17	NA	NA	NA	NA	NA	NA	NA	NA	NA	NA	0.2228	0.995568
rs241039	17:43714673:A_T	17	43714673	A	T	35943	7.963	1.675e-15	+?+	T	A	17062	-0.06528	1.394e-17	NA	NA	NA	NA	NA	T	A	18881	-0.0399739	0.0012	0.2252	0.999989
rs2942168	17:43714850:A_G	17	43714850	A	G	35943	-7.969	1.6e-15	-?-	A	G	17062	-0.06528	1.394e-17	NA	NA	NA	NA	NA	A	G	18881	-0.0400772	0.001168	0.2252	0.999979
rs2942167	17:43715018:C_T	17	43715018	T	C	35943	7.969	1.6e-15	+?+	C	T	17062	-0.06528	1.394e-17	NA	NA	NA	NA	NA	C	T	18881	-0.0400707	0.001185	0.2252	0.99999
rs2942166	17:43715427:C_T	17	43715427	T	C	35942	7.938	2.06e-15	+?+	C	T	17061	-0.06507	1.769e-17	NA	NA	NA	NA	NA	C	T	18881	-0.0398707	0.001223	0.2254	0.999119
rs2942165	17:43715619:C_G	17	43715619	C	G	35943	-7.975	1.526e-15	-?-	C	G	17062	-0.06528	1.394e-17	NA	NA	NA	NA	NA	C	G	18881	-0.0401999	0.001151	0.2252	0.999989
rs117368197	17:43715924:A_G	17	43715924	A	G	35943	7.924	2.3e-15	+?+	G	A	17062	-0.06528	1.394e-17	NA	NA	NA	NA	NA	G	A	18881	-0.039486	0.001574	0.2252	0.999973
rs413778	17:43716885:A_G	17	43716885	A	G	35942.9	7.963	1.675e-15	+?+	G	A	17062	-0.06528	1.394e-17	NA	NA	NA	NA	NA	G	A	18880.9	-0.0399805	0.001204	0.2252	0.999989
rs389217	17:43717131:C_T	17	43717131	T	C	35943	-7.969	1.6e-15	-?-	T	C	17062	-0.06528	1.394e-17	NA	NA	NA	NA	NA	T	C	18881	-0.0400772	0.001175	0.2252	0.999979
rs389978	17:43717415:A_G	17	43717415	A	G	35939	7.964	1.66e-15	+?+	G	A	17058	-0.06523	1.491e-17	NA	NA	NA	NA	NA	G	A	18881	-0.0400772	0.00117	0.2254	0.999858
rs439558	17:43717803:C_T	17	43717803	T	C	35942.1	7.944	1.96e-15	+?+	C	T	17061	-0.06507	1.773e-17	NA	NA	NA	NA	NA	C	T	18881.1	-0.0399738	0.001189	0.2254	0.999747
rs434805	17:43718336:C_T	17	43718336	T	C	35942.1	7.975	1.519e-15	+?+	C	T	17061	-0.06457	3.119e-17	NA	NA	NA	NA	NA	C	T	18881.1	-0.0411574	0.000897	0.2262	0.999838
rs393152	17:43719143:A_G	17	43719143	A	G	35943	8.021	1.052e-15	+?+	G	A	17062	-0.06518	1.56e-17	NA	NA	NA	NA	NA	G	A	18881	-0.04095	0.0009233	0.2264	1
rs3108318	17:43719829:G_T	17	43719829	T	G	17012	-8.439	3.214e-17	-??	T	G	17012	-0.06463	3.214e-17	NA	NA	NA	NA	NA	NA	NA	NA	NA	NA	0.224	0.997268
rs3108317	17:43719870:A_G	17	43719870	A	G	35943	-7.969	1.598e-15	-?-	A	G	17062	-0.06528	1.394e-17	NA	NA	NA	NA	NA	A	G	18881	-0.0400966	0.00117	0.2252	0.99999
rs2942164	17:43721283:C_G	17	43721283	C	G	35942.9	-7.974	1.538e-15	-?-	C	G	17062	-0.06539	1.23e-17	NA	NA	NA	NA	NA	C	G	18880.9	-0.0399805	0.00121	0.2253	1
rs1706746	17:43721457:C_T	17	43721457	T	C	35943	-7.963	1.678e-15	-?-	T	C	17062	-0.06528	1.394e-17	NA	NA	NA	NA	NA	T	C	18881	-0.0399803	0.001214	0.2252	0.999999
17:43721690_CAAAAAAAA_C	17:43721690:C_CAAAAAAAA	17	43721690	CAAAAAAAA	C	17056	8.558	1.148e-17	+??	C	CAAAAAAAA	17056	-0.06546	1.148e-17	NA	NA	NA	NA	NA	NA	NA	NA	NA	NA	0.2251	0.999669
rs1706748	17:43722509:C_G	17	43722509	C	G	35941	7.95	1.87e-15	+?+	G	C	17060	-0.06514	1.651e-17	NA	NA	NA	NA	NA	G	C	18881	-0.0399803	0.001199	0.2253	0.999671
rs413917	17:43723189:A_G	17	43723189	A	G	35943	-7.975	1.524e-15	-?-	A	G	17062	-0.06541	1.201e-17	NA	NA	NA	NA	NA	A	G	18881	-0.0399803	0.001194	0.2253	1
rs3418	17:43723462:C_T	17	43723462	T	C	35942.9	-7.957	1.756e-15	-?-	T	C	17062	-0.06528	1.394e-17	NA	NA	NA	NA	NA	T	C	18880.9	-0.0398837	0.001249	0.2252	0.999993
rs393675	17:43723605:C_T	17	43723605	T	C	35943	7.952	1.838e-15	+?+	C	T	17062	-0.06528	1.394e-17	NA	NA	NA	NA	NA	C	T	18881	-0.0397869	0.001259	0.2252	0.999991
rs364308	17:43723929:A_G	17	43723929	A	G	16723	-8.404	4.308e-17	-??	A	G	16723	-0.06491	4.308e-17	NA	NA	NA	NA	NA	NA	NA	NA	NA	NA	0.2166	0.983374
rs406400	17:43723930:A_G	17	43723930	A	G	16717	8.434	3.331e-17	+??	G	A	16717	-0.06515	3.331e-17	NA	NA	NA	NA	NA	NA	NA	NA	NA	NA	0.2166	0.983301
rs669915	17:43724245:A_G	17	43724245	A	G	16983	-8.571	1.026e-17	-??	A	G	16983	-0.0657	1.026e-17	NA	NA	NA	NA	NA	NA	NA	NA	NA	NA	0.2226	0.995877
rs34792335	17:43724247:T_TA	17	43724247	T	TA	16763	8.468	2.506e-17	+??	TA	T	16763	-0.0653	2.506e-17	NA	NA	NA	NA	NA	NA	NA	NA	NA	NA	0.2175	0.98922
rs449501	17:43724555:A_G	17	43724555	A	G	35943	-7.952	1.838e-15	-?-	A	G	17062	-0.06528	1.394e-17	NA	NA	NA	NA	NA	A	G	18881	-0.0397869	0.001263	0.2252	0.999954
rs448830	17:43725212:A_G	17	43725212	A	G	35943	-7.952	1.838e-15	-?-	A	G	17062	-0.06528	1.394e-17	NA	NA	NA	NA	NA	A	G	18881	-0.0397869	0.001268	0.2252	0.999989
rs434428	17:43725684:A_G	17	43725684	A	G	35943	-7.952	1.835e-15	-?-	A	G	17062	-0.06528	1.394e-17	NA	NA	NA	NA	NA	A	G	18881	-0.0398191	0.00129	0.2252	0.999989
rs434598	17:43725762:A_G	17	43725762	A	G	35943	-7.952	1.838e-15	-?-	A	G	17062	-0.06528	1.394e-17	NA	NA	NA	NA	NA	A	G	18881	-0.0397869	0.00128	0.2252	0.999989
rs434971	17:43725992:A_G	17	43725992	A	G	35943	-7.946	1.924e-15	-?-	A	G	17062	-0.06528	1.394e-17	NA	NA	NA	NA	NA	A	G	18881	-0.0396901	0.001294	0.2252	0.999966
rs385691	17:43726125:A_C	17	43726125	A	C	35943	7.952	1.838e-15	+?+	C	A	17062	-0.06528	1.394e-17	NA	NA	NA	NA	NA	C	A	18881	-0.0397869	0.001283	0.2252	0.999981
rs455028	17:43726574:C_T	17	43726574	T	C	35943.1	7.946	1.922e-15	+?+	C	T	17062	-0.06528	1.394e-17	NA	NA	NA	NA	NA	C	T	18881.1	-0.0397157	0.00133	0.2252	0.99997
rs366858	17:43726588:C_T	17	43726588	T	C	35943	-7.946	1.931e-15	-?-	T	C	17062	-0.06528	1.394e-17	NA	NA	NA	NA	NA	T	C	18881	-0.0397158	0.001313	0.2252	0.999921
rs439945	17:43726659:A_C	17	43726659	A	C	35943	-7.313	2.61e-13	-?-	A	C	17062	-0.05995	4.606e-15	NA	NA	NA	NA	NA	A	C	18881	-0.0352557	0.002734	0.2577	1
rs453997	17:43727061:C_T	17	43727061	T	C	35942	-7.95	1.858e-15	-?-	T	C	17061	-0.06528	1.405e-17	NA	NA	NA	NA	NA	T	C	18881	-0.0397805	0.00128	0.2252	0.999961
rs424243	17:43727887:A_T	17	43727887	A	T	35942	7.968	1.616e-15	+?+	T	A	17061	-0.06528	1.405e-17	NA	NA	NA	NA	NA	T	A	18881	-0.0400902	0.001187	0.2252	0.999917
rs422112	17:43728137:A_G	17	43728137	A	G	35942	-7.945	1.944e-15	-?-	A	G	17061	-0.06528	1.405e-17	NA	NA	NA	NA	NA	A	G	18881	-0.0396901	0.001316	0.2252	0.999961
rs417968	17:43728376:A_G	17	43728376	A	G	35943	7.338	2.166e-13	+?+	G	A	17062	-0.0599	4.85e-15	NA	NA	NA	NA	NA	G	A	18881	-0.0357293	0.002407	0.2579	1
rs413844	17:43729384:A_G	17	43729384	A	G	35942.1	-7.945	1.945e-15	-?-	A	G	17061	-0.06528	1.405e-17	NA	NA	NA	NA	NA	A	G	18881.1	-0.03969	0.001317	0.2252	0.999956
rs647483	17:43729432:C_T	17	43729432	T	C	35942	-7.945	1.944e-15	-?-	T	C	17061	-0.06528	1.405e-17	NA	NA	NA	NA	NA	T	C	18881	-0.0396901	0.001305	0.2252	0.999942
rs241038	17:43730598:A_G	17	43730598	A	G	35942	-7.956	1.771e-15	-?-	A	G	17061	-0.06528	1.405e-17	NA	NA	NA	NA	NA	A	G	18881	-0.0399224	0.00125	0.2252	0.999952
rs241037	17:43730636:G_T	17	43730636	T	G	35942.1	-7.968	1.617e-15	-?-	T	G	17061	-0.06528	1.405e-17	NA	NA	NA	NA	NA	T	G	18881.1	-0.0401095	0.00118	0.2252	0.999952
rs241036	17:43731719:A_C	17	43731719	A	C	35943	7.885	3.148e-15	+?+	C	A	17062	-0.06442	3.657e-17	NA	NA	NA	NA	NA	C	A	18881	-0.0399933	0.001219	0.2257	1
rs241035	17:43731896:C_T	17	43731896	T	C	35943	-7.924	2.309e-15	-?-	T	C	17062	-0.06528	1.394e-17	NA	NA	NA	NA	NA	T	C	18881	-0.0393094	0.001451	0.2252	0.999973
17:43732780_CCCCTATGT_C	17:43732780:C_CCCCTATGT	17	43732780	CCCCTATGT	C	17022	-7.837	4.632e-15	-??	CCCCTATGT	C	17022	-0.06001	4.632e-15	NA	NA	NA	NA	NA	NA	NA	NA	NA	NA	0.2581	0.998181
rs241034	17:43733048:A_T	17	43733048	A	T	35942	7.954	1.81e-15	+?+	T	A	17061	-0.06524	1.462e-17	NA	NA	NA	NA	NA	T	A	18881	-0.0398965	0.001249	0.2252	0.999973
17:43733707_GC_G	17:43733707:G_GC	17	43733707	G	GC	17053	-8.551	1.218e-17	-??	G	GC	17053	-0.06542	1.218e-17	NA	NA	NA	NA	NA	NA	NA	NA	NA	NA	0.2254	0.999675
rs241033	17:43733983:A_G	17	43733983	A	G	35942	-7.936	2.089e-15	-?-	A	G	17061	-0.06524	1.462e-17	NA	NA	NA	NA	NA	A	G	18881	-0.0395869	0.001322	0.2252	0.999934
rs241032	17:43734145:C_T	17	43734145	T	C	35941	7.931	2.177e-15	+?+	C	T	17060	-0.06511	1.694e-17	NA	NA	NA	NA	NA	C	T	18881	-0.0396836	0.001316	0.2253	0.999726
17:43734255_TA_T	17:43734255:T_TA	17	43734255	T	TA	17061	-8.53	1.462e-17	-??	T	TA	17061	-0.06524	1.462e-17	NA	NA	NA	NA	NA	NA	NA	NA	NA	NA	0.2252	0.999951
rs241031	17:43734304:C_T	17	43734304	T	C	35941.9	7.965	1.652e-15	+?+	C	T	17061	-0.06524	1.462e-17	NA	NA	NA	NA	NA	C	T	18880.9	-0.0400903	0.001189	0.2252	0.99997
rs241030	17:43734503:A_G	17	43734503	A	G	35942	7.942	1.985e-15	+?+	G	A	17061	-0.06524	1.462e-17	NA	NA	NA	NA	NA	G	A	18881	-0.0396901	0.00129	0.2252	0.999973
rs241029	17:43734643:C_T	17	43734643	T	C	35941.9	7.948	1.896e-15	+?+	C	T	17061	-0.06524	1.462e-17	NA	NA	NA	NA	NA	C	T	18880.9	-0.039787	0.001274	0.2252	0.999955
rs241028	17:43735276:C_T	17	43735276	T	C	35942	-7.948	1.895e-15	-?-	T	C	17061	-0.06524	1.462e-17	NA	NA	NA	NA	NA	T	C	18881	-0.0397998	0.001294	0.2252	0.999942
rs241027	17:43735478:A_G	17	43735478	A	G	35942	7.948	1.896e-15	+?+	G	A	17061	-0.06524	1.462e-17	NA	NA	NA	NA	NA	G	A	18881	-0.0397869	0.001262	0.2252	0.999966
rs241026	17:43735555:A_G	17	43735555	A	G	35941.9	-7.948	1.895e-15	-?-	A	G	17061	-0.06524	1.462e-17	NA	NA	NA	NA	NA	A	G	18880.9	-0.0397999	0.001292	0.2252	0.999975
rs241025	17:43736504:C_T	17	43736504	T	C	16919	8.239	1.737e-16	+??	C	T	16919	-0.06328	1.737e-16	NA	NA	NA	NA	NA	NA	NA	NA	NA	NA	0.2219	0.991587
rs241024	17:43736763:C_T	17	43736763	T	C	35941.9	-7.954	1.81e-15	-?-	T	C	17061	-0.06524	1.462e-17	NA	NA	NA	NA	NA	T	C	18880.9	-0.0398966	0.001235	0.2252	0.999978
rs241023	17:43737040:A_G	17	43737040	A	G	35941.9	-7.948	1.896e-15	-?-	A	G	17061	-0.06524	1.462e-17	NA	NA	NA	NA	NA	A	G	18880.9	-0.039787	0.001258	0.2252	0.999979
rs241022	17:43737730:C_T	17	43737730	T	C	35941	7.955	1.79e-15	+?+	C	T	17060	-0.06526	1.437e-17	NA	NA	NA	NA	NA	C	T	18881	-0.0398836	0.001229	0.2252	0.999976
rs241021	17:43738627:G_T	17	43738627	T	G	35942	7.965	1.652e-15	+?+	G	T	17061	-0.06524	1.462e-17	NA	NA	NA	NA	NA	G	T	18881	-0.0400902	0.00117	0.2252	0.999984
rs241020	17:43738676:A_C	17	43738676	A	C	35942	-7.954	1.812e-15	-?-	A	C	17061	-0.06524	1.462e-17	NA	NA	NA	NA	NA	A	C	18881	-0.0398836	0.001233	0.2252	0.999984
rs1724409	17:43740565:G_T	17	43740565	T	G	35927.1	7.268	3.645e-13	+?+	G	T	17046	-0.06014	3.909e-15	NA	NA	NA	NA	NA	G	T	18881.1	-0.0343034	0.003675	0.2568	0.999026
rs62053939	17:43740856:C_T	17	43740856	T	C	35943	-7.99	1.345e-15	-?-	T	C	17062	-0.06544	1.161e-17	NA	NA	NA	NA	NA	T	C	18881	-0.0401804	0.001142	0.2253	1
rs111273167	17:43740967:C_T	17	43740967	T	C	35943.1	-7.945	1.944e-15	-?-	T	C	17062	-0.0652	1.522e-17	NA	NA	NA	NA	NA	T	C	18881.1	-0.0398255	0.001291	0.2252	0.99999
rs62053940	17:43741028:A_G	17	43741028	A	G	35942.9	7.95	1.861e-15	+?+	G	A	17062	-0.0652	1.522e-17	NA	NA	NA	NA	NA	G	A	18880.9	-0.0398837	0.001239	0.2252	0.999988
rs55688739	17:43741136:C_T	17	43741136	T	C	17050	-8.438	3.222e-17	-??	T	C	17050	-0.06456	3.222e-17	NA	NA	NA	NA	NA	NA	NA	NA	NA	NA	0.2251	0.997363
rs17760577	17:43741452:C_T	17	43741452	T	C	35942.9	-7.962	1.696e-15	-?-	T	C	17062	-0.0652	1.522e-17	NA	NA	NA	NA	NA	T	C	18880.9	-0.0400773	0.001186	0.2252	0.999982
rs113072604	17:43741627:A_AT	17	43741627	A	AT	17056	8.52	1.597e-17	+??	AT	A	17056	-0.06517	1.597e-17	NA	NA	NA	NA	NA	NA	NA	NA	NA	NA	0.2252	0.999776
17:43742454_AC_A	17:43742454:A_AC	17	43742454	A	AC	17061	-8.518	1.626e-17	-??	A	AC	17061	-0.06515	1.626e-17	NA	NA	NA	NA	NA	NA	NA	NA	NA	NA	0.2252	0.999271
rs17760631	17:43743045:C_T	17	43743045	T	C	35943	7.956	1.775e-15	+?+	C	T	17062	-0.0652	1.522e-17	NA	NA	NA	NA	NA	C	T	18881	-0.0399803	0.001214	0.2252	0.999966
rs62053943	17:43744203:C_T	17	43744203	T	C	35579	-5.693	1.247e-08	-?-	T	C	16698	-0.04608	2.533e-09	NA	NA	NA	NA	NA	T	C	18881	-0.0347056	0.01344	0.1504	0.97513
rs1635298	17:43744344:A_T	17	43744344	A	T	35943	7.332	2.273e-13	+?+	T	A	17062	-0.06074	2.001e-15	NA	NA	NA	NA	NA	T	A	18881	-0.0349707	0.003486	0.2438	1
rs17687462	17:43744990:C_T	17	43744990	T	C	35938	-7.948	1.891e-15	-?-	T	C	17057	-0.06502	1.888e-17	NA	NA	NA	NA	NA	T	C	18881	-0.0401674	0.001136	0.2251	0.999817
17:43746187_TC_T	17:43746187:T_TC	17	43746187	T	TC	17060	-8.527	1.506e-17	-??	T	TC	17060	-0.06522	1.506e-17	NA	NA	NA	NA	NA	NA	NA	NA	NA	NA	0.2252	0.999906
rs17760733	17:43746276:G_T	17	43746276	T	G	35941	-7.957	1.765e-15	-?-	T	G	17060	-0.06522	1.506e-17	NA	NA	NA	NA	NA	T	G	18881	-0.0399803	0.001205	0.2252	0.999958
rs79675109	17:43746418:A_T	17	43746418	A	T	35941	-7.957	1.765e-15	-?-	A	T	17060	-0.06522	1.506e-17	NA	NA	NA	NA	NA	A	T	18881	-0.0399803	0.001192	0.2252	0.999959
rs142642115	17:43746610:T_TATC	17	43746610	T	TATC	16653	8.104	5.338e-16	+??	TATC	T	16653	-0.06272	5.338e-16	NA	NA	NA	NA	NA	NA	NA	NA	NA	NA	0.2172	0.981025
rs17687504	17:43746721:A_G	17	43746721	A	G	35941.1	7.968	1.611e-15	+?+	G	A	17060	-0.06522	1.506e-17	NA	NA	NA	NA	NA	G	A	18881.1	-0.0401738	0.001144	0.2252	0.999961
rs62053945	17:43746839:C_T	17	43746839	T	C	35941	7.957	1.762e-15	+?+	C	T	17060	-0.06522	1.506e-17	NA	NA	NA	NA	NA	C	T	18881	-0.0399803	0.0012	0.2252	0.999963
rs1724407	17:43747615:C_T	17	43747615	T	C	35940	7.348	2.005e-13	+?+	C	T	17059	-0.06056	2.44e-15	NA	NA	NA	NA	NA	C	T	18881	-0.0354684	0.00307	0.246	0.999489
rs62053946	17:43747677:C_T	17	43747677	T	C	35941	-7.862	3.788e-15	-?-	T	C	17060	-0.06522	1.506e-17	NA	NA	NA	NA	NA	T	C	18881	-0.0384794	0.002038	0.2252	0.999968
rs62053947	17:43747683:A_G	17	43747683	A	G	35941	-7.862	3.788e-15	-?-	A	G	17060	-0.06522	1.506e-17	NA	NA	NA	NA	NA	A	G	18881	-0.0384794	0.002031	0.2252	0.999968
rs62053948	17:43748046:C_T	17	43748046	T	C	35938	-7.97	1.588e-15	-?-	T	C	17057	-0.0653	1.377e-17	NA	NA	NA	NA	NA	T	C	18881	-0.0400902	0.001171	0.2252	0.999916
rs62053949	17:43748101:A_G	17	43748101	A	G	35941	7.963	1.684e-15	+?+	G	A	17060	-0.06522	1.506e-17	NA	NA	NA	NA	NA	G	A	18881	-0.0400966	0.001174	0.2252	0.999973
rs62053950	17:43748412:A_G	17	43748412	A	G	35941	7.923	2.316e-15	+?+	G	A	17060	-0.06522	1.506e-17	NA	NA	NA	NA	NA	G	A	18881	-0.0394446	0.001442	0.2252	0.999966
rs62053951	17:43749168:C_G	17	43749168	C	G	35942	-7.95	1.871e-15	-?-	C	G	17061	-0.06526	1.436e-17	NA	NA	NA	NA	NA	C	G	18881	-0.0398191	0.001292	0.2252	0.999985
rs62053952	17:43749261:C_T	17	43749261	T	C	35942	7.966	1.634e-15	+?+	C	T	17061	-0.06526	1.436e-17	NA	NA	NA	NA	NA	C	T	18881	-0.0400837	0.001156	0.2252	0.999991
rs62053953	17:43749454:A_G	17	43749454	A	G	35942.9	-7.966	1.644e-15	-?-	A	G	17062	-0.06531	1.342e-17	NA	NA	NA	NA	NA	A	G	18880.9	-0.0399869	0.0012	0.2253	1
rs17687534	17:43749579:C_T	17	43749579	T	C	35941.9	7.989	1.359e-15	+?+	C	T	17061	-0.06526	1.436e-17	NA	NA	NA	NA	NA	C	T	18880.9	-0.0404773	0.001062	0.2252	0.999994
rs1631850	17:43749942:A_G	17	43749942	A	G	35932	-7.352	1.956e-13	-?-	A	G	17051	-0.06034	3.127e-15	NA	NA	NA	NA	NA	A	G	18881	-0.03592	0.002844	0.2461	0.998933
rs62053954	17:43749949:A_G	17	43749949	A	G	35940	-7.999	1.254e-15	-?-	A	G	17059	-0.0653	1.368e-17	NA	NA	NA	NA	NA	A	G	18881	-0.0406532	0.001069	0.2253	0.999892
rs62053955	17:43749980:C_T	17	43749980	T	C	35941.1	8.035	9.383e-16	+?+	C	T	17060	-0.06526	1.441e-17	NA	NA	NA	NA	NA	C	T	18881.1	-0.0413521	0.0008847	0.2253	0.999927
rs17687571	17:43750010:A_G	17	43750010	A	G	35941.9	-8.018	1.077e-15	-?-	A	G	17061	-0.06526	1.436e-17	NA	NA	NA	NA	NA	A	G	18880.9	-0.0410078	0.0009234	0.2252	0.99999
rs17760817	17:43750137:C_G	17	43750137	C	G	35941.9	-8.017	1.08e-15	-?-	C	G	17061	-0.06526	1.436e-17	NA	NA	NA	NA	NA	C	G	18880.9	-0.0409546	0.0009126	0.2252	0.99999
rs1630095	17:43750172:A_G	17	43750172	A	G	35931.1	7.384	1.532e-13	+?+	G	A	17050	-0.06066	2.235e-15	NA	NA	NA	NA	NA	G	A	18881.1	-0.0359363	0.002666	0.246	0.99903
rs17687625	17:43750238:A_G	17	43750238	A	G	35941	7.96	1.716e-15	+?+	G	A	17060	-0.06526	1.441e-17	NA	NA	NA	NA	NA	G	A	18881	-0.0399803	0.001194	0.2253	0.999925
rs62053956	17:43750315:A_G	17	43750315	A	G	35940.1	7.966	1.642e-15	+?+	G	A	17059	-0.06525	1.452e-17	NA	NA	NA	NA	NA	G	A	18881.1	-0.0400771	0.001185	0.2253	0.99989
rs4792824	17:43750910:C_T	17	43750910	T	C	35941	7.353	1.938e-13	+?+	C	T	17060	-0.0606	2.344e-15	NA	NA	NA	NA	NA	C	T	18881	-0.0355279	0.003141	0.2461	0.99981
rs59435462	17:43750921:T_TA	17	43750921	T	TA	16927	-8.112	4.975e-16	-??	T	TA	16927	-0.06229	4.975e-16	NA	NA	NA	NA	NA	NA	NA	NA	NA	NA	0.2406	0.991407
rs62053957	17:43750939:C_T	17	43750939	T	C	35941	7.995	1.297e-15	+?+	C	T	17060	-0.06525	1.446e-17	NA	NA	NA	NA	NA	C	T	18881	-0.0406267	0.001059	0.2253	0.999951
rs112637166	17:43751101:A_G	17	43751101	A	G	17052	8.477	2.302e-17	+??	G	A	17052	-0.06486	2.302e-17	NA	NA	NA	NA	NA	NA	NA	NA	NA	NA	0.2251	0.999669
rs62053958	17:43751223:A_T	17	43751223	A	T	17058	8.554	1.187e-17	+??	T	A	17058	-0.06543	1.187e-17	NA	NA	NA	NA	NA	NA	NA	NA	NA	NA	0.2251	0.999789
rs62053959	17:43751246:C_T	17	43751246	T	C	17057	-8.557	1.157e-17	-??	T	C	17057	-0.06545	1.157e-17	NA	NA	NA	NA	NA	NA	NA	NA	NA	NA	0.2251	0.999724
rs62055660	17:43751308:C_T	17	43751308	T	C	17058	8.554	1.187e-17	+??	C	T	17058	-0.06543	1.187e-17	NA	NA	NA	NA	NA	NA	NA	NA	NA	NA	0.2251	0.999789
rs113486004	17:43751427:C_T	17	43751427	T	C	17058	8.554	1.187e-17	+??	C	T	17058	-0.06543	1.187e-17	NA	NA	NA	NA	NA	NA	NA	NA	NA	NA	0.2251	0.999789
17:43751598_GT_G	17:43751598:G_GT	17	43751598	G	GT	16905	-8.262	1.43e-16	-??	G	GT	16905	-0.06348	1.43e-16	NA	NA	NA	NA	NA	NA	NA	NA	NA	NA	0.2209	0.990856
rs1635291	17:43751913:A_G	17	43751913	A	G	35943	7.324	2.415e-13	+?+	G	A	17062	-0.06026	3.339e-15	NA	NA	NA	NA	NA	G	A	18881	-0.0354684	0.003043	0.2466	1
rs62055661	17:43752039:C_T	17	43752039	T	C	35941.9	-7.928	2.232e-15	-?-	T	C	17061	-0.06526	1.436e-17	NA	NA	NA	NA	NA	T	C	18880.9	-0.0394639	0.001447	0.2253	0.999749
rs113155081	17:43752078:A_AC	17	43752078	A	AC	17036	8.512	1.709e-17	+??	AC	A	17036	-0.06515	1.709e-17	NA	NA	NA	NA	NA	NA	NA	NA	NA	NA	0.2245	0.997551
rs62055662	17:43752566:C_T	17	43752566	T	C	35942	-7.961	1.708e-15	-?-	T	C	17061	-0.06526	1.436e-17	NA	NA	NA	NA	NA	T	C	18881	-0.0399803	0.001212	0.2252	0.999978
rs62055663	17:43753454:A_G	17	43753454	A	G	35941.9	7.955	1.787e-15	+?+	G	A	17061	-0.06526	1.436e-17	NA	NA	NA	NA	NA	G	A	18880.9	-0.0398902	0.00124	0.2252	0.999971
rs62055664	17:43753642:A_G	17	43753642	A	G	35942.1	7.967	1.632e-15	+?+	G	A	17061	-0.06526	1.436e-17	NA	NA	NA	NA	NA	G	A	18881.1	-0.0400771	0.001182	0.2252	0.999969
rs76717812	17:43754010:C_T	17	43754010	T	C	35942	7.955	1.787e-15	+?+	C	T	17061	-0.06526	1.436e-17	NA	NA	NA	NA	NA	C	T	18881	-0.0398901	0.001235	0.2252	0.999966
rs17687667	17:43754099:A_G	17	43754099	A	G	35942	-7.967	1.632e-15	-?-	A	G	17061	-0.06526	1.436e-17	NA	NA	NA	NA	NA	A	G	18881	-0.0400772	0.00116	0.2252	0.99994
rs79073784	17:43754209:C_G	17	43754209	C	G	35942	-7.972	1.556e-15	-?-	C	G	17061	-0.06526	1.436e-17	NA	NA	NA	NA	NA	C	G	18881	-0.0401999	0.001162	0.2252	0.999962
rs62055665	17:43754505:A_C	17	43754505	A	C	35940.9	7.977	1.495e-15	+?+	C	A	17060	-0.06525	1.449e-17	NA	NA	NA	NA	NA	C	A	18880.9	-0.0402838	0.001126	0.2252	0.999947
rs62055689	17:43754569:A_G	17	43754569	A	G	35940	-8.001	1.237e-15	-?-	A	G	17059	-0.06532	1.336e-17	NA	NA	NA	NA	NA	A	G	18881	-0.0405938	0.001055	0.2252	0.999786
rs62055690	17:43754576:C_G	17	43754576	C	G	35941	7.989	1.362e-15	+?+	G	C	17060	-0.06525	1.449e-17	NA	NA	NA	NA	NA	G	C	18881	-0.0404968	0.001094	0.2252	0.999951
rs62055691	17:43754850:C_T	17	43754850	T	C	35940.9	7.967	1.631e-15	+?+	C	T	17060	-0.06525	1.449e-17	NA	NA	NA	NA	NA	C	T	18880.9	-0.0399907	0.001253	0.2252	0.999946
rs62055692	17:43754909:A_G	17	43754909	A	G	17057	8.544	1.293e-17	+??	G	A	17057	-0.06536	1.293e-17	NA	NA	NA	NA	NA	NA	NA	NA	NA	NA	0.2251	0.999779
rs1724402	17:43754914:C_T	17	43754914	T	C	17030	7.922	2.337e-15	+??	C	T	17030	-0.06065	2.337e-15	NA	NA	NA	NA	NA	NA	NA	NA	NA	NA	0.2462	0.998631
rs1724401	17:43755857:A_C	17	43755857	A	C	35939	7.356	1.89e-13	+?+	C	A	17058	-0.06072	2.074e-15	NA	NA	NA	NA	NA	C	A	18881	-0.035357	0.003111	0.2461	0.999324
rs1724400	17:43755871:A_C	17	43755871	A	C	35939	-7.356	1.89e-13	-?-	A	C	17058	-0.06072	2.074e-15	NA	NA	NA	NA	NA	A	C	18881	-0.035357	0.00314	0.2461	0.999314
rs112245406	17:43756171:A_AAAAC	17	43756171	A	AAAAC	17023	8.547	1.258e-17	+??	AAAAC	A	17023	-0.06545	1.258e-17	NA	NA	NA	NA	NA	NA	NA	NA	NA	NA	0.2243	0.997994
rs74398257	17:43756340:C_T	17	43756340	T	C	35937	7.972	1.566e-15	+?+	C	T	17056	-0.06532	1.351e-17	NA	NA	NA	NA	NA	C	T	18881	-0.0401553	0.001223	0.2252	0.999899
rs17687740	17:43756376:C_G	17	43756376	C	G	35932	-7.986	1.398e-15	-?-	C	G	17051	-0.0653	1.396e-17	NA	NA	NA	NA	NA	C	G	18881	-0.0404394	0.001117	0.2253	0.999673
rs872972	17:43756458:A_G	17	43756458	A	G	32509.1	-8.059	7.705e-16	-?-	A	G	17020	-0.06488	2.401e-17	NA	NA	NA	NA	NA	A	G	15489.1	-0.0430527	0.00189	0.2241	0.996865
rs757503	17:43756466:C_T	17	43756466	T	C	35895	7.897	2.859e-15	+?+	C	T	17014	-0.06492	2.319e-17	NA	NA	NA	NA	NA	C	T	18881	-0.0399969	0.001399	0.2242	0.996923
rs757502	17:43756506:C_T	17	43756506	T	C	35933	-7.877	3.361e-15	-?-	T	C	17052	-0.0653	1.387e-17	NA	NA	NA	NA	NA	T	C	18881	-0.0385854	0.001865	0.2251	0.999493
rs757501	17:43756685:A_G	17	43756685	A	G	35938.1	7.978	1.489e-15	+?+	G	A	17057	-0.06528	1.419e-17	NA	NA	NA	NA	NA	G	A	18881.1	-0.0403162	0.001114	0.2252	0.999828
rs757500	17:43756833:A_C	17	43756833	A	C	35943	-7.953	1.822e-15	-?-	A	C	17062	-0.06528	1.394e-17	NA	NA	NA	NA	NA	A	C	18881	-0.0397998	0.001281	0.2252	0.999942
rs62055693	17:43756910:C_T	17	43756910	T	C	35942	7.954	1.81e-15	+?+	C	T	17061	-0.06536	1.275e-17	NA	NA	NA	NA	NA	C	T	18881	-0.0397158	0.001341	0.2252	0.999925
rs1635288	17:43756969:A_G	17	43756969	A	G	35896	-7.44	1.008e-13	-?-	A	G	17015	-0.06036	3.275e-15	NA	NA	NA	NA	NA	A	G	18881	-0.0373074	0.001735	0.2475	0.997401
rs78487840	17:43757161:C_T	17	43757161	T	C	35942.9	-7.978	1.49e-15	-?-	T	C	17062	-0.06542	1.186e-17	NA	NA	NA	NA	NA	T	C	18880.9	-0.039974	0.001216	0.2252	1
rs55974014	17:43757450:A_C	17	43757450	A	C	35730	-8.099	5.551e-16	-?-	A	C	16849	-0.06507	2.772e-17	NA	NA	NA	NA	NA	A	C	18881	-0.0436723	0.0004587	0.2176	0.99004
rs56108117	17:43757776:C_T	17	43757776	T	C	35943	8.083	6.322e-16	+?+	C	T	17062	-0.06528	1.394e-17	NA	NA	NA	NA	NA	C	T	18881	-0.0421877	0.0006754	0.2252	0.999842
rs56378021	17:43757777:C_T	17	43757777	T	C	35943	-8.094	5.763e-16	-?-	T	C	17062	-0.06528	1.394e-17	NA	NA	NA	NA	NA	T	C	18881	-0.0423876	0.0006488	0.2252	0.99984
rs55651627	17:43758011:C_G	17	43758011	C	G	35942.9	-7.969	1.597e-15	-?-	C	G	17062	-0.06528	1.394e-17	NA	NA	NA	NA	NA	C	G	18880.9	-0.0400773	0.00118	0.2252	0.999964
rs112155389	17:43758078:A_G	17	43758078	A	G	35943	-8.003	1.21e-15	-?-	A	G	17062	-0.06528	1.394e-17	NA	NA	NA	NA	NA	A	G	18881	-0.0407369	0.001036	0.2252	0.999955
17:43758116_AAAAG_A	17:43758116:A_AAAAG	17	43758116	A	AAAAG	16211	-8.2	2.413e-16	-??	A	AAAAG	16211	-0.0642	2.413e-16	NA	NA	NA	NA	NA	NA	NA	NA	NA	NA	0.1998	0.961272
rs62055696	17:43758125:A_G	17	43758125	A	G	16813	8.085	6.211e-16	+??	G	A	16813	-0.06229	6.211e-16	NA	NA	NA	NA	NA	NA	NA	NA	NA	NA	0.2161	0.986331
rs62055697	17:43758148:C_T	17	43758148	T	C	35942.1	-7.921	2.349e-15	-?-	T	C	17061	-0.06531	1.347e-17	NA	NA	NA	NA	NA	T	C	18881.1	-0.0394025	0.001499	0.2252	0.999954
rs62055698	17:43758238:C_T	17	43758238	T	C	35940.1	-7.958	1.748e-15	-?-	T	C	17059	-0.06517	1.592e-17	NA	NA	NA	NA	NA	T	C	18881.1	-0.0400836	0.001184	0.2253	0.999864
rs17761046	17:43758382:C_T	17	43758382	T	C	35942.1	7.972	1.566e-15	+?+	C	T	17061	-0.06531	1.347e-17	NA	NA	NA	NA	NA	C	T	18881.1	-0.0400706	0.001156	0.2252	0.999971
rs62055700	17:43758742:C_T	17	43758742	T	C	35940.9	7.99	1.348e-15	+?+	C	T	17060	-0.06539	1.232e-17	NA	NA	NA	NA	NA	C	T	18880.9	-0.0402838	0.001137	0.2252	0.999899
rs62055701	17:43758787:A_G	17	43758787	A	G	35851	-8.056	7.895e-16	-?-	A	G	16970	-0.06484	2.8e-17	NA	NA	NA	NA	NA	A	G	18881	-0.0427665	0.0005778	0.2221	0.995244
rs62055702	17:43758790:C_T	17	43758790	T	C	35851	-8.056	7.869e-16	-?-	T	C	16970	-0.06484	2.8e-17	NA	NA	NA	NA	NA	T	C	18881	-0.0427665	0.0005793	0.2221	0.995211
rs112431991	17:43758885:A_G	17	43758885	A	G	35808	7.961	1.713e-15	+?+	G	A	16927	-0.06497	2.65e-17	NA	NA	NA	NA	NA	G	A	18881	-0.041091	0.00101	0.2219	0.992846
rs76539714	17:43758887:A_G	17	43758887	A	G	16804	8.445	3.034e-17	+??	G	A	16804	-0.06508	3.034e-17	NA	NA	NA	NA	NA	NA	NA	NA	NA	NA	0.2229	0.986714
rs57222984	17:43758898:A_G	17	43758898	A	G	35798	7.407	1.296e-13	+?+	G	A	16917	-0.06043	3.63e-15	NA	NA	NA	NA	NA	G	A	18881	-0.0371828	0.002012	0.2423	0.990946
rs17687838	17:43759048:C_T	17	43759048	T	C	35943.1	7.981	1.454e-15	+?+	C	T	17062	-0.06528	1.394e-17	NA	NA	NA	NA	NA	C	T	18881.1	-0.0403097	0.001138	0.2252	0.999968
rs76333921	17:43759426:C_T	17	43759426	T	C	35942.9	-7.998	1.269e-15	-?-	T	C	17062	-0.06528	1.394e-17	NA	NA	NA	NA	NA	T	C	18880.9	-0.040607	0.001051	0.2252	0.999989
rs76453925	17:43759431:C_T	17	43759431	T	C	35942.9	-8.003	1.21e-15	-?-	T	C	17062	-0.06528	1.394e-17	NA	NA	NA	NA	NA	T	C	18880.9	-0.0407039	0.001006	0.2252	0.999885
rs17687849	17:43759719:A_G	17	43759719	A	G	35941.9	7.969	1.602e-15	+?+	G	A	17061	-0.06528	1.404e-17	NA	NA	NA	NA	NA	G	A	18880.9	-0.0400838	0.001165	0.2252	0.999957
rs56400821	17:43760080:A_C	17	43760080	A	C	29786	-7.895	2.908e-15	-?-	A	C	17055	-0.06521	1.538e-17	NA	NA	NA	NA	NA	A	C	12731	-0.0381941	0.01247	0.2251	0.99969
rs112169475	17:43760192:A_G	17	43760192	A	G	35939	8.041	8.912e-16	+?+	G	A	17058	-0.06532	1.347e-17	NA	NA	NA	NA	NA	G	A	18881	-0.0413928	0.0009036	0.2252	0.999923
rs113728380	17:43760199:C_T	17	43760199	T	C	35939.1	-8.064	7.404e-16	-?-	T	C	17058	-0.06532	1.347e-17	NA	NA	NA	NA	NA	T	C	18881.1	-0.041788	0.0008112	0.2252	0.999888
rs35331519	17:43760374:A_AT	17	43760374	A	AT	16917	8.475	2.352e-17	+??	AT	A	16917	-0.06503	2.352e-17	NA	NA	NA	NA	NA	NA	NA	NA	NA	NA	0.2209	0.990133
rs17761100	17:43760389:A_G	17	43760389	A	G	35942.9	8.038	9.139e-16	+?+	G	A	17062	-0.06528	1.394e-17	NA	NA	NA	NA	NA	G	A	18880.9	-0.041393	0.0009092	0.2252	0.999985
rs17761124	17:43760516:A_T	17	43760516	A	T	35943.1	7.969	1.599e-15	+?+	T	A	17062	-0.06528	1.394e-17	NA	NA	NA	NA	NA	T	A	18881.1	-0.04009	0.00118	0.2252	0.999981
rs62055704	17:43760577:A_G	17	43760577	A	G	35943	-8.038	9.168e-16	-?-	A	G	17062	-0.06528	1.394e-17	NA	NA	NA	NA	NA	A	G	18881	-0.0413319	0.0008802	0.2252	0.999986
rs62055705	17:43760599:A_C	17	43760599	A	C	35943.1	8.021	1.052e-15	+?+	C	A	17062	-0.06528	1.394e-17	NA	NA	NA	NA	NA	C	A	18881.1	-0.0410611	0.0009724	0.2252	0.999981
rs62055706	17:43760685:C_T	17	43760685	T	C	35943	7.986	1.396e-15	+?+	C	T	17062	-0.06528	1.394e-17	NA	NA	NA	NA	NA	C	T	18881	-0.0403478	0.001072	0.2252	0.999992
17:43760759_AT_A	17:43760759:A_AT	17	43760759	A	AT	17034	-8.564	1.087e-17	-??	A	AT	17034	-0.06555	1.087e-17	NA	NA	NA	NA	NA	NA	NA	NA	NA	NA	0.2249	0.998176
rs75115093	17:43761381:A_G	17	43761381	A	G	35943	7.992	1.329e-15	+?+	G	A	17062	-0.06528	1.394e-17	NA	NA	NA	NA	NA	G	A	18881	-0.0404772	0.001046	0.2252	0.999993
rs62055707	17:43761482:C_T	17	43761482	T	C	35943.1	8.015	1.104e-15	+?+	C	T	17062	-0.06528	1.394e-17	NA	NA	NA	NA	NA	C	T	18881.1	-0.0408842	0.0009696	0.2252	0.999993
rs16941035	17:43761519:G_T	17	43761519	T	G	35916.9	7.43	1.083e-13	+?+	G	T	17036	-0.06067	2.267e-15	NA	NA	NA	NA	NA	G	T	18880.9	-0.0367756	0.00223	0.2454	0.996853
rs16941038	17:43761565:C_T	17	43761565	T	C	35918	7.423	1.144e-13	+?+	C	T	17037	-0.06066	2.301e-15	NA	NA	NA	NA	NA	C	T	18881	-0.036653	0.002281	0.2454	0.996873
rs2049515	17:43761856:C_T	17	43761856	T	C	35943	-7.997	1.271e-15	-?-	T	C	17062	-0.06528	1.394e-17	NA	NA	NA	NA	NA	T	C	18881	-0.0405413	0.00103	0.2252	0.999992
rs2158474	17:43761939:C_G	17	43761939	C	G	35940.9	-8.021	1.047e-15	-?-	C	G	17060	-0.06523	1.482e-17	NA	NA	NA	NA	NA	C	G	18880.9	-0.041078	0.0009256	0.2252	0.999976
rs62055708	17:43761974:A_C	17	43761974	A	C	35941	-8.056	7.905e-16	-?-	A	C	17060	-0.06523	1.482e-17	NA	NA	NA	NA	NA	A	C	18881	-0.0417676	0.0008132	0.2252	0.999976
rs76927677	17:43761985:A_T	17	43761985	A	T	35941.1	8.05	8.28e-16	+?+	T	A	17060	-0.06523	1.482e-17	NA	NA	NA	NA	NA	T	A	18881.1	-0.0416704	0.0008436	0.2252	0.999975
17:43762168_CT_C	17:43762168:C_CT	17	43762168	CT	C	17057	8.5	1.891e-17	+??	C	CT	17057	-0.06502	1.891e-17	NA	NA	NA	NA	NA	NA	NA	NA	NA	NA	0.2251	0.998951
rs17761207	17:43762255:C_T	17	43762255	T	C	35941.1	7.964	1.662e-15	+?+	C	T	17060	-0.06523	1.482e-17	NA	NA	NA	NA	NA	C	T	18881.1	-0.04009	0.001172	0.2252	0.999979
rs62055709	17:43762429:C_T	17	43762429	T	C	35943	-8.014	1.107e-15	-?-	T	C	17062	-0.06528	1.394e-17	NA	NA	NA	NA	NA	T	C	18881	-0.0408248	0.0009452	0.2252	0.999987
rs62055710	17:43762537:A_T	17	43762537	A	T	16888	-8.513	1.695e-17	-??	A	T	16888	-0.06544	1.695e-17	NA	NA	NA	NA	NA	NA	NA	NA	NA	NA	0.2207	0.991912
rs62055711	17:43762554:A_G	17	43762554	A	G	35943.1	7.936	2.094e-15	+?+	G	A	17062	-0.06528	1.394e-17	NA	NA	NA	NA	NA	G	A	18881.1	-0.0397118	0.001438	0.2252	0.999996
rs17688002	17:43762594:A_T	17	43762594	A	T	35943.1	7.964	1.667e-15	+?+	T	A	17062	-0.06528	1.394e-17	NA	NA	NA	NA	NA	T	A	18881.1	-0.0400451	0.001236	0.2252	0.999996
rs2040846	17:43762846:A_G	17	43762846	A	G	35942.9	7.976	1.512e-15	+?+	G	A	17062	-0.06528	1.394e-17	NA	NA	NA	NA	NA	G	A	18880.9	-0.0401587	0.001216	0.2252	0.999996
rs4486953	17:43763007:C_T	17	43763007	T	C	35943	8.003	1.213e-15	+?+	C	T	17062	-0.06528	1.394e-17	NA	NA	NA	NA	NA	C	T	18881	-0.0406511	0.0009958	0.2252	0.999997
rs17688032	17:43763202:A_G	17	43763202	A	G	35943	-8.003	1.213e-15	-?-	A	G	17062	-0.06528	1.394e-17	NA	NA	NA	NA	NA	A	G	18881	-0.0406511	0.001005	0.2253	1
rs17688056	17:43763241:C_T	17	43763241	T	C	35941.9	-7.96	1.72e-15	-?-	T	C	17061	-0.06518	1.568e-17	NA	NA	NA	NA	NA	T	C	18880.9	-0.0400838	0.001163	0.2253	0.99991
rs17688068	17:43763935:A_G	17	43763935	A	G	35943	7.969	1.598e-15	+?+	G	A	17062	-0.06528	1.394e-17	NA	NA	NA	NA	NA	G	A	18881	-0.0400707	0.001163	0.2252	0.999988
17:43764027_GGCCGAGGTGAGAGGCT_G	17:43764027:G_GGCCGAGGTGAGAGGCT	17	43764027	G	GGCCGAGGTGAGAGGCT	17027	-8.383	5.169e-17	-??	G	GGCCGAGGTGAGAGGCT	17027	-0.06418	5.169e-17	NA	NA	NA	NA	NA	NA	NA	NA	NA	NA	0.2243	0.996756
rs77220413	17:43764378:A_G	17	43764378	A	G	35943	-7.977	1.494e-15	-?-	A	G	17062	-0.0653	1.359e-17	NA	NA	NA	NA	NA	A	G	18881	-0.0401739	0.00113	0.2253	1
rs62055712	17:43764565:A_G	17	43764565	A	G	35943	8.043	8.777e-16	+?+	G	A	17062	-0.06528	1.394e-17	NA	NA	NA	NA	NA	G	A	18881	-0.0413751	0.0008274	0.2252	0.999995
rs62055713	17:43764685:C_T	17	43764685	T	C	35943	-7.98	1.459e-15	-?-	T	C	17062	-0.06528	1.394e-17	NA	NA	NA	NA	NA	T	C	18881	-0.0402771	0.001112	0.2252	0.999994
rs62055714	17:43764796:G_T	17	43764796	T	G	35943	-7.997	1.276e-15	-?-	T	G	17062	-0.06528	1.394e-17	NA	NA	NA	NA	NA	T	G	18881	-0.0405938	0.001036	0.2252	0.999907
rs62055715	17:43764847:A_G	17	43764847	A	G	35943	-8.008	1.163e-15	-?-	A	G	17062	-0.06528	1.394e-17	NA	NA	NA	NA	NA	A	G	18881	-0.040794	0.000968	0.2252	0.999907
rs17688090	17:43764987:A_G	17	43764987	A	G	35943	-8.003	1.213e-15	-?-	A	G	17062	-0.06528	1.394e-17	NA	NA	NA	NA	NA	A	G	18881	-0.0406906	0.001002	0.2252	0.99999
rs17688126	17:43765080:A_G	17	43765080	A	G	35942	7.982	1.435e-15	+?+	G	A	17061	-0.06544	1.17e-17	NA	NA	NA	NA	NA	G	A	18881	-0.0400707	0.001171	0.2252	0.999859
rs77310586	17:43765381:C_G	17	43765381	C	G	35942	-7.98	1.459e-15	-?-	C	G	17061	-0.06528	1.404e-17	NA	NA	NA	NA	NA	C	G	18881	-0.0403098	0.001114	0.2253	0.99995
rs17761387	17:43765450:A_G	17	43765450	A	G	35943	-7.98	1.46e-15	-?-	A	G	17062	-0.06528	1.394e-17	NA	NA	NA	NA	NA	A	G	18881	-0.0402706	0.001106	0.2252	0.999888
rs62055716	17:43765778:C_T	17	43765778	T	C	35943	-7.992	1.329e-15	-?-	T	C	17062	-0.06528	1.394e-17	NA	NA	NA	NA	NA	T	C	18881	-0.0404968	0.001047	0.2252	0.999966
rs6503443	17:43765881:C_T	17	43765881	T	C	35911.9	7.396	1.401e-13	+?+	C	T	17031	-0.0611	1.453e-15	NA	NA	NA	NA	NA	C	T	18880.9	-0.0355849	0.002962	0.2454	0.996244
rs17688205	17:43766352:C_G	17	43766352	C	G	35943	-7.975	1.528e-15	-?-	C	G	17062	-0.06528	1.394e-17	NA	NA	NA	NA	NA	C	G	18881	-0.0401739	0.001143	0.2252	0.999971
rs62055717	17:43766415:A_G	17	43766415	A	G	35834	7.983	1.431e-15	+?+	G	A	16953	-0.06533	1.677e-17	NA	NA	NA	NA	NA	G	A	18881	-0.0408436	0.001038	0.2226	0.995383
rs62055718	17:43766418:C_T	17	43766418	T	C	35832.9	-7.985	1.406e-15	-?-	T	C	16952	-0.06536	1.623e-17	NA	NA	NA	NA	NA	T	C	18880.9	-0.0408235	0.001028	0.2226	0.995283
rs112904481	17:43766494:A_AC	17	43766494	A	AC	17054	8.531	1.449e-17	+??	AC	A	17054	-0.06526	1.449e-17	NA	NA	NA	NA	NA	NA	NA	NA	NA	NA	0.2252	0.999521
rs62055719	17:43766497:C_T	17	43766497	T	C	17060	8.559	1.138e-17	+??	C	T	17060	-0.06546	1.138e-17	NA	NA	NA	NA	NA	NA	NA	NA	NA	NA	0.2251	0.999816
rs17688249	17:43766754:C_T	17	43766754	T	C	35943	-7.975	1.528e-15	-?-	T	C	17062	-0.06528	1.394e-17	NA	NA	NA	NA	NA	T	C	18881	-0.0401739	0.001152	0.2252	0.999971
rs2040845	17:43767188:C_G	17	43767188	C	G	16926	-8.443	3.091e-17	-??	C	G	16926	-0.06483	3.091e-17	NA	NA	NA	NA	NA	NA	NA	NA	NA	NA	0.2222	0.993946
rs2040844	17:43767219:A_C	17	43767219	A	C	35943	7.975	1.529e-15	+?+	C	A	17062	-0.06528	1.394e-17	NA	NA	NA	NA	NA	C	A	18881	-0.0401999	0.00114	0.2252	0.999949
rs62055751	17:43767538:A_G	17	43767538	A	G	35942	7.982	1.435e-15	+?+	G	A	17061	-0.06537	1.263e-17	NA	NA	NA	NA	NA	G	A	18881	-0.0401739	0.001149	0.2252	0.999953
rs62055752	17:43767628:A_G	17	43767628	A	G	35935	-8.038	9.163e-16	-?-	A	G	17054	-0.0653	1.395e-17	NA	NA	NA	NA	NA	A	G	18881	-0.0413657	0.0008872	0.2251	0.99974
rs62055753	17:43767631:A_G	17	43767631	A	G	35943	-8.038	9.152e-16	-?-	A	G	17062	-0.06528	1.394e-17	NA	NA	NA	NA	NA	A	G	18881	-0.0413657	0.0008767	0.2252	0.999965
rs7215239	17:43767773:C_T	17	43767773	T	C	35912	7.445	9.682e-14	+?+	C	T	17031	-0.06079	2.02e-15	NA	NA	NA	NA	NA	C	T	18881	-0.0368054	0.002111	0.2455	0.996459
rs17688296	17:43767815:C_T	17	43767815	T	C	35942.9	-8.009	1.16e-15	-?-	T	C	17062	-0.06528	1.394e-17	NA	NA	NA	NA	NA	T	C	18880.9	-0.0407479	0.0009744	0.2252	0.999954
rs62055754	17:43768230:C_G	17	43768230	C	G	35943	7.975	1.528e-15	+?+	G	C	17062	-0.06528	1.394e-17	NA	NA	NA	NA	NA	G	C	18881	-0.0401739	0.001152	0.2252	0.999961
rs78471340	17:43768346:A_G	17	43768346	A	G	35862	-8.013	1.122e-15	-?-	A	G	16981	-0.06622	5.721e-18	NA	NA	NA	NA	NA	A	G	18881	-0.0400547	0.001379	0.2232	0.994972
rs78052495	17:43768347:C_T	17	43768347	T	C	35859	-8.006	1.183e-15	-?-	T	C	16978	-0.06616	6.18e-18	NA	NA	NA	NA	NA	T	C	18881	-0.0400547	0.001373	0.2232	0.994979
rs56100013	17:43768467:C_T	17	43768467	T	C	35942	-7.994	1.304e-15	-?-	T	C	17061	-0.06557	1.011e-17	NA	NA	NA	NA	NA	T	C	18881	-0.0400772	0.00116	0.2252	0.999871
rs55980621	17:43768496:C_T	17	43768496	T	C	35941.9	-8.084	6.289e-16	-?-	T	C	17061	-0.06556	1.022e-17	NA	NA	NA	NA	NA	T	C	18880.9	-0.0417199	0.0007807	0.2252	0.999761
rs55669046	17:43768501:C_T	17	43768501	T	C	35942.1	-8.089	6.012e-16	-?-	T	C	17061	-0.06556	1.022e-17	NA	NA	NA	NA	NA	T	C	18881.1	-0.0418235	0.0007635	0.2252	0.999799
17:43768621_AG_A	17:43768621:A_AG	17	43768621	A	AG	17028	-8.547	1.268e-17	-??	A	AG	17028	-0.06543	1.268e-17	NA	NA	NA	NA	NA	NA	NA	NA	NA	NA	0.2247	0.997448
rs56323832	17:43768633:A_G	17	43768633	A	G	35938	-7.947	1.906e-15	-?-	A	G	17057	-0.06536	1.288e-17	NA	NA	NA	NA	NA	A	G	18881	-0.0396318	0.001364	0.2252	0.999852
rs55972157	17:43768703:C_T	17	43768703	T	C	35943	-7.975	1.529e-15	-?-	T	C	17062	-0.06528	1.394e-17	NA	NA	NA	NA	NA	T	C	18881	-0.0401674	0.001147	0.2252	0.999942
rs56110538	17:43768727:A_G	17	43768727	A	G	35942.9	-7.98	1.467e-15	-?-	A	G	17062	-0.06528	1.394e-17	NA	NA	NA	NA	NA	A	G	18880.9	-0.0402642	0.001108	0.2253	0.999889
rs17761581	17:43769088:C_T	17	43769088	T	C	35943	7.98	1.46e-15	+?+	C	T	17062	-0.06528	1.394e-17	NA	NA	NA	NA	NA	C	T	18881	-0.0402641	0.001106	0.2252	0.999953
rs55840731	17:43769277:C_G	17	43769277	C	G	35937	8.014	1.107e-15	+?+	G	C	17056	-0.0654	1.228e-17	NA	NA	NA	NA	NA	G	C	18881	-0.0406774	0.001004	0.2252	0.99985
rs56283089	17:43769321:A_C	17	43769321	A	C	35943	8.003	1.213e-15	+?+	C	A	17062	-0.06528	1.394e-17	NA	NA	NA	NA	NA	C	A	18881	-0.0406906	0.001006	0.2252	0.99995
rs56312737	17:43769516:A_C	17	43769516	A	C	35943	-7.963	1.674e-15	-?-	A	C	17062	-0.06528	1.394e-17	NA	NA	NA	NA	NA	A	C	18881	-0.0399868	0.001193	0.2252	0.999946
17:43769819_AAAATT_A	17:43769819:A_AAAATT	17	43769819	A	AAAATT	17032	-8.491	2.047e-17	-??	A	AAAATT	17032	-0.065	2.047e-17	NA	NA	NA	NA	NA	NA	NA	NA	NA	NA	0.2255	0.998379
rs74765707	17:43770416:C_T	17	43770416	T	C	35943	7.97	1.59e-15	+?+	C	T	17062	-0.06528	1.394e-17	NA	NA	NA	NA	NA	C	T	18881	-0.0402012	0.001243	0.2252	0.99994
rs62056861	17:43770443:C_T	17	43770443	T	C	35943	7.975	1.518e-15	+?+	C	T	17062	-0.06528	1.394e-17	NA	NA	NA	NA	NA	C	T	18881	-0.0402983	0.001224	0.2252	0.999939
rs62056862	17:43770525:C_T	17	43770525	T	C	35943.1	-7.986	1.395e-15	-?-	T	C	17062	-0.06528	1.394e-17	NA	NA	NA	NA	NA	T	C	18881.1	-0.0403607	0.001073	0.2252	0.999926
rs62056863	17:43770595:A_G	17	43770595	A	G	35942	7.902	2.744e-15	+?+	G	A	17061	-0.06524	1.472e-17	NA	NA	NA	NA	NA	G	A	18881	-0.0389751	0.001577	0.2252	0.999938
rs7207373	17:43770712:C_T	17	43770712	T	C	35894	-7.354	1.92e-13	-?-	T	C	17013	-0.06059	2.59e-15	NA	NA	NA	NA	NA	T	C	18881	-0.0356666	0.002928	0.2451	0.995917
rs62056864	17:43770995:A_G	17	43770995	A	G	35941	-7.98	1.462e-15	-?-	A	G	17060	-0.06528	1.395e-17	NA	NA	NA	NA	NA	A	G	18881	-0.0402641	0.001104	0.2252	0.999935
rs62056865	17:43771193:C_T	17	43771193	T	C	35941	7.98	1.461e-15	+?+	C	T	17060	-0.06528	1.395e-17	NA	NA	NA	NA	NA	C	T	18881	-0.0402771	0.001106	0.2252	0.999934
rs62056866	17:43771493:A_G	17	43771493	A	G	35941	-7.975	1.53e-15	-?-	A	G	17060	-0.06528	1.395e-17	NA	NA	NA	NA	NA	A	G	18881	-0.0401804	0.001147	0.2252	0.999932
rs62056867	17:43771627:A_G	17	43771627	A	G	35940.9	7.986	1.396e-15	+?+	G	A	17060	-0.06528	1.395e-17	NA	NA	NA	NA	NA	G	A	18880.9	-0.040374	0.001085	0.2252	0.999928
rs56200760	17:43772018:G_T	17	43772018	T	G	35941	-7.969	1.6e-15	-?-	T	G	17060	-0.06528	1.395e-17	NA	NA	NA	NA	NA	T	G	18881	-0.0400772	0.001158	0.2252	0.999929
rs17688391	17:43772109:A_C	17	43772109	A	C	35941.1	-7.969	1.6e-15	-?-	A	C	17060	-0.06528	1.395e-17	NA	NA	NA	NA	NA	A	C	18881.1	-0.0400771	0.001156	0.2252	0.999929
rs17688410	17:43772251:C_T	17	43772251	T	C	35941	-7.969	1.602e-15	-?-	T	C	17060	-0.06528	1.395e-17	NA	NA	NA	NA	NA	T	C	18881	-0.0400772	0.001159	0.2252	0.999917
rs55927630	17:43772407:C_T	17	43772407	T	C	35941	-7.98	1.459e-15	-?-	T	C	17060	-0.06528	1.395e-17	NA	NA	NA	NA	NA	T	C	18881	-0.0402706	0.001099	0.2252	0.999895
rs17688434	17:43772540:A_G	17	43772540	A	G	35941.1	-7.969	1.6e-15	-?-	A	G	17060	-0.06528	1.395e-17	NA	NA	NA	NA	NA	A	G	18881.1	-0.0400771	0.00116	0.2252	0.999922
17:43773058_GA_G	17:43773058:G_GA	17	43773058	G	GA	16853	-8.409	4.15e-17	-??	G	GA	16853	-0.06471	4.15e-17	NA	NA	NA	NA	NA	NA	NA	NA	NA	NA	0.2273	0.986883
rs17688452	17:43773085:A_G	17	43773085	A	G	35941	-7.98	1.458e-15	-?-	A	G	17060	-0.06528	1.395e-17	NA	NA	NA	NA	NA	A	G	18881	-0.0403163	0.001122	0.2252	0.99992
rs10491144	17:43773124:A_C	17	43773124	A	C	35941	7.98	1.458e-15	+?+	C	A	17060	-0.06528	1.395e-17	NA	NA	NA	NA	NA	C	A	18881	-0.0403163	0.001127	0.2252	0.999921
rs10491143	17:43773248:A_T	17	43773248	A	T	35941.1	7.958	1.75e-15	+?+	T	A	17060	-0.06528	1.395e-17	NA	NA	NA	NA	NA	T	A	18881.1	-0.0399158	0.001268	0.2252	0.999921
rs62056869	17:43773447:C_T	17	43773447	T	C	35941.1	7.913	2.518e-15	+?+	C	T	17060	-0.06528	1.395e-17	NA	NA	NA	NA	NA	C	T	18881.1	-0.0391348	0.001544	0.2252	0.999909
rs200860866	17:43773525:T_TAAAA	17	43773525	T	TAAAA	17026	8.538	1.363e-17	+??	TAAAA	T	17026	-0.06537	1.363e-17	NA	NA	NA	NA	NA	NA	NA	NA	NA	NA	0.2245	0.99845
rs17688511	17:43773607:G_T	17	43773607	T	G	35941	7.975	1.526e-15	+?+	G	T	17060	-0.06528	1.395e-17	NA	NA	NA	NA	NA	G	T	18881	-0.0401934	0.001137	0.2252	0.999917
rs62056870	17:43773784:A_C	17	43773784	A	C	35941	-7.969	1.6e-15	-?-	A	C	17060	-0.06528	1.395e-17	NA	NA	NA	NA	NA	A	C	18881	-0.0400772	0.001174	0.2252	0.999905
rs17688534	17:43773877:A_T	17	43773877	A	T	35941.1	7.98	1.459e-15	+?+	T	A	17060	-0.06528	1.395e-17	NA	NA	NA	NA	NA	T	A	18881.1	-0.040277	0.0011	0.2252	0.999916
rs17688558	17:43773943:A_G	17	43773943	A	G	35941	7.969	1.598e-15	+?+	G	A	17060	-0.06528	1.395e-17	NA	NA	NA	NA	NA	G	A	18881	-0.0400902	0.001185	0.2252	0.999915
17:43774255_TAGCC_T	17:43774255:T_TAGCC	17	43774255	T	TAGCC	17014	-8.55	1.229e-17	-??	T	TAGCC	17014	-0.06548	1.229e-17	NA	NA	NA	NA	NA	NA	NA	NA	NA	NA	0.2261	0.997286
rs201825478	17:43774408:A_AAGAAAGAAAGAG	17	43774408	A	AAGAAAGAAAGAG	17058	8.551	1.22e-17	+??	AAGAAAGAAAGAG	A	17058	-0.06541	1.22e-17	NA	NA	NA	NA	NA	NA	NA	NA	NA	NA	0.2251	0.999786
rs56162163	17:43774497:A_T	17	43774497	A	T	35941	7.997	1.27e-15	+?+	T	A	17060	-0.06528	1.395e-17	NA	NA	NA	NA	NA	T	A	18881	-0.0406135	0.001054	0.2252	0.999906
rs56391096	17:43774845:C_T	17	43774845	T	C	35941.1	-7.963	1.677e-15	-?-	T	C	17060	-0.06528	1.395e-17	NA	NA	NA	NA	NA	T	C	18881.1	-0.0399867	0.001207	0.2252	0.999905
rs17761838	17:43774959:C_T	17	43774959	T	C	35941.1	7.969	1.602e-15	+?+	C	T	17060	-0.06528	1.395e-17	NA	NA	NA	NA	NA	C	T	18881.1	-0.0400771	0.001162	0.2252	0.999904
rs62056872	17:43775015:C_T	17	43775015	T	C	35941	7.969	1.6e-15	+?+	C	T	17060	-0.06528	1.395e-17	NA	NA	NA	NA	NA	C	T	18881	-0.0400772	0.00116	0.2252	0.999906
rs12150141	17:43775145:A_G	17	43775145	A	G	35939.1	-7.97	1.582e-15	-?-	A	G	17058	-0.0653	1.382e-17	NA	NA	NA	NA	NA	A	G	18881.1	-0.0400706	0.001174	0.2252	0.999803
17:43775212_CCTT_C	17:43775212:C_CCTT	17	43775212	CCTT	C	17022	8.449	2.929e-17	+??	C	CCTT	17022	-0.0647	2.929e-17	NA	NA	NA	NA	NA	NA	NA	NA	NA	NA	0.2259	0.998079
rs12150608	17:43775402:C_T	17	43775402	T	C	35938	7.97	1.587e-15	+?+	C	T	17057	-0.06529	1.392e-17	NA	NA	NA	NA	NA	C	T	18881	-0.0400772	0.001154	0.2252	0.999769
rs12150610	17:43775479:C_T	17	43775479	T	C	35938	7.948	1.902e-15	+?+	C	T	17057	-0.06506	1.803e-17	NA	NA	NA	NA	NA	C	T	18881	-0.0400772	0.001161	0.2251	0.999753
rs12150547	17:43775546:A_G	17	43775546	A	G	35940	7.968	1.606e-15	+?+	G	A	17059	-0.06528	1.406e-17	NA	NA	NA	NA	NA	G	A	18881	-0.0400707	0.001156	0.2252	0.999871
rs17688682	17:43775929:C_G	17	43775929	C	G	35940	7.969	1.606e-15	+?+	G	C	17059	-0.06528	1.406e-17	NA	NA	NA	NA	NA	G	C	18881	-0.0400772	0.001158	0.2252	0.999867
rs12150454	17:43776061:C_T	17	43776061	T	C	35937	-7.976	1.517e-15	-?-	T	C	17056	-0.0653	1.386e-17	NA	NA	NA	NA	NA	T	C	18881	-0.0401739	0.001134	0.2252	0.99977
rs12150091	17:43776242:A_G	17	43776242	A	G	35938	7.982	1.445e-15	+?+	G	A	17057	-0.0653	1.376e-17	NA	NA	NA	NA	NA	G	A	18881	-0.0402902	0.001125	0.2252	0.9998
rs12150464	17:43776371:C_T	17	43776371	T	C	35937.9	-7.942	1.983e-15	-?-	T	C	17057	-0.0653	1.376e-17	NA	NA	NA	NA	NA	T	C	18880.9	-0.03969	0.001403	0.2252	0.999799
rs12150435	17:43776391:C_G	17	43776391	C	G	35938	-7.943	1.981e-15	-?-	C	G	17057	-0.0653	1.376e-17	NA	NA	NA	NA	NA	C	G	18881	-0.0397029	0.001417	0.2252	0.999799
rs112972619	17:43776425:C_T	17	43776425	T	C	16887	-8.21	2.206e-16	-??	T	C	16887	-0.06312	2.206e-16	NA	NA	NA	NA	NA	NA	NA	NA	NA	NA	0.2203	0.990303
rs76761706	17:43776741:C_T	17	43776741	T	C	35882	8.013	1.123e-15	+?+	C	T	17001	-0.06501	2.15e-17	NA	NA	NA	NA	NA	C	T	18881	-0.0416432	0.0008316	0.2237	0.995513
rs80143279	17:43776742:C_T	17	43776742	T	C	35884	8.006	1.187e-15	+?+	C	T	17003	-0.06474	2.918e-17	NA	NA	NA	NA	NA	C	T	18881	-0.0419607	0.0007611	0.2238	0.995723
rs17761985	17:43776787:C_T	17	43776787	T	C	35940	-7.976	1.515e-15	-?-	T	C	17059	-0.06517	1.595e-17	NA	NA	NA	NA	NA	T	C	18881	-0.0403804	0.001093	0.2252	0.999861
rs62056873	17:43776945:C_T	17	43776945	T	C	35940.1	7.943	1.971e-15	+?+	C	T	17059	-0.06519	1.563e-17	NA	NA	NA	NA	NA	C	T	18881.1	-0.0397932	0.00127	0.2252	0.999876
rs17688767	17:43777542:A_G	17	43777542	A	G	35941	7.969	1.597e-15	+?+	G	A	17060	-0.06528	1.395e-17	NA	NA	NA	NA	NA	G	A	18881	-0.0400772	0.001163	0.2252	0.999881
rs62056874	17:43777578:C_T	17	43777578	T	C	35941	-7.969	1.597e-15	-?-	T	C	17060	-0.06528	1.395e-17	NA	NA	NA	NA	NA	T	C	18881	-0.0400772	0.001179	0.2252	0.999881
rs17688773	17:43777710:C_T	17	43777710	T	C	35941.1	7.952	1.832e-15	+?+	C	T	17060	-0.06528	1.395e-17	NA	NA	NA	NA	NA	C	T	18881.1	-0.0397868	0.001257	0.2252	0.999881
rs17762073	17:43777745:A_C	17	43777745	A	C	35940.1	-7.972	1.564e-15	-?-	A	C	17059	-0.06532	1.349e-17	NA	NA	NA	NA	NA	A	C	18881.1	-0.0400771	0.001175	0.2252	0.999865
17:43777835_TATCCTGCTTCCC_T	17:43777835:T_TATCCTGCTTCCC	17	43777835	T	TATCCTGCTTCCC	17033	-8.483	2.201e-17	-??	T	TATCCTGCTTCCC	17033	-0.06493	2.201e-17	NA	NA	NA	NA	NA	NA	NA	NA	NA	NA	0.2245	0.9983
17:43777957_AATC_A	17:43777957:A_AATC	17	43777957	A	AATC	16994	-8.437	3.245e-17	-??	A	AATC	16994	-0.06466	3.245e-17	NA	NA	NA	NA	NA	NA	NA	NA	NA	NA	0.2256	0.997492
rs62056875	17:43778003:A_T	17	43778003	A	T	35940	-7.974	1.54e-15	-?-	A	T	17059	-0.06534	1.317e-17	NA	NA	NA	NA	NA	A	T	18881	-0.0400772	0.001168	0.2252	0.999876
17:43778315_CA_C	17:43778315:C_CA	17	43778315	CA	C	16955	8.589	8.799e-18	+??	C	CA	16955	-0.06589	8.799e-18	NA	NA	NA	NA	NA	NA	NA	NA	NA	NA	0.2212	0.994162
rs17688875	17:43778406:A_G	17	43778406	A	G	35923	7.95	1.867e-15	+?+	G	A	17042	-0.06525	1.512e-17	NA	NA	NA	NA	NA	G	A	18881	-0.039903	0.001269	0.2253	0.999406
rs17762165	17:43778602:C_T	17	43778602	T	C	35939.9	-7.962	1.687e-15	-?-	T	C	17059	-0.06534	1.317e-17	NA	NA	NA	NA	NA	T	C	18880.9	-0.0398902	0.001236	0.2252	0.999854
rs17688916	17:43778680:A_T	17	43778680	A	T	35118	-6.754	1.442e-11	-?-	A	T	16237	-0.05794	1.381e-13	NA	NA	NA	NA	NA	A	T	18881	-0.0347638	0.007088	0.1957	0.96467
rs62056876	17:43778752:C_T	17	43778752	T	C	35928	-7.895	2.895e-15	-?-	T	C	17047	-0.06471	2.754e-17	NA	NA	NA	NA	NA	T	C	18881	-0.0399421	0.001291	0.225	0.999111
rs62056877	17:43778828:G_T	17	43778828	T	G	35908.9	7.904	2.691e-15	+?+	G	T	17028	-0.06495	2.192e-17	NA	NA	NA	NA	NA	G	T	18880.9	-0.0396582	0.001303	0.2255	0.998114
rs113603492	17:43779031:C_CCTCCCCA	17	43779031	CCTCCCCA	C	16857	-8.448	2.961e-17	-??	CCTCCCCA	C	16857	-0.065	2.961e-17	NA	NA	NA	NA	NA	NA	NA	NA	NA	NA	0.2188	0.989722
rs17688922	17:43779351:A_G	17	43779351	A	G	35921.1	-8.023	1.029e-15	-?-	A	G	17040	-0.06557	1.056e-17	NA	NA	NA	NA	NA	A	G	18881.1	-0.0406773	0.0009978	0.225	0.999489
rs17688944	17:43779419:A_T	17	43779419	A	T	35939.1	-7.962	1.689e-15	-?-	A	T	17058	-0.06521	1.528e-17	NA	NA	NA	NA	NA	A	T	18881.1	-0.0400836	0.00117	0.2251	0.999758
rs1526128	17:43779624:C_T	17	43779624	T	C	35869.1	-7.866	3.653e-15	-?-	T	C	16988	-0.06469	3.174e-17	NA	NA	NA	NA	NA	T	C	18881.1	-0.0396267	0.001392	0.2231	0.996398
rs1526129	17:43779657:C_T	17	43779657	T	C	35937.9	7.968	1.614e-15	+?+	C	T	17057	-0.06521	1.535e-17	NA	NA	NA	NA	NA	C	T	18880.9	-0.0402065	0.001149	0.2252	0.999836
rs62056878	17:43780561:C_T	17	43780561	T	C	35921	-8.005	1.196e-15	-?-	T	C	17040	-0.06562	9.987e-18	NA	NA	NA	NA	NA	T	C	18881	-0.0402706	0.001105	0.225	0.999411
rs17762308	17:43780948:C_T	17	43780948	T	C	35931	7.983	1.431e-15	+?+	C	T	17050	-0.06551	1.103e-17	NA	NA	NA	NA	NA	C	T	18881	-0.0399739	0.001226	0.225	0.999231
rs968028	17:43781105:A_G	17	43781105	A	G	35913.9	7.984	1.411e-15	+?+	G	A	17033	-0.06503	1.975e-17	NA	NA	NA	NA	NA	G	A	18880.9	-0.0408447	0.0009472	0.2247	0.99895
rs968027	17:43781250:C_T	17	43781250	T	C	35911.9	-7.959	1.733e-15	-?-	T	C	17031	-0.06521	1.622e-17	NA	NA	NA	NA	NA	T	C	18880.9	-0.0400903	0.001198	0.2247	0.998996
rs62056879	17:43781426:C_T	17	43781426	T	C	35917.1	7.98	1.462e-15	+?+	C	T	17036	-0.06553	1.118e-17	NA	NA	NA	NA	NA	C	T	18881.1	-0.0399867	0.001221	0.2249	0.999386
rs79892630	17:43781505:C_T	17	43781505	T	C	35932	-7.966	1.64e-15	-?-	T	C	17051	-0.06519	1.583e-17	NA	NA	NA	NA	NA	T	C	18881	-0.0401804	0.00116	0.225	0.999602
rs199504614	17:43781720:T_TAAAAAAAAGAG	17	43781720	T	TAAAAAAAAGAG	17055	8.543	1.312e-17	+??	TAAAAAAAAGAG	T	17055	-0.06535	1.312e-17	NA	NA	NA	NA	NA	NA	NA	NA	NA	NA	0.2251	0.999617
rs138070769	17:43781726:A_AAAGAG	17	43781726	A	AAAGAG	17029	8.489	2.089e-17	+??	AAAGAG	A	17029	-0.06499	2.089e-17	NA	NA	NA	NA	NA	NA	NA	NA	NA	NA	0.225	0.997997
rs17762361	17:43781778:A_G	17	43781778	A	G	35922	8.042	8.86e-16	+?+	G	A	17041	-0.06558	1.043e-17	NA	NA	NA	NA	NA	G	A	18881	-0.0410077	0.0009297	0.225	0.999508
rs62056880	17:43782304:C_T	17	43782304	T	C	35936	7.982	1.436e-15	+?+	C	T	17055	-0.06525	1.47e-17	NA	NA	NA	NA	NA	C	T	18881	-0.0403739	0.001085	0.2251	0.999678
rs62056881	17:43782455:G_T	17	43782455	T	G	35935	-8.029	9.856e-16	-?-	T	G	17054	-0.06564	9.395e-18	NA	NA	NA	NA	NA	T	G	18881	-0.040574	0.001032	0.225	0.999256
rs17689104	17:43782492:A_G	17	43782492	A	G	35937	7.994	1.303e-15	+?+	G	A	17056	-0.06545	1.17e-17	NA	NA	NA	NA	NA	G	A	18881	-0.0402771	0.00112	0.2251	0.999589
rs17689116	17:43782558:C_T	17	43782558	T	C	35934	8.002	1.226e-15	+?+	C	T	17053	-0.06542	1.22e-17	NA	NA	NA	NA	NA	C	T	18881	-0.0404575	0.001035	0.225	0.999574
rs62056905	17:43782693:A_G	17	43782693	A	G	35871	8.089	6.037e-16	+?+	G	A	16990	-0.06613	6.214e-18	NA	NA	NA	NA	NA	G	A	18881	-0.0411347	0.0008692	0.2248	0.997052
rs62056906	17:43782708:C_T	17	43782708	T	C	35929	8.088	6.059e-16	+?+	C	T	17048	-0.06543	1.212e-17	NA	NA	NA	NA	NA	C	T	18881	-0.0419902	0.0007105	0.2251	0.99921
rs17689182	17:43783573:C_T	17	43783573	T	C	16974	-8.418	3.841e-17	-??	T	C	16974	-0.06455	3.841e-17	NA	NA	NA	NA	NA	NA	NA	NA	NA	NA	0.2227	0.995128
rs62056908	17:43783590:A_G	17	43783590	A	G	16679	-8.353	6.67e-17	-??	A	G	16679	-0.0646	6.67e-17	NA	NA	NA	NA	NA	NA	NA	NA	NA	NA	0.2149	0.984207
rs62056909	17:43783803:A_G	17	43783803	A	G	35856.1	7.893	2.951e-15	+?+	G	A	16975	-0.06482	2.816e-17	NA	NA	NA	NA	NA	G	A	18881.1	-0.0397804	0.001297	0.2251	0.994922
rs62056910	17:43784222:C_T	17	43784222	T	C	35934	7.975	1.526e-15	+?+	C	T	17053	-0.06505	1.855e-17	NA	NA	NA	NA	NA	C	T	18881	-0.0406003	0.001047	0.2252	0.999553
rs62056911	17:43784624:C_T	17	43784624	T	C	35935	7.967	1.62e-15	+?+	C	T	17054	-0.06534	1.328e-17	NA	NA	NA	NA	NA	C	T	18881	-0.0399998	0.001199	0.2251	0.999769
rs78568882	17:43784935:C_G	17	43784935	C	G	35926	7.939	2.037e-15	+?+	G	C	17045	-0.06514	1.696e-17	NA	NA	NA	NA	NA	G	C	18881	-0.0399625	0.001372	0.2249	0.999134
rs62056912	17:43784948:G_T	17	43784948	T	G	35934	-7.951	1.852e-15	-?-	T	G	17053	-0.06534	1.323e-17	NA	NA	NA	NA	NA	T	G	18881	-0.0398652	0.001416	0.225	0.999526
rs62056913	17:43784994:C_T	17	43784994	T	C	35920.1	-7.949	1.876e-15	-?-	T	C	17039	-0.06508	1.837e-17	NA	NA	NA	NA	NA	T	C	18881.1	-0.0401618	0.00122	0.2248	0.999035
rs78454137	17:43785096:A_G	17	43785096	A	G	16910	-8.401	4.441e-17	-??	A	G	16910	-0.06453	4.441e-17	NA	NA	NA	NA	NA	NA	NA	NA	NA	NA	0.2206	0.992342
rs112123127	17:43785098:C_T	17	43785098	T	C	16910	-8.401	4.441e-17	-??	T	C	16910	-0.06453	4.441e-17	NA	NA	NA	NA	NA	NA	NA	NA	NA	NA	0.2206	0.992342
rs112908630	17:43785104:C_CTTA	17	43785104	CTTA	C	16633	-8.511	1.723e-17	-??	CTTA	C	16633	-0.06585	1.723e-17	NA	NA	NA	NA	NA	NA	NA	NA	NA	NA	0.2144	0.98312
rs61667602	17:43785349:C_T	17	43785349	T	C	35928	7.947	1.908e-15	+?+	C	T	17047	-0.06493	2.13e-17	NA	NA	NA	NA	NA	C	T	18881	-0.0402771	0.001115	0.2251	0.998549
rs62056915	17:43785627:A_T	17	43785627	A	T	35933	7.971	1.568e-15	+?+	T	A	17052	-0.06533	1.349e-17	NA	NA	NA	NA	NA	T	A	18881	-0.0400902	0.001191	0.2251	0.999716
rs17689218	17:43785808:C_T	17	43785808	T	C	35934	7.972	1.565e-15	+?+	C	T	17053	-0.06533	1.339e-17	NA	NA	NA	NA	NA	C	T	18881	-0.0400902	0.001173	0.2251	0.999751
rs62056916	17:43785938:C_T	17	43785938	T	C	35934	-7.966	1.638e-15	-?-	T	C	17053	-0.06533	1.339e-17	NA	NA	NA	NA	NA	T	C	18881	-0.0399933	0.001214	0.2251	0.99975
rs62056917	17:43786013:G_T	17	43786013	T	G	35934	-7.938	2.058e-15	-?-	T	G	17053	-0.06533	1.339e-17	NA	NA	NA	NA	NA	T	G	18881	-0.0395222	0.001393	0.2251	0.99975
rs62056918	17:43786676:G_T	17	43786676	T	G	35929.9	7.952	1.833e-15	+?+	G	T	17049	-0.06527	1.454e-17	NA	NA	NA	NA	NA	G	T	18880.9	-0.0398966	0.001231	0.2249	0.999281
rs62056919	17:43786698:C_T	17	43786698	T	C	35930	-7.969	1.597e-15	-?-	T	C	17049	-0.06527	1.454e-17	NA	NA	NA	NA	NA	T	C	18881	-0.0401934	0.001149	0.2249	0.999281
rs17762535	17:43787130:C_T	17	43787130	T	C	35936.9	7.973	1.544e-15	+?+	C	T	17056	-0.06533	1.335e-17	NA	NA	NA	NA	NA	C	T	18880.9	-0.0400968	0.001174	0.2251	0.999795
rs62056920	17:43787226:A_G	17	43787226	A	G	35936	-7.992	1.332e-15	-?-	A	G	17055	-0.06528	1.411e-17	NA	NA	NA	NA	NA	A	G	18881	-0.0404903	0.001053	0.2251	0.999551
rs62056921	17:43787306:C_T	17	43787306	T	C	35936.1	7.969	1.6e-15	+?+	C	T	17055	-0.06528	1.411e-17	NA	NA	NA	NA	NA	C	T	18881.1	-0.040103	0.001172	0.2251	0.999583
rs62056922	17:43787563:C_G	17	43787563	C	G	35937	7.979	1.475e-15	+?+	G	C	17056	-0.06533	1.335e-17	NA	NA	NA	NA	NA	G	C	18881	-0.0401869	0.001158	0.2251	0.9998
rs56290582	17:43788371:C_T	17	43788371	T	C	35935.1	-7.889	3.038e-15	-?-	T	C	17054	-0.06522	1.525e-17	NA	NA	NA	NA	NA	T	C	18881.1	-0.0388255	0.001651	0.2251	0.999682
rs56397077	17:43788419:A_C	17	43788419	A	C	35937	-7.979	1.475e-15	-?-	A	C	17056	-0.06533	1.335e-17	NA	NA	NA	NA	NA	A	C	18881	-0.0401934	0.001156	0.2251	0.999807
rs62056925	17:43788649:C_T	17	43788649	T	C	35937	8.019	1.064e-15	+?+	C	T	17056	-0.06533	1.335e-17	NA	NA	NA	NA	NA	C	T	18881	-0.0409509	0.0009949	0.2251	0.999772
rs62056926	17:43788666:C_G	17	43788666	C	G	35936.9	8.014	1.115e-15	+?+	G	C	17056	-0.06533	1.335e-17	NA	NA	NA	NA	NA	G	C	18880.9	-0.0408539	0.000999	0.2251	0.999772
rs62056927	17:43788767:A_G	17	43788767	A	G	35937	-7.979	1.475e-15	-?-	A	G	17056	-0.06533	1.335e-17	NA	NA	NA	NA	NA	A	G	18881	-0.0401869	0.001148	0.2251	0.999682
rs62056928	17:43788782:C_T	17	43788782	T	C	35935	-7.977	1.502e-15	-?-	T	C	17054	-0.06531	1.368e-17	NA	NA	NA	NA	NA	T	C	18881	-0.0401934	0.00116	0.2251	0.999499
rs62056929	17:43789144:A_G	17	43789144	A	G	35937	-7.973	1.544e-15	-?-	A	G	17056	-0.06533	1.335e-17	NA	NA	NA	NA	NA	A	G	18881	-0.0400966	0.001175	0.2251	0.999687
17:43789413_CT_C	17:43789413:C_CT	17	43789413	CT	C	16746	8.187	2.683e-16	+??	C	CT	16746	-0.06314	2.683e-16	NA	NA	NA	NA	NA	NA	NA	NA	NA	NA	0.216	0.98247
rs62056930	17:43789640:A_C	17	43789640	A	C	35925	7.87	3.541e-15	+?+	C	A	17044	-0.06447	3.623e-17	NA	NA	NA	NA	NA	C	A	18881	-0.0397093	0.00132	0.2253	0.999136
rs62056931	17:43789698:A_G	17	43789698	A	G	35943.1	-7.817	5.408e-15	-?-	A	G	17062	-0.06385	6.943e-17	NA	NA	NA	NA	NA	A	G	18881.1	-0.0398149	0.00138	0.2233	1
rs62056932	17:43789971:C_G	17	43789971	C	G	35856	-7.857	3.929e-15	-?-	C	G	16975	-0.06466	3.37e-17	NA	NA	NA	NA	NA	C	G	18881	-0.0396514	0.001481	0.2232	0.995262
rs62056933	17:43789978:A_G	17	43789978	A	G	35860	-7.829	4.909e-15	-?-	A	G	16979	-0.06466	3.363e-17	NA	NA	NA	NA	NA	A	G	18881	-0.0391657	0.00168	0.2233	0.995398
rs62056934	17:43790005:A_G	17	43790005	A	G	35902.9	7.88	3.277e-15	+?+	G	A	17022	-0.06492	2.277e-17	NA	NA	NA	NA	NA	G	A	18880.9	-0.0394377	0.001532	0.2241	0.99742
rs79322350	17:43790401:A_G	17	43790401	A	G	35937	7.98	1.465e-15	+?+	G	A	17056	-0.06533	1.335e-17	NA	NA	NA	NA	NA	G	A	18881	-0.0401934	0.001138	0.2251	0.999744
rs62056935	17:43790446:A_G	17	43790446	A	G	35936.9	7.974	1.542e-15	+?+	G	A	17056	-0.06533	1.335e-17	NA	NA	NA	NA	NA	G	A	18880.9	-0.0400903	0.00118	0.2251	0.999773
rs373685009	17:43790598:G_GAA	17	43790598	G	GAA	17011	8.507	1.779e-17	+??	GAA	G	17011	-0.06516	1.779e-17	NA	NA	NA	NA	NA	NA	NA	NA	NA	NA	0.2243	0.997333
rs75076131	17:43790649:A_C	17	43790649	A	C	35937	-7.974	1.541e-15	-?-	A	C	17056	-0.06533	1.335e-17	NA	NA	NA	NA	NA	A	C	18881	-0.0401031	0.001192	0.2251	0.999771
rs77727624	17:43790770:A_G	17	43790770	A	G	16895	8.493	2.021e-17	+??	G	A	16895	-0.06527	2.021e-17	NA	NA	NA	NA	NA	NA	NA	NA	NA	NA	0.227	0.991004
rs62056936	17:43790911:A_T	17	43790911	A	T	35937	7.991	1.342e-15	+?+	T	A	17056	-0.06533	1.335e-17	NA	NA	NA	NA	NA	T	A	18881	-0.0404066	0.001081	0.2251	0.99977
rs62056937	17:43791181:A_C	17	43791181	A	C	35937	7.974	1.542e-15	+?+	C	A	17056	-0.06533	1.335e-17	NA	NA	NA	NA	NA	C	A	18881	-0.0400902	0.001179	0.2251	0.999778
rs62056939	17:43791332:C_T	17	43791332	T	C	35936.9	7.929	2.208e-15	+?+	C	T	17056	-0.06533	1.335e-17	NA	NA	NA	NA	NA	C	T	18880.9	-0.0394119	0.001545	0.2251	0.999759
rs62056940	17:43791344:A_T	17	43791344	A	T	35937	-7.94	2.016e-15	-?-	A	T	17056	-0.06533	1.335e-17	NA	NA	NA	NA	NA	A	T	18881	-0.0395994	0.001466	0.2251	0.999759
rs78803763	17:43791405:A_C	17	43791405	A	C	29786.9	-7.908	2.623e-15	-?-	A	C	17056	-0.06533	1.335e-17	NA	NA	NA	NA	NA	A	C	12730.9	-0.0382205	0.01263	0.2251	0.999759
rs77387379	17:43791429:A_G	17	43791429	A	G	35937.1	-7.98	1.465e-15	-?-	A	G	17056	-0.06533	1.335e-17	NA	NA	NA	NA	NA	A	G	18881.1	-0.0402521	0.001192	0.2251	0.999759
rs75990322	17:43791468:C_T	17	43791468	T	C	35937	7.974	1.535e-15	+?+	C	T	17056	-0.06533	1.335e-17	NA	NA	NA	NA	NA	C	T	18881	-0.0401422	0.001192	0.2251	0.999757
rs113661667	17:43791610:C_T	17	43791610	T	C	35937	7.968	1.614e-15	+?+	C	T	17056	-0.06533	1.335e-17	NA	NA	NA	NA	NA	C	T	18881	-0.0399933	0.001195	0.2251	0.999775
rs74579538	17:43791652:A_G	17	43791652	A	G	35937	-7.974	1.542e-15	-?-	A	G	17056	-0.06533	1.335e-17	NA	NA	NA	NA	NA	A	G	18881	-0.0400902	0.001176	0.2251	0.999775
rs55822644	17:43792090:C_G	17	43792090	C	G	16766	-8.319	8.873e-17	-??	C	G	16766	-0.06417	8.873e-17	NA	NA	NA	NA	NA	NA	NA	NA	NA	NA	0.2181	0.986117
rs55930267	17:43792091:C_T	17	43792091	T	C	16758	-8.284	1.192e-16	-??	T	C	16758	-0.06392	1.192e-16	NA	NA	NA	NA	NA	NA	NA	NA	NA	NA	0.2182	0.985834
rs56406407	17:43792099:C_T	17	43792099	T	C	16766	8.327	8.282e-17	+??	C	T	16766	-0.06423	8.282e-17	NA	NA	NA	NA	NA	NA	NA	NA	NA	NA	0.2183	0.98579
rs55973918	17:43792252:A_C	17	43792252	A	C	35937	-7.997	1.273e-15	-?-	A	C	17056	-0.06533	1.335e-17	NA	NA	NA	NA	NA	A	C	18881	-0.0405034	0.001066	0.2251	0.999736
rs56220242	17:43792326:C_T	17	43792326	T	C	35935.1	-7.998	1.263e-15	-?-	T	C	17054	-0.06535	1.317e-17	NA	NA	NA	NA	NA	T	C	18881.1	-0.0405362	0.001095	0.225	0.999393
rs56160448	17:43792358:A_G	17	43792358	A	G	35935.1	7.999	1.257e-15	+?+	G	A	17054	-0.06535	1.317e-17	NA	NA	NA	NA	NA	G	A	18881.1	-0.0405693	0.001101	0.225	0.999318
rs56167560	17:43792411:A_G	17	43792411	A	G	35886	7.918	2.419e-15	+?+	G	A	17005	-0.06499	2.2e-17	NA	NA	NA	NA	NA	G	A	18881	-0.0399315	0.001373	0.223	0.995565
rs55849973	17:43792418:C_T	17	43792418	T	C	35886	7.923	2.317e-15	+?+	C	T	17005	-0.06499	2.2e-17	NA	NA	NA	NA	NA	C	T	18881	-0.0400214	0.001338	0.223	0.995554
rs113040933	17:43792493:T_TAAAC	17	43792493	T	TAAAC	16942	8.449	2.929e-17	+??	TAAAC	T	16942	-0.06485	2.929e-17	NA	NA	NA	NA	NA	NA	NA	NA	NA	NA	0.2267	0.994467
rs1880749	17:43792586:A_C	17	43792586	A	C	35935.1	7.969	1.593e-15	+?+	C	A	17054	-0.06535	1.317e-17	NA	NA	NA	NA	NA	C	A	18881.1	-0.0399996	0.001223	0.2251	0.999547
rs1568951	17:43792895:G_T	17	43792895	T	G	35935.9	7.942	1.994e-15	+?+	G	T	17055	-0.06534	1.321e-17	NA	NA	NA	NA	NA	G	T	18880.9	-0.039658	0.001487	0.225	0.999663
rs1568950	17:43792896:C_T	17	43792896	T	C	35936	7.942	1.994e-15	+?+	C	T	17055	-0.06534	1.321e-17	NA	NA	NA	NA	NA	C	T	18881	-0.0396579	0.00148	0.225	0.999663
rs1568949	17:43792975:A_G	17	43792975	A	G	35936.9	-7.974	1.539e-15	-?-	A	G	17056	-0.06533	1.335e-17	NA	NA	NA	NA	NA	A	G	18880.9	-0.0400903	0.001162	0.2251	0.999767
rs1105571	17:43793200:A_T	17	43793200	A	T	35937	7.962	1.689e-15	+?+	T	A	17056	-0.06533	1.335e-17	NA	NA	NA	NA	NA	T	A	18881	-0.0399095	0.001267	0.2251	0.999777
rs1105570	17:43793342:A_G	17	43793342	A	G	35937	7.985	1.407e-15	+?+	G	A	17056	-0.06533	1.335e-17	NA	NA	NA	NA	NA	G	A	18881	-0.0402771	0.001105	0.2251	0.999768
rs1105569	17:43793388:C_T	17	43793388	T	C	35937	-7.974	1.541e-15	-?-	T	C	17056	-0.06533	1.335e-17	NA	NA	NA	NA	NA	T	C	18881	-0.0400966	0.001163	0.2251	0.999768
rs7502718	17:43793651:A_G	17	43793651	A	G	35933.9	-8.045	8.647e-16	-?-	A	G	17053	-0.06538	1.271e-17	NA	NA	NA	NA	NA	A	G	18880.9	-0.0413253	0.0008713	0.2251	0.999693
rs7502937	17:43793665:A_G	17	43793665	A	G	35937.1	8.053	8.05e-16	+?+	G	A	17056	-0.06533	1.335e-17	NA	NA	NA	NA	NA	G	A	18881.1	-0.0415123	0.0008291	0.2251	0.999774
rs4479288	17:43793828:A_G	17	43793828	A	G	35928.9	-7.97	1.592e-15	-?-	A	G	17048	-0.06519	1.596e-17	NA	NA	NA	NA	NA	A	G	18880.9	-0.0402838	0.001101	0.2252	0.999148
rs4479289	17:43793951:A_G	17	43793951	A	G	35936.9	-7.974	1.538e-15	-?-	A	G	17056	-0.06533	1.33e-17	NA	NA	NA	NA	NA	A	G	18880.9	-0.0400903	0.001172	0.2251	0.999747
rs4609898	17:43794182:A_G	17	43794182	A	G	35936.9	-8.009	1.161e-15	-?-	A	G	17056	-0.06533	1.33e-17	NA	NA	NA	NA	NA	A	G	18880.9	-0.0408103	0.001064	0.225	0.999743
rs4605208	17:43794209:C_G	17	43794209	C	G	35937	-8.003	1.215e-15	-?-	C	G	17056	-0.06533	1.33e-17	NA	NA	NA	NA	NA	C	G	18881	-0.0407265	0.001105	0.2251	0.999747
rs75310534	17:43794286:C_T	17	43794286	T	C	35937	-7.974	1.54e-15	-?-	T	C	17056	-0.06533	1.33e-17	NA	NA	NA	NA	NA	T	C	18881	-0.0401031	0.001171	0.225	0.999764
rs111511018	17:43794828:C_T	17	43794828	T	C	17020	8.495	1.973e-17	+??	C	T	17020	-0.06505	1.973e-17	NA	NA	NA	NA	NA	NA	NA	NA	NA	NA	0.2238	0.997142
rs113173628	17:43794899:C_T	17	43794899	T	C	16632	-8.124	4.503e-16	-??	T	C	16632	-0.06289	4.503e-16	NA	NA	NA	NA	NA	NA	NA	NA	NA	NA	0.2131	0.980069
rs76007856	17:43795238:A_G	17	43795238	A	G	35937.1	-7.962	1.693e-15	-?-	A	G	17056	-0.06533	1.33e-17	NA	NA	NA	NA	NA	A	G	18881.1	-0.0399093	0.001253	0.2251	0.999753
rs111415173	17:43795573:C_T	17	43795573	T	C	35937	-8.059	7.712e-16	-?-	T	C	17056	-0.06533	1.33e-17	NA	NA	NA	NA	NA	T	C	18881	-0.041589	0.0007791	0.2251	0.999754
rs113991678	17:43795634:C_T	17	43795634	T	C	35937	-8.059	7.71e-16	-?-	T	C	17056	-0.06533	1.33e-17	NA	NA	NA	NA	NA	T	C	18881	-0.0415957	0.0007898	0.2251	0.999754
rs112995313	17:43795768:C_T	17	43795768	T	C	35937	8.063	7.422e-16	+?+	C	T	17056	-0.06533	1.33e-17	NA	NA	NA	NA	NA	C	T	18881	-0.0418225	0.0007633	0.2251	0.999755
rs111985258	17:43795859:A_G	17	43795859	A	G	17060	8.524	1.536e-17	+??	G	A	17060	-0.0652	1.536e-17	NA	NA	NA	NA	NA	NA	NA	NA	NA	NA	0.2251	0.999806
17:43796396_TG_T	17:43796396:T_TG	17	43796396	T	TG	17056	-8.524	1.54e-17	-??	T	TG	17056	-0.0652	1.54e-17	NA	NA	NA	NA	NA	NA	NA	NA	NA	NA	0.2251	0.999711
rs1880750	17:43796541:A_T	17	43796541	A	T	35936.9	-7.996	1.287e-15	-?-	A	T	17056	-0.06533	1.33e-17	NA	NA	NA	NA	NA	A	T	18880.9	-0.0404969	0.001072	0.2251	0.999764
rs56167344	17:43797087:A_T	17	43797087	A	T	35917.1	7.992	1.33e-15	+?+	T	A	17036	-0.06567	9.514e-18	NA	NA	NA	NA	NA	T	A	18881.1	-0.0400061	0.001201	0.2252	0.999181
17:43797157_TA_T	17:43797157:T_TA	17	43797157	T	TA	17060	-8.524	1.536e-17	-??	T	TA	17060	-0.0652	1.536e-17	NA	NA	NA	NA	NA	NA	NA	NA	NA	NA	0.2251	0.999799
rs56046792	17:43797246:C_T	17	43797246	T	C	35937	-7.996	1.286e-15	-?-	T	C	17056	-0.06533	1.33e-17	NA	NA	NA	NA	NA	T	C	18881	-0.0404903	0.001044	0.2251	0.999747
rs56323722	17:43798015:A_C	17	43798015	A	C	35937.1	7.99	1.351e-15	+?+	C	A	17056	-0.06533	1.33e-17	NA	NA	NA	NA	NA	C	A	18881.1	-0.0403868	0.001069	0.2251	0.999732
rs55989971	17:43798160:A_G	17	43798160	A	G	35937.9	-7.969	1.604e-15	-?-	A	G	17057	-0.06534	1.32e-17	NA	NA	NA	NA	NA	A	G	18880.9	-0.0399999	0.001191	0.2251	0.999805
rs117615688	17:43798308:A_G	17	43798308	A	G	33744.1	-5.526	3.28e-08	-?-	A	G	17062	-0.03921	2.996e-07	NA	NA	NA	NA	NA	A	G	16682.1	-0.0649762	0.004091	0.06836	1
rs3072094	17:43798348:T_TTTG	17	43798348	T	TTTG	16744	-8.149	3.659e-16	-??	T	TTTG	16744	-0.06291	3.659e-16	NA	NA	NA	NA	NA	NA	NA	NA	NA	NA	0.2318	0.98826
rs55938136	17:43798360:A_G	17	43798360	A	G	35938	8.003	1.215e-15	+?+	G	A	17057	-0.06534	1.32e-17	NA	NA	NA	NA	NA	G	A	18881	-0.0383712	0.0009777	0.2251	0.999806
rs62056946	17:43798401:A_G	17	43798401	A	G	35934	-7.963	1.683e-15	-?-	A	G	17053	-0.06528	1.425e-17	NA	NA	NA	NA	NA	A	G	18881	-0.0399933	0.001209	0.2251	0.999762
rs75403953	17:43798546:A_G	17	43798546	A	G	35938	7.974	1.532e-15	+?+	G	A	17057	-0.06534	1.32e-17	NA	NA	NA	NA	NA	G	A	18881	-0.0400966	0.001185	0.2251	0.999806
17:43798584_CA_C	17:43798584:C_CA	17	43798584	CA	C	17039	8.482	2.221e-17	+??	C	CA	17039	-0.06491	2.221e-17	NA	NA	NA	NA	NA	NA	NA	NA	NA	NA	0.2247	0.999167
rs62054372	17:43798775:C_G	17	43798775	C	G	16845	-8.561	1.118e-17	-??	C	G	16845	-0.06589	1.118e-17	NA	NA	NA	NA	NA	NA	NA	NA	NA	NA	0.2202	0.990644
rs368303226	17:43798784:A_AGAG	17	43798784	A	AGAG	17043	8.533	1.424e-17	+??	AGAG	A	17043	-0.0653	1.424e-17	NA	NA	NA	NA	NA	NA	NA	NA	NA	NA	0.2247	0.998934
rs7214673	17:43798787:G_T	17	43798787	T	G	16814	7.19	6.489e-13	+??	G	T	16814	-0.0554	6.489e-13	NA	NA	NA	NA	NA	NA	NA	NA	NA	NA	0.2667	0.990098
17:43798790_TTTC_T	17:43798790:T_TTTC	17	43798790	T	TTTC	16845	-8.561	1.118e-17	-??	T	TTTC	16845	-0.06589	1.118e-17	NA	NA	NA	NA	NA	NA	NA	NA	NA	NA	0.2202	0.990644
rs55838058	17:43798902:C_T	17	43798902	T	C	35808.9	-7.942	1.994e-15	-?-	T	C	16928	-0.06477	3.303e-17	NA	NA	NA	NA	NA	T	C	18880.9	-0.0410286	0.001035	0.222	0.993304
rs56062621	17:43798903:A_G	17	43798903	A	G	35809	7.925	2.289e-15	+?+	G	A	16928	-0.06477	3.303e-17	NA	NA	NA	NA	NA	G	A	18881	-0.0407385	0.00114	0.222	0.993188
rs55962674	17:43799033:C_T	17	43799033	T	C	35934.9	-7.984	1.417e-15	-?-	T	C	17054	-0.0654	1.245e-17	NA	NA	NA	NA	NA	T	C	18880.9	-0.0403412	0.001137	0.225	0.999382
rs55896111	17:43799048:A_G	17	43799048	A	G	35829	-7.958	1.751e-15	-?-	A	G	16948	-0.06529	1.772e-17	NA	NA	NA	NA	NA	A	G	18881	-0.0405742	0.001123	0.2222	0.993508
rs55787734	17:43799052:A_G	17	43799052	A	G	35854.1	8.056	7.873e-16	+?+	G	A	16973	-0.06555	1.25e-17	NA	NA	NA	NA	NA	G	A	18881.1	-0.0417466	0.0008066	0.2228	0.994945
rs55653963	17:43799509:A_C	17	43799509	A	C	35935.1	7.962	1.697e-15	+?+	C	A	17054	-0.0654	1.245e-17	NA	NA	NA	NA	NA	C	A	18881.1	-0.0398126	0.001289	0.2249	0.999386
rs62054378	17:43799667:A_C	17	43799667	A	C	35935	-7.962	1.697e-15	-?-	A	C	17054	-0.0654	1.245e-17	NA	NA	NA	NA	NA	A	C	18881	-0.0398127	0.001282	0.225	0.99941
rs77819001	17:43799804:A_C	17	43799804	A	C	35935.1	-7.945	1.946e-15	-?-	A	C	17054	-0.0654	1.245e-17	NA	NA	NA	NA	NA	A	C	18881.1	-0.039679	0.001394	0.225	0.999409
rs76667867	17:43799810:C_G	17	43799810	C	G	35935	-7.939	2.037e-15	-?-	C	G	17054	-0.0654	1.245e-17	NA	NA	NA	NA	NA	C	G	18881	-0.0395759	0.001431	0.225	0.9994
rs17563433	17:43800351:A_C	17	43800351	A	C	35938	7.969	1.604e-15	+?+	C	A	17057	-0.06534	1.32e-17	NA	NA	NA	NA	NA	C	A	18881	-0.0399998	0.0012	0.2251	0.999812
rs77370070	17:43800404:G_T	17	43800404	T	G	35937.9	7.974	1.532e-15	+?+	G	T	17057	-0.06534	1.32e-17	NA	NA	NA	NA	NA	G	T	18880.9	-0.0400968	0.001181	0.2251	0.999812
rs62054380	17:43800987:A_C	17	43800987	A	C	35937	-7.962	1.694e-15	-?-	A	C	17056	-0.0652	1.542e-17	NA	NA	NA	NA	NA	A	C	18881	-0.0401031	0.001179	0.225	0.999702
rs112570965	17:43801092:C_T	17	43801092	T	C	35938.9	7.974	1.532e-15	+?+	C	T	17058	-0.06534	1.318e-17	NA	NA	NA	NA	NA	C	T	18880.9	-0.0400968	0.001181	0.2251	0.999815
rs62054381	17:43801185:A_G	17	43801185	A	G	35937.9	7.945	1.939e-15	+?+	G	A	17057	-0.06521	1.533e-17	NA	NA	NA	NA	NA	G	A	18880.9	-0.0397999	0.00126	0.2251	0.999558
rs17649019	17:43801593:A_G	17	43801593	A	G	35938.9	-7.969	1.604e-15	-?-	A	G	17058	-0.06534	1.318e-17	NA	NA	NA	NA	NA	A	G	18880.9	-0.0399999	0.001208	0.2251	0.999788
rs17563501	17:43801695:C_T	17	43801695	T	C	35936.9	-7.945	1.942e-15	-?-	T	C	17056	-0.0652	1.542e-17	NA	NA	NA	NA	NA	T	C	18880.9	-0.0398128	0.001268	0.225	0.999706
rs62054382	17:43802525:C_T	17	43802525	T	C	35940	-7.993	1.321e-15	-?-	T	C	17059	-0.0656	9.759e-18	NA	NA	NA	NA	NA	T	C	18881	-0.0399998	0.001189	0.2251	0.999816
rs62054383	17:43802907:C_T	17	43802907	T	C	35934.1	7.997	1.277e-15	+?+	C	T	17053	-0.06553	1.066e-17	NA	NA	NA	NA	NA	C	T	18881.1	-0.0401998	0.001157	0.2251	0.999669
rs10514879	17:43802971:C_T	17	43802971	T	C	35936.1	-7.992	1.324e-15	-?-	T	C	17055	-0.06554	1.054e-17	NA	NA	NA	NA	NA	T	C	18881.1	-0.0400965	0.001167	0.2251	0.999765
rs1358071	17:43803189:A_C	17	43803189	A	C	35921	6.112	9.863e-10	+?+	C	A	17040	-0.05499	6.815e-13	NA	NA	NA	NA	NA	C	A	18881	-0.0226562	0.05027	0.2705	0.998414
rs55920545	17:43803773:A_AG	17	43803773	A	AG	17056	8.478	2.294e-17	+??	AG	A	17056	-0.06485	2.294e-17	NA	NA	NA	NA	NA	NA	NA	NA	NA	NA	0.2247	0.999312
rs56280222	17:43803788:C_T	17	43803788	T	C	35943	7.986	1.394e-15	+?+	C	T	17062	-0.06533	1.325e-17	NA	NA	NA	NA	NA	C	T	18881	-0.0403032	0.001132	0.2251	0.999882
rs62054384	17:43804306:C_T	17	43804306	T	C	35941	7.988	1.376e-15	+?+	C	T	17060	-0.06543	1.189e-17	NA	NA	NA	NA	NA	C	T	18881	-0.0402326	0.001164	0.2251	0.999576
rs9897399	17:43804317:A_G	17	43804317	A	G	29791	-7.935	2.107e-15	-?-	A	G	17060	-0.06496	2.007e-17	NA	NA	NA	NA	NA	A	G	12731	-0.0397249	0.00937	0.2256	0.998968
rs56205560	17:43804389:A_T	17	43804389	A	T	35941.9	-7.968	1.614e-15	-?-	A	T	17061	-0.06532	1.343e-17	NA	NA	NA	NA	NA	A	T	18880.9	-0.0399934	0.001188	0.2251	0.999857
rs56380663	17:43804619:C_T	17	43804619	T	C	35943	-8.003	1.218e-15	-?-	T	C	17062	-0.06543	1.18e-17	NA	NA	NA	NA	NA	T	C	18881	-0.0403935	0.001075	0.2252	1
rs62054387	17:43805525:A_C	17	43805525	A	C	35938.1	7.989	1.357e-15	+?+	C	A	17057	-0.06519	1.562e-17	NA	NA	NA	NA	NA	C	A	18881.1	-0.0405936	0.00104	0.2251	0.999671
rs62054388	17:43805590:C_T	17	43805590	T	C	35933	-7.939	2.032e-15	-?-	T	C	17052	-0.06514	1.673e-17	NA	NA	NA	NA	NA	T	C	18881	-0.0398062	0.001281	0.225	0.999569
rs4401083	17:43806015:A_G	17	43806015	A	G	35934	-7.95	1.87e-15	-?-	A	G	17053	-0.06514	1.674e-17	NA	NA	NA	NA	NA	A	G	18881	-0.0399933	0.001204	0.2251	0.999667
rs1880752	17:43806264:C_T	17	43806264	T	C	35936	-7.937	2.066e-15	-?-	T	C	17055	-0.06512	1.703e-17	NA	NA	NA	NA	NA	T	C	18881	-0.0398062	0.00127	0.2251	0.999773
rs4617909	17:43806451:C_T	17	43806451	T	C	35936	-7.949	1.883e-15	-?-	T	C	17055	-0.06512	1.703e-17	NA	NA	NA	NA	NA	T	C	18881	-0.0399933	0.001188	0.2251	0.999743
rs2902662	17:43806925:A_G	17	43806925	A	G	35936	-7.949	1.886e-15	-?-	A	G	17055	-0.06512	1.703e-17	NA	NA	NA	NA	NA	A	G	18881	-0.0399933	0.001207	0.2251	0.999774
rs2864087	17:43807063:C_T	17	43807063	T	C	35936	-7.949	1.886e-15	-?-	T	C	17055	-0.06512	1.703e-17	NA	NA	NA	NA	NA	T	C	18881	-0.0399933	0.001203	0.2251	0.999741
rs2902661	17:43807099:A_G	17	43807099	A	G	35912.9	-7.89	3.02e-15	-?-	A	G	17032	-0.06515	1.716e-17	NA	NA	NA	NA	NA	A	G	18880.9	-0.0391082	0.00163	0.2252	0.999306
rs4609899	17:43807113:C_T	17	43807113	T	C	35928.9	-7.92	2.383e-15	-?-	T	C	17048	-0.06519	1.597e-17	NA	NA	NA	NA	NA	T	C	18880.9	-0.0395155	0.001495	0.2249	0.999212
rs4471726	17:43807134:C_T	17	43807134	T	C	35929.9	7.954	1.804e-15	+?+	C	T	17049	-0.06525	1.483e-17	NA	NA	NA	NA	NA	C	T	18880.9	-0.0399745	0.001281	0.2249	0.999239
rs79226879	17:43807485:C_T	17	43807485	T	C	35936	7.954	1.802e-15	+?+	C	T	17055	-0.06512	1.703e-17	NA	NA	NA	NA	NA	C	T	18881	-0.0400902	0.001185	0.2251	0.999773
rs76493835	17:43807642:G_T	17	43807642	T	G	17057	8.538	1.364e-17	+??	G	T	17057	-0.06531	1.364e-17	NA	NA	NA	NA	NA	NA	NA	NA	NA	NA	0.2251	0.999864
rs113927637	17:43807911:A_G	17	43807911	A	G	17053	8.5	1.888e-17	+??	G	A	17053	-0.06503	1.888e-17	NA	NA	NA	NA	NA	NA	NA	NA	NA	NA	0.2252	0.999281
rs17563599	17:43807955:A_C	17	43807955	A	C	35935.9	7.921	2.362e-15	+?+	C	A	17055	-0.06512	1.703e-17	NA	NA	NA	NA	NA	C	A	18880.9	-0.0395673	0.001421	0.2251	0.999774
rs17649138	17:43808067:A_G	17	43808067	A	G	35935.9	-7.954	1.802e-15	-?-	A	G	17055	-0.06512	1.703e-17	NA	NA	NA	NA	NA	A	G	18880.9	-0.0400903	0.001177	0.2251	0.999773
rs62054389	17:43808321:A_G	17	43808321	A	G	35936	-7.949	1.886e-15	-?-	A	G	17055	-0.06512	1.703e-17	NA	NA	NA	NA	NA	A	G	18881	-0.0399933	0.001192	0.2251	0.999774
rs62054390	17:43808443:A_C	17	43808443	A	C	35936	7.949	1.886e-15	+?+	C	A	17055	-0.06512	1.703e-17	NA	NA	NA	NA	NA	C	A	18881	-0.0399933	0.001215	0.2251	0.999773
rs55947210	17:43808763:A_G	17	43808763	A	G	35936.1	7.96	1.721e-15	+?+	G	A	17055	-0.06512	1.703e-17	NA	NA	NA	NA	NA	G	A	18881.1	-0.0401933	0.001156	0.2251	0.999773
rs62054392	17:43808945:C_T	17	43808945	T	C	35936.1	-7.949	1.886e-15	-?-	T	C	17055	-0.06512	1.703e-17	NA	NA	NA	NA	NA	T	C	18881.1	-0.0399996	0.001197	0.2251	0.999772
rs4390635	17:43809016:C_T	17	43809016	T	C	35936	-7.971	1.571e-15	-?-	T	C	17055	-0.06512	1.703e-17	NA	NA	NA	NA	NA	T	C	18881	-0.0403739	0.001076	0.2251	0.999772
rs7225384	17:43809096:C_G	17	43809096	C	G	35882.9	6.687	2.274e-11	+?+	G	C	17002	-0.04742	6.145e-10	NA	NA	NA	NA	NA	G	C	18880.9	-0.0371849	0.000424	0.404	0.997055
rs62054393	17:43809264:G_T	17	43809264	T	G	35935.9	7.96	1.721e-15	+?+	G	T	17055	-0.06512	1.703e-17	NA	NA	NA	NA	NA	G	T	18880.9	-0.040187	0.001133	0.2251	0.999761
rs75986348	17:43809328:A_G	17	43809328	A	G	35935.9	7.949	1.886e-15	+?+	G	A	17055	-0.06512	1.703e-17	NA	NA	NA	NA	NA	G	A	18880.9	-0.0399934	0.001188	0.2251	0.999776
17:43809559_GT_G	17:43809559:G_GT	17	43809559	G	GT	16985	-8.456	2.756e-17	-??	G	GT	16985	-0.06482	2.756e-17	NA	NA	NA	NA	NA	NA	NA	NA	NA	NA	0.2256	0.99719
rs17649162	17:43810371:C_G	17	43810371	C	G	35935.9	-7.932	2.162e-15	-?-	C	G	17055	-0.06512	1.703e-17	NA	NA	NA	NA	NA	C	G	18880.9	-0.0397094	0.001304	0.2251	0.999763
rs62054394	17:43810608:A_T	17	43810608	A	T	35936	-7.937	2.066e-15	-?-	A	T	17055	-0.06512	1.703e-17	NA	NA	NA	NA	NA	A	T	18881	-0.0398062	0.001256	0.2251	0.999777
rs113790915	17:43810782:C_G	17	43810782	C	G	35936	-7.932	2.162e-15	-?-	C	G	17055	-0.06512	1.703e-17	NA	NA	NA	NA	NA	C	G	18881	-0.0397093	0.00131	0.2251	0.999777
rs77807457	17:43810851:C_G	17	43810851	C	G	35820	-8.018	1.071e-15	-?-	C	G	16939	-0.06504	2.376e-17	NA	NA	NA	NA	NA	C	G	18881	-0.0422034	0.0007596	0.2217	0.992614
rs75022332	17:43810873:A_T	17	43810873	A	T	35740	8.002	1.229e-15	+?+	T	A	16859	-0.06557	1.552e-17	NA	NA	NA	NA	NA	T	A	18881	-0.0415945	0.0009528	0.2194	0.988695
rs77804065	17:43810896:C_T	17	43810896	T	C	35628	-7.486	7.08e-14	-?-	T	C	16747	-0.06336	2.24e-16	NA	NA	NA	NA	NA	T	C	18881	-0.0363217	0.003597	0.2221	0.983843
rs77301847	17:43810902:A_G	17	43810902	A	G	35687	7.772	7.739e-15	+?+	G	A	16806	-0.06394	1.058e-16	NA	NA	NA	NA	NA	G	A	18881	-0.0402385	0.001402	0.2179	0.986545
rs62054395	17:43811060:G_T	17	43811060	T	G	35936	7.977	1.502e-15	+?+	G	T	17055	-0.06512	1.703e-17	NA	NA	NA	NA	NA	G	T	18881	-0.0406641	0.001066	0.2251	0.999776
rs17563683	17:43811072:A_G	17	43811072	A	G	35936	7.977	1.502e-15	+?+	G	A	17055	-0.06512	1.703e-17	NA	NA	NA	NA	NA	G	A	18881	-0.0406708	0.001066	0.2251	0.999705
rs62054396	17:43811510:C_T	17	43811510	T	C	35936.1	7.954	1.802e-15	+?+	C	T	17055	-0.06512	1.703e-17	NA	NA	NA	NA	NA	C	T	18881.1	-0.0400836	0.001165	0.2251	0.999758
rs17563718	17:43811673:C_T	17	43811673	T	C	35935.9	-7.937	2.069e-15	-?-	T	C	17055	-0.06512	1.703e-17	NA	NA	NA	NA	NA	T	C	18880.9	-0.0398063	0.001285	0.2251	0.999757
rs62054397	17:43811792:C_T	17	43811792	T	C	35936	-7.932	2.165e-15	-?-	T	C	17055	-0.06512	1.703e-17	NA	NA	NA	NA	NA	T	C	18881	-0.0397158	0.001305	0.2251	0.999771
rs4569335	17:43811950:A_C	17	43811950	A	C	35935.9	7.948	1.889e-15	+?+	C	A	17055	-0.06512	1.703e-17	NA	NA	NA	NA	NA	C	A	18880.9	-0.0399934	0.001194	0.2251	0.999771
17:43811990_CTTAG_C	17:43811990:C_CTTAG	17	43811990	CTTAG	C	17051	8.516	1.65e-17	+??	C	CTTAG	17051	-0.06515	1.65e-17	NA	NA	NA	NA	NA	NA	NA	NA	NA	NA	0.2252	0.998897
rs1526125	17:43812177:C_T	17	43812177	T	C	35936	-7.92	2.372e-15	-?-	T	C	17055	-0.06512	1.703e-17	NA	NA	NA	NA	NA	T	C	18881	-0.0395222	0.001396	0.2251	0.999771
rs1526126	17:43812218:C_T	17	43812218	T	C	35931.1	-7.902	2.752e-15	-?-	T	C	17050	-0.06499	1.982e-17	NA	NA	NA	NA	NA	T	C	18881.1	-0.0394253	0.001426	0.225	0.999452
rs1526127	17:43812398:C_G	17	43812398	C	G	35938	7.953	1.814e-15	+?+	G	C	17057	-0.06516	1.613e-17	NA	NA	NA	NA	NA	G	C	18881	-0.0399933	0.00122	0.2252	0.999823
rs62054398	17:43812599:A_G	17	43812599	A	G	35938	7.965	1.654e-15	+?+	G	A	17057	-0.06516	1.613e-17	NA	NA	NA	NA	NA	G	A	18881	-0.0401999	0.001139	0.2252	0.999823
rs62054399	17:43812624:A_G	17	43812624	A	G	35938.1	-7.937	2.075e-15	-?-	A	G	17057	-0.06516	1.613e-17	NA	NA	NA	NA	NA	A	G	18881.1	-0.0397479	0.001328	0.2252	0.999823
rs62054400	17:43812649:C_T	17	43812649	T	C	35938.1	7.92	2.379e-15	+?+	C	T	17057	-0.06516	1.613e-17	NA	NA	NA	NA	NA	C	T	18881.1	-0.0394637	0.001444	0.2252	0.999823
rs62054411	17:43812684:A_G	17	43812684	A	G	35937.9	7.954	1.812e-15	+?+	G	A	17057	-0.06516	1.613e-17	NA	NA	NA	NA	NA	G	A	18880.9	-0.0400128	0.001214	0.2252	0.999823
rs12938476	17:43812897:C_T	17	43812897	T	C	35928	6.772	1.272e-11	+?+	C	T	17047	-0.04731	6.385e-10	NA	NA	NA	NA	NA	C	T	18881	-0.0383495	0.0002566	0.4082	0.998894
rs62054412	17:43813002:A_G	17	43813002	A	G	35938	-7.948	1.897e-15	-?-	A	G	17057	-0.06516	1.613e-17	NA	NA	NA	NA	NA	A	G	18881	-0.0399095	0.00123	0.2252	0.999828
rs8067527	17:43813186:A_G	17	43813186	A	G	35943	-6.884	5.821e-12	-?-	A	G	17062	-0.04874	1.889e-10	NA	NA	NA	NA	NA	A	G	18881	-0.0380121	0.0003028	0.4056	1
rs12944235	17:43813221:A_G	17	43813221	A	G	35928	5.503	3.727e-08	+?+	G	A	17047	-0.04088	9.355e-08	NA	NA	NA	NA	NA	G	A	18881	-0.0281164	0.006363	0.4542	0.998988
rs17563787	17:43813252:C_G	17	43813252	C	G	29788	7.879	3.299e-15	+?+	G	C	17057	-0.06516	1.613e-17	NA	NA	NA	NA	NA	G	C	12731	-0.0379331	0.01307	0.2252	0.999826
rs62054413	17:43813370:C_G	17	43813370	C	G	35938	-7.965	1.657e-15	-?-	C	G	17057	-0.06516	1.613e-17	NA	NA	NA	NA	NA	C	G	18881	-0.0401934	0.001157	0.2252	0.999826
rs62054414	17:43813415:A_G	17	43813415	A	G	35938	-7.959	1.735e-15	-?-	A	G	17057	-0.06516	1.613e-17	NA	NA	NA	NA	NA	A	G	18881	-0.0400902	0.001173	0.2252	0.999826
rs10451283	17:43814020:C_T	17	43814020	T	C	35934.9	7.976	1.508e-15	+?+	C	T	17054	-0.06519	1.566e-17	NA	NA	NA	NA	NA	C	T	18880.9	-0.0403805	0.0011	0.2255	0.998683
17:43814370_AC_A	17:43814370:A_AC	17	43814370	A	AC	17049	-8.522	1.562e-17	-??	A	AC	17049	-0.06521	1.562e-17	NA	NA	NA	NA	NA	NA	NA	NA	NA	NA	0.2252	0.999296
rs76421814	17:43814427:C_T	17	43814427	T	C	35938	7.936	2.083e-15	+?+	C	T	17057	-0.06516	1.613e-17	NA	NA	NA	NA	NA	C	T	18881	-0.0397029	0.00129	0.2252	0.999827
17:43814930_GCGTA_G	17:43814930:G_GCGTA	17	43814930	G	GCGTA	17033	-8.46	2.665e-17	-??	G	GCGTA	17033	-0.06476	2.665e-17	NA	NA	NA	NA	NA	NA	NA	NA	NA	NA	0.2245	0.998671
rs56006248	17:43815141:A_G	17	43815141	A	G	35938	7.971	1.58e-15	+?+	G	A	17057	-0.06516	1.613e-17	NA	NA	NA	NA	NA	G	A	18881	-0.0403294	0.001144	0.2252	0.999827
rs7220839	17:43815145:C_T	17	43815145	T	C	35925	5.494	3.938e-08	+?+	C	T	17044	-0.04062	1.124e-07	NA	NA	NA	NA	NA	C	T	18881	-0.0283116	0.006006	0.4541	0.998876
rs56298110	17:43815336:A_G	17	43815336	A	G	35938	7.976	1.511e-15	+?+	G	A	17057	-0.06516	1.613e-17	NA	NA	NA	NA	NA	G	A	18881	-0.0403935	0.001078	0.2252	0.999828
rs1608955	17:43815713:C_T	17	43815713	T	C	35936	-7.958	1.743e-15	-?-	T	C	17055	-0.06516	1.626e-17	NA	NA	NA	NA	NA	T	C	18881	-0.0400966	0.001173	0.2252	0.999701
rs1608956	17:43815820:A_T	17	43815820	A	T	35936.1	-7.998	1.263e-15	-?-	A	T	17055	-0.06516	1.626e-17	NA	NA	NA	NA	NA	A	T	18881.1	-0.0407872	0.0009626	0.2252	0.999697
rs62054417	17:43815859:A_C	17	43815859	A	C	35938	7.959	1.732e-15	+?+	C	A	17057	-0.06516	1.613e-17	NA	NA	NA	NA	NA	C	A	18881	-0.0400902	0.001184	0.2252	0.999827
rs78440279	17:43816052:C_T	17	43816052	T	C	35931	-7.966	1.638e-15	-?-	T	C	17050	-0.06532	1.37e-17	NA	NA	NA	NA	NA	T	C	18881	-0.0399933	0.001193	0.2252	0.999518
rs75500942	17:43816106:A_C	17	43816106	A	C	35937	-7.963	1.682e-15	-?-	A	C	17056	-0.06527	1.438e-17	NA	NA	NA	NA	NA	A	C	18881	-0.0399998	0.001195	0.2251	0.99978
rs62054418	17:43816306:A_G	17	43816306	A	G	35936.9	-7.963	1.681e-15	-?-	A	G	17056	-0.06527	1.438e-17	NA	NA	NA	NA	NA	A	G	18880.9	-0.0400128	0.001202	0.2251	0.99978
rs62054419	17:43816605:A_C	17	43816605	A	C	35938	7.965	1.654e-15	+?+	C	A	17057	-0.06516	1.613e-17	NA	NA	NA	NA	NA	C	A	18881	-0.0401999	0.001147	0.2252	0.999826
rs62054420	17:43816655:C_G	17	43816655	C	G	35938	7.903	2.72e-15	+?+	G	C	17057	-0.06516	1.613e-17	NA	NA	NA	NA	NA	G	C	18881	-0.0392178	0.001627	0.2252	0.999827
rs62054421	17:43816657:A_G	17	43816657	A	G	35938	-7.869	3.572e-15	-?-	A	G	17057	-0.06516	1.613e-17	NA	NA	NA	NA	NA	A	G	18881	-0.0386294	0.001909	0.2252	0.999827
rs17563800	17:43817459:C_T	17	43817459	T	C	35937.9	-7.948	1.898e-15	-?-	T	C	17057	-0.06516	1.613e-17	NA	NA	NA	NA	NA	T	C	18880.9	-0.0399031	0.001241	0.2252	0.999827
rs56295996	17:43817557:C_T	17	43817557	T	C	35938	-7.954	1.813e-15	-?-	T	C	17057	-0.06516	1.613e-17	NA	NA	NA	NA	NA	T	C	18881	-0.0399998	0.001202	0.2252	0.999827
rs56384960	17:43817608:A_G	17	43817608	A	G	35938	-7.954	1.813e-15	-?-	A	G	17057	-0.06516	1.613e-17	NA	NA	NA	NA	NA	A	G	18881	-0.0399998	0.001204	0.2252	0.999827
rs56178230	17:43817832:A_G	17	43817832	A	G	35938	-8.005	1.198e-15	-?-	A	G	17057	-0.06516	1.613e-17	NA	NA	NA	NA	NA	A	G	18881	-0.0409042	0.0009559	0.2252	0.999808
rs80157557	17:43817898:A_G	17	43817898	A	G	35938	-8.01	1.145e-15	-?-	A	G	17057	-0.06516	1.613e-17	NA	NA	NA	NA	NA	A	G	18881	-0.0409877	0.0009115	0.2252	0.999808
rs76728632	17:43818160:A_C	17	43818160	A	C	35937	7.955	1.785e-15	+?+	C	A	17056	-0.06506	1.81e-17	NA	NA	NA	NA	NA	C	A	18881	-0.0401999	0.001154	0.2252	0.99981
rs17563827	17:43818222:A_C	17	43818222	A	C	35937.9	-8.016	1.093e-15	-?-	A	C	17057	-0.06516	1.613e-17	NA	NA	NA	NA	NA	A	C	18880.9	-0.0410913	0.0008945	0.2252	0.999827
rs80072429	17:43818611:A_G	17	43818611	A	G	35938	-7.948	1.892e-15	-?-	A	G	17057	-0.06498	1.987e-17	NA	NA	NA	NA	NA	A	G	18881	-0.0401999	0.001133	0.2252	0.999825
rs77114624	17:43818657:C_T	17	43818657	T	C	35938	7.948	1.892e-15	+?+	C	T	17057	-0.06498	1.987e-17	NA	NA	NA	NA	NA	C	T	18881	-0.0401999	0.001135	0.2252	0.999825
rs76311426	17:43818690:G_T	17	43818690	T	G	35938	-7.942	1.982e-15	-?-	T	G	17057	-0.06498	1.987e-17	NA	NA	NA	NA	NA	T	G	18881	-0.0400902	0.001174	0.2252	0.999825
rs17563861	17:43818906:A_G	17	43818906	A	G	35938.1	7.943	1.981e-15	+?+	G	A	17057	-0.06498	1.987e-17	NA	NA	NA	NA	NA	G	A	18881.1	-0.040103	0.001169	0.2252	0.999825
rs17563889	17:43818946:A_T	17	43818946	A	T	35937.9	7.914	2.49e-15	+?+	T	A	17057	-0.06498	1.987e-17	NA	NA	NA	NA	NA	T	A	18880.9	-0.0395998	0.001333	0.2252	0.999821
rs62054424	17:43819384:A_G	17	43819384	A	G	35935.1	-7.936	2.086e-15	-?-	A	G	17054	-0.06491	2.151e-17	NA	NA	NA	NA	NA	A	G	18881.1	-0.04009	0.001182	0.2252	0.999758
rs17563923	17:43819450:A_G	17	43819450	A	G	35935	-7.942	1.992e-15	-?-	A	G	17054	-0.06491	2.151e-17	NA	NA	NA	NA	NA	A	G	18881	-0.0401934	0.001148	0.2252	0.999751
rs62054425	17:43819480:C_T	17	43819480	T	C	35935	-7.919	2.391e-15	-?-	T	C	17054	-0.06491	2.151e-17	NA	NA	NA	NA	NA	T	C	18881	-0.0398062	0.001269	0.2252	0.999748
17:43819597_AC_A	17:43819597:A_AC	17	43819597	A	AC	17051	-8.496	1.968e-17	-??	A	AC	17051	-0.065	1.968e-17	NA	NA	NA	NA	NA	NA	NA	NA	NA	NA	0.2253	0.999665
rs8075654	17:43820669:G_T	17	43820669	T	G	35926	6.742	1.566e-11	+?+	G	T	17045	-0.04719	7.106e-10	NA	NA	NA	NA	NA	G	T	18881	-0.0380075	0.00031	0.4062	0.997845
rs62054426	17:43820741:A_T	17	43820741	A	T	35938	7.922	2.337e-15	+?+	T	A	17057	-0.06481	2.396e-17	NA	NA	NA	NA	NA	T	A	18881	-0.0399933	0.001208	0.2252	0.999752
rs62054427	17:43821062:A_G	17	43821062	A	G	35938	7.928	2.23e-15	+?+	G	A	17057	-0.06481	2.396e-17	NA	NA	NA	NA	NA	G	A	18881	-0.0401162	0.001187	0.2252	0.999765
rs74464991	17:43821685:A_C	17	43821685	A	C	35937.9	-7.928	2.231e-15	-?-	A	C	17057	-0.06481	2.396e-17	NA	NA	NA	NA	NA	A	C	18880.9	-0.0401032	0.001175	0.2252	0.999765
rs2004260	17:43822398:C_T	17	43822398	T	C	35938	7.894	2.937e-15	+?+	C	T	17057	-0.06481	2.396e-17	NA	NA	NA	NA	NA	C	T	18881	-0.0395158	0.001396	0.2252	0.999761
rs62054428	17:43822511:A_G	17	43822511	A	G	35935.8	-7.908	2.618e-15	-?-	A	G	17055	-0.06472	2.667e-17	NA	NA	NA	NA	NA	A	G	18880.8	-0.0399356	0.001272	0.2252	0.999699
rs75788861	17:43822769:C_T	17	43822769	T	C	16725	-7.987	1.382e-15	-??	T	C	16725	-0.06164	1.382e-15	NA	NA	NA	NA	NA	NA	NA	NA	NA	NA	0.2156	0.981938
rs9906974	17:43822772:C_T	17	43822772	T	C	16719	7.969	1.596e-15	+??	C	T	16719	-0.06152	1.596e-15	NA	NA	NA	NA	NA	NA	NA	NA	NA	NA	0.2159	0.981146
rs62054429	17:43823125:A_G	17	43823125	A	G	35936	-7.905	2.689e-15	-?-	A	G	17055	-0.06475	2.589e-17	NA	NA	NA	NA	NA	A	G	18881	-0.0397998	0.001277	0.2252	0.999711
rs76171147	17:43823229:C_T	17	43823229	T	C	35943	7.858	3.889e-15	+?+	C	T	17062	-0.06419	4.729e-17	NA	NA	NA	NA	NA	C	T	18881	-0.0398062	0.001284	0.2257	1
rs75643244	17:43823326:A_G	17	43823326	A	G	35938.2	7.923	2.319e-15	+?+	G	A	17057	-0.06481	2.396e-17	NA	NA	NA	NA	NA	G	A	18881.2	-0.0399958	0.001285	0.2252	0.999797
rs62054431	17:43823880:C_T	17	43823880	T	C	35938	-7.928	2.224e-15	-?-	T	C	17057	-0.06481	2.396e-17	NA	NA	NA	NA	NA	T	C	18881	-0.0401684	0.001226	0.2252	0.99978
rs62054432	17:43823889:A_C	17	43823889	A	C	35938	-7.928	2.224e-15	-?-	A	C	17057	-0.06481	2.396e-17	NA	NA	NA	NA	NA	A	C	18881	-0.0401684	0.001206	0.2252	0.99978
rs111497072	17:43824201:A_G	17	43824201	A	G	35938	-7.933	2.133e-15	-?-	A	G	17057	-0.06481	2.396e-17	NA	NA	NA	NA	NA	A	G	18881	-0.0401869	0.001136	0.2252	0.999779
rs62054433	17:43824348:C_T	17	43824348	T	C	35938.1	7.821	5.228e-15	+?+	C	T	17057	-0.06481	2.396e-17	NA	NA	NA	NA	NA	C	T	18881.1	-0.038501	0.002038	0.2252	0.999779
rs7207400	17:43824360:C_T	17	43824360	T	C	35915.9	5.954	2.624e-09	+?+	C	T	17035	-0.05456	1.032e-12	NA	NA	NA	NA	NA	C	T	18880.9	-0.0207927	0.07319	0.2712	0.997011
rs62054434	17:43824382:G_T	17	43824382	T	G	35938.1	7.821	5.247e-15	+?+	G	T	17057	-0.06481	2.396e-17	NA	NA	NA	NA	NA	G	T	18881.1	-0.0384308	0.001988	0.2252	0.999779
rs12150683	17:43824848:A_G	17	43824848	A	G	35937.9	7.928	2.233e-15	+?+	G	A	17057	-0.06481	2.396e-17	NA	NA	NA	NA	NA	G	A	18880.9	-0.0400903	0.001184	0.2252	0.999779
rs12150332	17:43824908:C_T	17	43824908	T	C	35938.1	-7.928	2.234e-15	-?-	T	C	17057	-0.06481	2.396e-17	NA	NA	NA	NA	NA	T	C	18881.1	-0.0400836	0.001164	0.2252	0.999779
rs62054435	17:43825339:C_G	17	43825339	C	G	35938	7.922	2.337e-15	+?+	G	C	17057	-0.06481	2.396e-17	NA	NA	NA	NA	NA	G	C	18881	-0.0399933	0.001212	0.2252	0.99973
rs75715199	17:43825478:A_G	17	43825478	A	G	35938.1	-7.916	2.444e-15	-?-	A	G	17057	-0.06481	2.396e-17	NA	NA	NA	NA	NA	A	G	18881.1	-0.0399093	0.001245	0.2252	0.999777
rs62054436	17:43825568:C_T	17	43825568	T	C	35874	-7.97	1.581e-15	-?-	T	C	16993	-0.06519	1.788e-17	NA	NA	NA	NA	NA	T	C	18881	-0.0405363	0.001084	0.2234	0.996546
rs62054437	17:43825576:C_T	17	43825576	T	C	35874	7.965	1.656e-15	+?+	C	T	16993	-0.06519	1.788e-17	NA	NA	NA	NA	NA	C	T	18881	-0.0404394	0.001131	0.2234	0.996525
rs62054438	17:43825711:A_C	17	43825711	A	C	35938	7.979	1.475e-15	+?+	C	A	17057	-0.06481	2.396e-17	NA	NA	NA	NA	NA	C	A	18881	-0.041021	0.0009345	0.2252	0.999777
rs62054439	17:43825725:G_T	17	43825725	T	G	35938	-7.979	1.475e-15	-?-	T	G	17057	-0.06481	2.396e-17	NA	NA	NA	NA	NA	T	G	18881	-0.041021	0.0009348	0.2252	0.999777
rs17334797	17:43825912:A_G	17	43825912	A	G	35938	7.916	2.446e-15	+?+	G	A	17057	-0.06481	2.396e-17	NA	NA	NA	NA	NA	G	A	18881	-0.0398965	0.001225	0.2252	0.999778
rs12150658	17:43826305:A_G	17	43826305	A	G	35938	-7.948	1.899e-15	-?-	A	G	17057	-0.06497	1.996e-17	NA	NA	NA	NA	NA	A	G	18881	-0.0401869	0.001144	0.2252	0.99962
rs12150363	17:43826351:A_G	17	43826351	A	G	35938	7.922	2.337e-15	+?+	G	A	17057	-0.06481	2.396e-17	NA	NA	NA	NA	NA	G	A	18881	-0.0399933	0.001218	0.2252	0.999702
rs12150672	17:43826637:A_G	17	43826637	A	G	35938	-7.928	2.231e-15	-?-	A	G	17057	-0.06481	2.396e-17	NA	NA	NA	NA	NA	A	G	18881	-0.0401031	0.001185	0.2252	0.999694
17:43827156_GA_G	17:43827156:G_GA	17	43827156	G	GA	17050	-8.502	1.856e-17	-??	G	GA	17050	-0.06505	1.856e-17	NA	NA	NA	NA	NA	NA	NA	NA	NA	NA	0.2252	0.999624
rs17334894	17:43827209:A_G	17	43827209	A	G	35937.9	-7.95	1.858e-15	-?-	A	G	17057	-0.06481	2.396e-17	NA	NA	NA	NA	NA	A	G	18880.9	-0.0404969	0.001059	0.2252	0.999693
rs17334923	17:43827244:C_T	17	43827244	T	C	35932	-7.912	2.523e-15	-?-	T	C	17051	-0.06468	2.8e-17	NA	NA	NA	NA	NA	T	C	18881	-0.0400707	0.001189	0.2258	0.999307
rs62054440	17:43827391:C_G	17	43827391	C	G	35933.1	-7.897	2.852e-15	-?-	C	G	17052	-0.06473	2.663e-17	NA	NA	NA	NA	NA	C	G	18881.1	-0.039735	0.00134	0.2252	0.99953
rs12150451	17:43827431:A_G	17	43827431	A	G	35933	7.891	2.989e-15	+?+	G	A	17052	-0.06473	2.663e-17	NA	NA	NA	NA	NA	G	A	18881	-0.0396383	0.001372	0.2252	0.999526
rs12150048	17:43827471:C_G	17	43827471	C	G	35933.1	-7.932	2.157e-15	-?-	C	G	17052	-0.06474	2.614e-17	NA	NA	NA	NA	NA	C	G	18881.1	-0.0402901	0.001118	0.2252	0.99948
rs12150455	17:43827508:A_G	17	43827508	A	G	35938	7.888	3.063e-15	+?+	G	A	17057	-0.06431	4.192e-17	NA	NA	NA	NA	NA	G	A	18881	-0.0401869	0.001146	0.2252	0.999558
rs12150604	17:43828221:A_T	17	43828221	A	T	35938	-7.916	2.444e-15	-?-	A	T	17057	-0.06481	2.396e-17	NA	NA	NA	NA	NA	A	T	18881	-0.0399095	0.001255	0.2252	0.999669
rs17334944	17:43828617:A_G	17	43828617	A	G	35938	-7.939	2.038e-15	-?-	A	G	17057	-0.06481	2.396e-17	NA	NA	NA	NA	NA	A	G	18881	-0.0402837	0.001121	0.2252	0.999646
rs17426064	17:43828698:C_T	17	43828698	T	C	35937	-7.935	2.101e-15	-?-	T	C	17056	-0.06477	2.504e-17	NA	NA	NA	NA	NA	T	C	18881	-0.0402902	0.001125	0.2252	0.999654
rs79172804	17:43828764:A_G	17	43828764	A	G	35394	-7.1	1.243e-12	-?-	A	G	16513	-0.05588	6.391e-13	NA	NA	NA	NA	NA	A	G	18881	-0.0436065	0.0008774	0.1875	0.973253
rs17426106	17:43828935:C_G	17	43828935	C	G	35938	-7.933	2.135e-15	-?-	C	G	17057	-0.06481	2.396e-17	NA	NA	NA	NA	NA	C	G	18881	-0.0402064	0.001153	0.2252	0.999642
rs62054442	17:43829353:A_G	17	43829353	A	G	35931.9	7.902	2.748e-15	+?+	G	A	17051	-0.06468	2.797e-17	NA	NA	NA	NA	NA	G	A	18880.9	-0.0398773	0.001234	0.2253	0.999232
rs35879086	17:43830382:A_G	17	43830382	A	G	35931	-7.978	1.483e-15	-?-	A	G	17050	-0.06533	1.348e-17	NA	NA	NA	NA	NA	A	G	18881	-0.0401999	0.001165	0.2251	0.999389
rs62055868	17:43830640:C_T	17	43830640	T	C	35937	-7.963	1.681e-15	-?-	T	C	17056	-0.06514	1.657e-17	NA	NA	NA	NA	NA	T	C	18881	-0.0401999	0.001156	0.2251	0.999452
rs62055869	17:43830685:A_G	17	43830685	A	G	35937	-7.963	1.684e-15	-?-	A	G	17056	-0.06514	1.657e-17	NA	NA	NA	NA	NA	A	G	18881	-0.0402326	0.001179	0.2251	0.999541
rs17426174	17:43830938:C_G	17	43830938	C	G	35937	-7.962	1.687e-15	-?-	C	G	17056	-0.06514	1.657e-17	NA	NA	NA	NA	NA	C	G	18881	-0.0401869	0.001125	0.2251	0.999538
rs62055871	17:43831112:A_G	17	43831112	A	G	35937.1	-7.968	1.612e-15	-?-	A	G	17056	-0.06514	1.657e-17	NA	NA	NA	NA	NA	A	G	18881.1	-0.0402836	0.001121	0.2251	0.999527
rs55645418	17:43832115:A_G	17	43832115	A	G	35938	7.95	1.86e-15	+?+	G	A	17057	-0.06525	1.461e-17	NA	NA	NA	NA	NA	G	A	18881	-0.0397805	0.001254	0.2251	0.99958
rs35631660	17:43832337:A_G	17	43832337	A	G	35930.1	8.028	9.917e-16	+?+	G	A	17049	-0.06543	1.216e-17	NA	NA	NA	NA	NA	G	A	18881.1	-0.0409977	0.0009949	0.2247	0.998635
rs17426195	17:43832367:A_G	17	43832367	A	G	35931	-8.073	6.862e-16	-?-	A	G	17050	-0.0653	1.399e-17	NA	NA	NA	NA	NA	A	G	18881	-0.0419893	0.0007737	0.2247	0.998631
rs35282504	17:43832618:A_G	17	43832618	A	G	35933	-7.963	1.681e-15	-?-	A	G	17052	-0.0652	1.565e-17	NA	NA	NA	NA	NA	A	G	18881	-0.0400966	0.00116	0.225	0.999445
rs62055875	17:43832864:C_T	17	43832864	T	C	35933	7.986	1.396e-15	+?+	C	T	17052	-0.0652	1.565e-17	NA	NA	NA	NA	NA	C	T	18881	-0.0404903	0.001052	0.225	0.999446
rs62055876	17:43832940:A_G	17	43832940	A	G	35900	7.941	2.002e-15	+?+	G	A	17019	-0.06531	1.478e-17	NA	NA	NA	NA	NA	G	A	18881	-0.0397804	0.001353	0.2243	0.99783
rs36047693	17:43833824:C_G	17	43833824	C	G	35937	-7.977	1.496e-15	-?-	C	G	17056	-0.06523	1.499e-17	NA	NA	NA	NA	NA	C	G	18881	-0.0402902	0.001112	0.2251	0.99956
rs34195569	17:43833921:A_G	17	43833921	A	G	35937	-7.977	1.496e-15	-?-	A	G	17056	-0.06523	1.499e-17	NA	NA	NA	NA	NA	A	G	18881	-0.0402902	0.001119	0.2251	0.99956
rs34579278	17:43833981:A_G	17	43833981	A	G	35935	8.006	1.186e-15	+?+	G	A	17054	-0.06524	1.493e-17	NA	NA	NA	NA	NA	G	A	18881	-0.0407873	0.0009826	0.2251	0.999347
rs34211253	17:43834074:C_G	17	43834074	C	G	35937	7.983	1.426e-15	+?+	G	C	17056	-0.06523	1.499e-17	NA	NA	NA	NA	NA	G	C	18881	-0.0403869	0.001079	0.2251	0.999522
rs34008514	17:43834314:A_G	17	43834314	A	G	35937	7.983	1.428e-15	+?+	G	A	17056	-0.06523	1.499e-17	NA	NA	NA	NA	NA	G	A	18881	-0.0403935	0.001093	0.2251	0.999556
rs12943085	17:43834482:A_G	17	43834482	A	G	35937	-7.989	1.365e-15	-?-	A	G	17056	-0.06523	1.499e-17	NA	NA	NA	NA	NA	A	G	18881	-0.0404837	0.001057	0.2251	0.999549
rs71363552	17:43834671:A_AC	17	43834671	A	AC	17015	8.51	1.741e-17	+??	AC	A	17015	-0.06517	1.741e-17	NA	NA	NA	NA	NA	NA	NA	NA	NA	NA	0.2255	0.998337
rs11079716	17:43834873:A_G	17	43834873	A	G	16806	-8.632	6.015e-18	-??	A	G	16806	-0.06651	6.015e-18	NA	NA	NA	NA	NA	NA	NA	NA	NA	NA	0.2285	0.986215
rs7350923	17:43834970:C_T	17	43834970	T	C	35935.9	-7.991	1.342e-15	-?-	T	C	17055	-0.06526	1.456e-17	NA	NA	NA	NA	NA	T	C	18880.9	-0.0404576	0.001043	0.2251	0.999517
rs11079717	17:43835351:C_T	17	43835351	T	C	35936	7.974	1.538e-15	+?+	C	T	17055	-0.06526	1.456e-17	NA	NA	NA	NA	NA	C	T	18881	-0.0401869	0.001153	0.2251	0.999444
rs62055878	17:43835854:A_C	17	43835854	A	C	35936	-7.974	1.531e-15	-?-	A	C	17055	-0.06526	1.456e-17	NA	NA	NA	NA	NA	A	C	18881	-0.0401869	0.001153	0.2251	0.999474
rs76669427	17:43836051:A_T	17	43836051	A	T	35933	-7.957	1.759e-15	-?-	A	T	17052	-0.06525	1.468e-17	NA	NA	NA	NA	NA	A	T	18881	-0.039994	0.001309	0.2251	0.99922
rs143196316	17:43836109:A_AATT	17	43836109	A	AATT	16934	8.376	5.468e-17	+??	AATT	A	16934	-0.0643	5.468e-17	NA	NA	NA	NA	NA	NA	NA	NA	NA	NA	0.2231	0.99362
rs74514268	17:43836191:A_G	17	43836191	A	G	35932	-7.963	1.673e-15	-?-	A	G	17051	-0.06521	1.555e-17	NA	NA	NA	NA	NA	A	G	18881	-0.0401488	0.001212	0.2251	0.999426
rs62055879	17:43836578:A_G	17	43836578	A	G	17040	-8.524	1.538e-17	-??	A	G	17040	-0.06524	1.538e-17	NA	NA	NA	NA	NA	NA	NA	NA	NA	NA	0.2251	0.999129
rs12948216	17:43836673:C_T	17	43836673	T	C	35931.9	-7.969	1.597e-15	-?-	T	C	17051	-0.06521	1.555e-17	NA	NA	NA	NA	NA	T	C	18880.9	-0.040187	0.001146	0.2251	0.99938
rs56013908	17:43836920:C_T	17	43836920	T	C	35926.1	7.972	1.556e-15	+?+	C	T	17045	-0.06495	2.109e-17	NA	NA	NA	NA	NA	C	T	18881.1	-0.0406838	0.001006	0.225	0.999218
rs56214516	17:43836953:A_C	17	43836953	A	C	35636	7.288	3.158e-13	+?+	C	A	16755	-0.05664	2.179e-13	NA	NA	NA	NA	NA	C	A	18881	-0.0444306	0.0007489	0.1943	0.982587
rs56168907	17:43837091:C_T	17	43837091	T	C	35927	7.958	1.751e-15	+?+	C	T	17046	-0.06508	1.81e-17	NA	NA	NA	NA	NA	C	T	18881	-0.0402983	0.001178	0.225	0.999089
rs55747440	17:43837115:A_G	17	43837115	A	G	35928	7.959	1.729e-15	+?+	G	A	17047	-0.06509	1.783e-17	NA	NA	NA	NA	NA	G	A	18881	-0.0402851	0.001178	0.225	0.999189
rs55801356	17:43837237:A_G	17	43837237	A	G	35927	7.979	1.481e-15	+?+	G	A	17046	-0.06513	1.713e-17	NA	NA	NA	NA	NA	G	A	18881	-0.0404837	0.001052	0.225	0.999234
rs62055883	17:43837446:C_G	17	43837446	C	G	35924	7.956	1.773e-15	+?+	G	C	17043	-0.06506	1.861e-17	NA	NA	NA	NA	NA	G	C	18881	-0.0402064	0.001133	0.2249	0.999147
rs62055884	17:43837567:C_T	17	43837567	T	C	35929	-7.979	1.474e-15	-?-	T	C	17048	-0.06512	1.722e-17	NA	NA	NA	NA	NA	T	C	18881	-0.0404837	0.001057	0.225	0.999308
rs79882507	17:43837782:A_G	17	43837782	A	G	35926	8.001	1.238e-15	+?+	G	A	17045	-0.06525	1.492e-17	NA	NA	NA	NA	NA	G	A	18881	-0.0406774	0.0009787	0.225	0.999301
rs574194744	17:43837868:T_TTTATGTTATG	17	43837868	T	TTTATGTTATG	16969	8.579	9.59e-18	+??	TTTATGTTATG	T	16969	-0.06579	9.59e-18	NA	NA	NA	NA	NA	NA	NA	NA	NA	NA	0.2243	0.995731
rs62055885	17:43838014:A_G	17	43838014	A	G	35922	8.025	1.016e-15	+?+	G	A	17041	-0.06552	1.116e-17	NA	NA	NA	NA	NA	G	A	18881	-0.0407369	0.001041	0.2249	0.999093
rs28439278	17:43838071:C_T	17	43838071	T	C	35926.9	-7.993	1.317e-15	-?-	T	C	17046	-0.06529	1.427e-17	NA	NA	NA	NA	NA	T	C	18880.9	-0.0404904	0.001065	0.225	0.999238
rs12150621	17:43838482:G_T	17	43838482	T	G	35927	-7.965	1.656e-15	-?-	T	G	17046	-0.06529	1.427e-17	NA	NA	NA	NA	NA	T	G	18881	-0.0400127	0.001203	0.225	0.999175
rs62055886	17:43838678:A_G	17	43838678	A	G	35906.9	-7.968	1.61e-15	-?-	A	G	17026	-0.06539	1.338e-17	NA	NA	NA	NA	NA	A	G	18880.9	-0.0400193	0.001222	0.2245	0.997992
rs62055887	17:43838710:C_T	17	43838710	T	C	41162	8.908	5.205e-19	+++	C	T	17026	-0.06539	1.338e-17	C	T	5255	-0.0946584	4.204e-05	C	T	18881	-0.0407568	0.001033	0.2245	0.998052
rs62055888	17:43838720:C_T	17	43838720	T	C	35837	-7.868	3.605e-15	-?-	T	C	16956	-0.06459	3.807e-17	NA	NA	NA	NA	NA	T	C	18881	-0.0399751	0.00129	0.2206	0.995592
rs62055889	17:43838919:A_G	17	43838919	A	G	41176	-8.884	6.431e-19	---	A	G	17040	-0.0652	1.594e-17	A	G	5255	-0.0948176	4.226e-05	A	G	18881	-0.0404837	0.001042	0.2249	0.998984
17:43839150_AT_A	17:43839150:A_AT	17	43839150	A	AT	17005	-8.511	1.727e-17	-??	A	AT	17005	-0.0652	1.727e-17	NA	NA	NA	NA	NA	NA	NA	NA	NA	NA	0.2252	0.995773
rs71375313	17:43839253:A_G	17	43839253	A	G	41151	-8.94	3.906e-19	---	A	G	17015	-0.06579	8.707e-18	A	G	5255	-0.0948675	4.187e-05	A	G	18881	-0.0406708	0.0009873	0.2244	0.99817
rs11079718	17:43839951:A_T	17	43839951	A	T	35810.9	8.044	8.717e-16	+?+	T	A	16930	-0.06585	9.766e-18	NA	NA	NA	NA	NA	T	A	18880.9	-0.0409176	0.0009896	0.2239	0.99373
rs11079719	17:43840006:G_T	17	43840006	T	G	41177.9	8.929	4.3e-19	+++	G	T	16851	-0.06519	2.413e-17	G	T	5446	-0.0939125	3.399e-05	G	T	18880.9	-0.0415125	0.0008556	0.2217	0.989578
rs11079720	17:43840016:A_G	17	43840016	A	G	41204.9	-8.906	5.282e-19	---	A	G	16878	-0.06528	2.065e-17	A	G	5446	-0.0953601	2.76e-05	A	G	18880.9	-0.0405629	0.001128	0.2213	0.990877
rs11079721	17:43840107:A_C	17	43840107	A	C	41712	-8.976	2.821e-19	---	A	C	17021	-0.06502	2.044e-17	A	C	5810	-0.0959074	1.278e-05	A	C	18881	-0.0404772	0.001057	0.2249	0.998199
rs62055890	17:43840681:C_T	17	43840681	T	C	41731	-9.02	1.883e-19	---	T	C	17040	-0.06566	9.507e-18	T	C	5810	-0.0945436	1.762e-05	T	C	18881	-0.0406774	0.00101	0.225	0.998735
rs111697872	17:43840726:C_CTT	17	43840726	CTT	C	16920	-8.425	3.62e-17	-??	CTT	C	16920	-0.0647	3.62e-17	NA	NA	NA	NA	NA	NA	NA	NA	NA	NA	0.2225	0.994526
rs77849344	17:43840864:A_G	17	43840864	A	G	41736.9	-9.005	2.153e-19	---	A	G	17046	-0.06537	1.312e-17	A	G	5810	-0.0946266	1.667e-05	A	G	18880.9	-0.0407808	0.0009766	0.225	0.999135
rs74918686	17:43840899:C_G	17	43840899	C	G	35923	-8.023	1.032e-15	-?-	C	G	17042	-0.06551	1.121e-17	NA	NA	NA	NA	NA	C	G	18881	-0.040684	0.000998	0.2249	0.998908
rs79545140	17:43840935:C_T	17	43840935	T	C	41926.9	9.017	1.939e-19	+++	C	T	17041	-0.06546	1.185e-17	C	T	6005	-0.0936321	1.485e-05	C	T	18880.9	-0.0405873	0.001021	0.2249	0.998698
17:43841356_CTT_C	17:43841356:C_CTT	17	43841356	CTT	C	16850	8.675	4.127e-18	+??	C	CTT	16850	-0.06676	4.127e-18	NA	NA	NA	NA	NA	NA	NA	NA	NA	NA	0.2269	0.989037
rs56369036	17:43841571:A_T	17	43841571	A	T	35927.9	-8.046	8.534e-16	-?-	A	T	17047	-0.0653	1.403e-17	NA	NA	NA	NA	NA	A	T	18880.9	-0.0413819	0.000825	0.225	0.999239
rs138939613	17:43841624:G_GATGGATGA	17	43841624	G	GATGGATGA	17025	8.56	1.127e-17	+??	GATGGATGA	G	17025	-0.06554	1.127e-17	NA	NA	NA	NA	NA	NA	NA	NA	NA	NA	0.2245	0.998207
rs11079723	17:43841729:C_T	17	43841729	T	C	41732.9	9	2.26e-19	+++	C	T	17042	-0.06517	1.649e-17	C	T	5810	-0.094398	1.682e-05	C	T	18880.9	-0.0409945	0.0009287	0.2248	0.999062
rs11079724	17:43841912:C_T	17	43841912	T	C	41931.9	-9.013	1.999e-19	---	T	C	17046	-0.0654	1.268e-17	T	C	6005	-0.0937376	1.452e-05	T	C	18880.9	-0.0405807	0.001016	0.225	0.998964
rs55707339	17:43842462:C_T	17	43842462	T	C	41916.9	8.974	2.849e-19	+++	C	T	17031	-0.06491	2.275e-17	C	T	6005	-0.0937363	1.453e-05	C	T	18880.9	-0.0406907	0.001002	0.2247	0.997999
rs62055893	17:43842494:A_G	17	43842494	A	G	41922	8.98	2.707e-19	+++	G	A	17036	-0.06509	1.831e-17	G	A	6005	-0.0937593	1.446e-05	G	A	18881	-0.0405034	0.001057	0.2247	0.997965
rs75257002	17:43843395:C_T	17	43843395	T	C	41903	-8.954	3.436e-19	---	T	C	17017	-0.06512	1.835e-17	T	C	6005	-0.093781	1.439e-05	T	C	18881	-0.0400257	0.001228	0.2242	0.997473
rs62055894	17:43843943:A_G	17	43843943	A	G	41937.9	-8.988	2.508e-19	---	A	G	17052	-0.06491	2.158e-17	A	G	6005	-0.0936595	1.477e-05	A	G	18880.9	-0.0408645	0.0009467	0.2249	0.999349
rs62055895	17:43844044:A_G	17	43844044	A	G	41939	9.023	1.824e-19	+++	G	A	17053	-0.06526	1.449e-17	G	A	6005	-0.0936609	1.476e-05	G	A	18881	-0.0409877	0.0009252	0.2249	0.999364
rs62055896	17:43844201:C_T	17	43844201	T	C	41938.9	-9.014	1.984e-19	---	T	C	17053	-0.06526	1.449e-17	T	C	6005	-0.093441	1.546e-05	T	C	18880.9	-0.0408711	0.0009294	0.2249	0.999367
rs55725840	17:43844486:A_T	17	43844486	A	T	35934	-7.992	1.327e-15	-?-	A	T	17053	-0.06526	1.449e-17	NA	NA	NA	NA	NA	A	T	18881	-0.04051	0.001062	0.2249	0.999368
rs56194509	17:43844559:G_T	17	43844559	T	G	41616	8.627	6.28e-18	+++	G	T	16925	-0.06279	2.939e-16	G	T	5810	-0.0951312	1.694e-05	G	T	18881	-0.0387139	0.001997	0.2202	0.991294
rs55657917	17:43844560:G_T	17	43844560	T	G	41811.1	8.637	5.794e-18	+++	G	T	16925	-0.06279	2.939e-16	G	T	6005	-0.0940963	1.521e-05	G	T	18881.1	-0.0386105	0.002038	0.2202	0.991275
rs56082319	17:43844798:A_G	17	43844798	A	G	41936	-8.999	2.281e-19	---	A	G	17050	-0.06514	1.684e-17	A	G	6005	-0.0932482	1.61e-05	A	G	18881	-0.040871	0.0009494	0.225	0.999297
rs56109643	17:43844859:A_G	17	43844859	A	G	41939	9.006	2.146e-19	+++	G	A	17053	-0.06526	1.449e-17	G	A	6005	-0.0932473	1.61e-05	G	A	18881	-0.0407807	0.0009607	0.2249	0.999373
rs62055899	17:43844977:A_T	17	43844977	A	T	35924.9	-8.071	6.99e-16	-?-	A	T	17044	-0.06527	1.468e-17	NA	NA	NA	NA	NA	A	T	18880.9	-0.0418798	0.0007275	0.2248	0.99913
rs62055900	17:43845002:C_G	17	43845002	C	G	35926	8.074	6.794e-16	+?+	G	C	17045	-0.06531	1.403e-17	NA	NA	NA	NA	NA	G	C	18881	-0.0418796	0.0007257	0.2248	0.999134
rs62055901	17:43845041:A_G	17	43845041	A	G	41935.9	-9.033	1.676e-19	---	A	G	17050	-0.06539	1.267e-17	A	G	6005	-0.0933269	1.584e-05	A	G	18880.9	-0.0410713	0.0008972	0.225	0.999183
rs58089049	17:43845480:C_T	17	43845480	T	C	41630.9	-6.963	3.334e-12	---	T	C	16940	-0.0545	1.265e-12	T	C	5810	-0.0718722	0.0004902	T	C	18880.9	-0.0243054	0.03653	0.2709	0.993125
rs62055903	17:43846668:A_C	17	43846668	A	C	41939.9	-9.016	1.953e-19	---	A	C	17054	-0.06528	1.414e-17	A	C	6005	-0.0934243	1.552e-05	A	C	18880.9	-0.0408645	0.000944	0.225	0.999435
rs111374028	17:43846820:A_G	17	43846820	A	G	41939.9	-9.027	1.757e-19	---	A	G	17054	-0.06528	1.414e-17	A	G	6005	-0.0937803	1.439e-05	A	G	18880.9	-0.0409745	0.000923	0.225	0.999434
rs113934115	17:43847039:C_T	17	43847039	T	C	41940	-9.007	2.112e-19	---	T	C	17054	-0.06528	1.414e-17	T	C	6005	-0.0937767	1.626e-05	T	C	18881	-0.0407807	0.0009555	0.225	0.999438
rs113762994	17:43847095:C_T	17	43847095	T	C	17034	-8.571	1.023e-17	-??	T	C	17034	-0.06561	1.023e-17	NA	NA	NA	NA	NA	NA	NA	NA	NA	NA	0.2249	0.999046
rs62055928	17:43847374:A_G	17	43847374	A	G	41940	-9.002	2.211e-19	---	A	G	17054	-0.06528	1.414e-17	A	G	6005	-0.0939266	1.342e-05	A	G	18881	-0.0404132	0.0011	0.225	0.999408
rs570010559	17:43847569:T_TTTTGTTTG	17	43847569	T	TTTTGTTTG	16850	-7.273	3.509e-13	-??	T	TTTTGTTTG	16850	-0.05599	3.509e-13	NA	NA	NA	NA	NA	NA	NA	NA	NA	NA	0.2683	0.990391
rs56268325	17:43847741:C_T	17	43847741	T	C	41940	9.065	1.25e-19	+++	C	T	17054	-0.06528	1.414e-17	C	T	6005	-0.093817	1.428e-05	C	T	18881	-0.0416723	0.000779	0.225	0.999446
rs56070245	17:43847868:C_T	17	43847868	T	C	41940.9	9.041	1.548e-19	+++	C	T	17055	-0.06525	1.459e-17	C	T	6005	-0.0937884	1.437e-05	C	T	18880.9	-0.0413455	0.0008746	0.225	0.999434
rs56387266	17:43847912:C_T	17	43847912	T	C	41941	9.025	1.789e-19	+++	C	T	17055	-0.06525	1.459e-17	C	T	6005	-0.0938124	1.43e-05	C	T	18881	-0.0409678	0.0009248	0.225	0.999447
rs34303488	17:43848181:C_T	17	43848181	T	C	41940.9	-9.02	1.873e-19	---	T	C	17055	-0.06525	1.459e-17	T	C	6005	-0.0938162	1.429e-05	T	C	18880.9	-0.0408976	0.0009418	0.225	0.99943
rs62055932	17:43848412:A_G	17	43848412	A	G	41925	8.946	3.691e-19	+++	G	A	17039	-0.0645	3.511e-17	G	A	6005	-0.0938099	1.43e-05	G	A	18881	-0.0407038	0.0009981	0.2249	0.998628
rs62055933	17:43848461:A_G	17	43848461	A	G	41913	-8.998	2.302e-19	---	A	G	17027	-0.06535	1.388e-17	A	G	6005	-0.0939137	1.399e-05	A	G	18881	-0.0404263	0.001105	0.2244	0.997969
rs62055934	17:43848638:A_G	17	43848638	A	G	16931	-8.255	1.514e-16	-??	A	G	16931	-0.06338	1.514e-16	NA	NA	NA	NA	NA	NA	NA	NA	NA	NA	0.2246	0.992546
17:43848646_AG_A	17:43848646:A_AG	17	43848646	A	AG	16937	-8.184	2.752e-16	-??	A	AG	16937	-0.06282	2.752e-16	NA	NA	NA	NA	NA	NA	NA	NA	NA	NA	0.2242	0.992592
rs62055935	17:43848750:C_T	17	43848750	T	C	41838	9.015	1.973e-19	+++	C	T	16952	-0.06683	3.046e-18	C	T	6005	-0.0941032	1.398e-05	C	T	18881	-0.0389328	0.001767	0.2223	0.99306
rs62055936	17:43848761:A_T	17	43848761	A	T	35837	-7.987	1.383e-15	-?-	A	T	16956	-0.06654	4.197e-18	NA	NA	NA	NA	NA	A	T	18881	-0.0390293	0.001716	0.2223	0.993319
rs62055937	17:43848968:G_T	17	43848968	T	G	41900	-9.063	1.274e-19	---	T	G	17014	-0.06512	1.864e-17	T	G	6005	-0.0940431	1.362e-05	T	G	18881	-0.0420382	0.0007225	0.2242	0.996187
rs76294809	17:43849327:A_G	17	43849327	A	G	41940	-9.05	1.426e-19	---	A	G	17054	-0.06529	1.399e-17	A	G	6005	-0.094052	1.359e-05	A	G	18881	-0.0412648	0.0008439	0.225	0.999423
rs75916678	17:43849366:C_T	17	43849366	T	C	41925	9.036	1.624e-19	+++	C	T	17039	-0.06566	9.542e-18	C	T	6005	-0.0940321	1.365e-05	C	T	18881	-0.0404772	0.001048	0.225	0.998912
rs79730878	17:43849415:C_T	17	43849415	T	C	44613.1	8.796	1.413e-18	+++	C	T	16942	-0.06274	2.993e-16	C	T	8790	-0.0732356	3.53e-05	C	T	18881.1	-0.0415352	0.000724	0.2286	0.994426
17:43849572_AT_A	17:43849572:A_AT	17	43849572	A	AT	17033	-8.593	8.465e-18	-??	A	AT	17033	-0.06578	8.465e-18	NA	NA	NA	NA	NA	NA	NA	NA	NA	NA	0.2251	0.99776
rs62055938	17:43849656:A_C	17	43849656	A	C	41940	-9.013	2.013e-19	---	A	C	17054	-0.06527	1.431e-17	A	C	6005	-0.0940899	1.348e-05	A	C	18881	-0.0405872	0.001019	0.225	0.999416
rs62055939	17:43849787:A_T	17	43849787	A	T	35934.9	8.012	1.126e-15	+?+	T	A	17054	-0.06527	1.431e-17	NA	NA	NA	NA	NA	T	A	18880.9	-0.0408025	0.00103	0.225	0.999446
rs62055940	17:43849896:A_G	17	43849896	A	G	42686.9	9.096	9.388e-20	+++	G	A	17054	-0.06527	1.431e-17	G	A	6752	-0.0915232	7.169e-06	G	A	18880.9	-0.0408844	0.000934	0.225	0.999446
rs375912859	17:43850037:C_CTT	17	43850037	CTT	C	16941	-8.506	1.793e-17	-??	CTT	C	16941	-0.06529	1.793e-17	NA	NA	NA	NA	NA	NA	NA	NA	NA	NA	0.2259	0.993842
rs76885724	17:43850519:C_T	17	43850519	T	C	42687	-9.101	8.922e-20	---	T	C	17054	-0.06527	1.431e-17	T	C	6752	-0.0915447	7.133e-06	T	C	18881	-0.0409678	0.0008996	0.225	0.999455
rs60814418	17:43850645:C_T	17	43850645	T	C	41927	-8.97	2.968e-19	---	T	C	17041	-0.06428	4.494e-17	T	C	6005	-0.0929893	1.575e-05	T	C	18881	-0.0415398	0.0007952	0.2264	0.995538
rs113518470	17:43850932:C_T	17	43850932	T	C	17041	-8.576	9.814e-18	-??	T	C	17041	-0.06563	9.814e-18	NA	NA	NA	NA	NA	NA	NA	NA	NA	NA	0.2249	0.999147
17:43850935_CA_C	17:43850935:C_CA	17	43850935	CA	C	16934	8.587	8.896e-18	+??	C	CA	16934	-0.06592	8.896e-18	NA	NA	NA	NA	NA	NA	NA	NA	NA	NA	0.2216	0.993727
rs62055942	17:43850966:A_G	17	43850966	A	G	42687	9.085	1.034e-19	+++	G	A	17054	-0.06527	1.431e-17	G	A	6752	-0.0915087	7.193e-06	G	A	18881	-0.0406906	0.0009933	0.225	0.999455
rs62055943	17:43851018:C_T	17	43851018	T	C	42687	9.047	1.466e-19	+++	C	T	17054	-0.06527	1.431e-17	C	T	6752	-0.091427	7.329e-06	C	T	18881	-0.0400257	0.001207	0.225	0.999462
rs113246445	17:43851209:A_AT	17	43851209	A	AT	17042	8.583	9.268e-18	+??	AT	A	17042	-0.06568	9.268e-18	NA	NA	NA	NA	NA	NA	NA	NA	NA	NA	0.2249	0.999177
rs35909029	17:43851498:C_T	17	43851498	T	C	46952	-5.785	7.256e-09	---	T	C	16975	-0.04068	1.142e-07	C	T	11096	0.0371692	0.005711	C	T	18881	0.0221355	0.03059	0.4994	0.992299
rs62055945	17:43851851:A_G	17	43851851	A	G	44650	-9.013	2.001e-19	---	A	G	17055	-0.06525	1.459e-17	A	G	8714	-0.0765929	1.995e-05	A	G	18881	-0.0407675	0.0009735	0.2249	0.999513
rs62055946	17:43851971:A_C	17	43851971	A	C	44650	-9.017	1.928e-19	---	A	C	17055	-0.06525	1.459e-17	A	C	8714	-0.0765489	2.017e-05	A	C	18881	-0.0408776	0.000946	0.225	0.99951
rs62055947	17:43852605:C_T	17	43852605	T	C	45347	-9.232	2.654e-20	---	T	C	17013	-0.06503	2.048e-17	T	C	9453	-0.0826647	1.621e-06	T	C	18881	-0.0409175	0.0009658	0.2236	0.996891
rs62055948	17:43852621:C_T	17	43852621	T	C	45344.9	9.262	2.004e-20	+++	C	T	17011	-0.06529	1.546e-17	C	T	9453	-0.08267	1.619e-06	C	T	18880.9	-0.0411381	0.0009172	0.2236	0.996884
rs113871181	17:43852733:A_G	17	43852733	A	G	45356	-9.304	1.359e-20	---	A	G	17022	-0.06513	1.8e-17	A	G	9453	-0.0826455	1.63e-06	A	G	18881	-0.0421214	0.0007064	0.2239	0.996785
rs111370985	17:43852742:C_T	17	43852742	T	C	45347.9	9.301	1.385e-20	+++	C	T	17014	-0.0651	1.906e-17	C	T	9453	-0.0827453	1.584e-06	C	T	18880.9	-0.0421215	0.0007063	0.224	0.996458
rs55787105	17:43853109:A_G	17	43853109	A	G	45388	-9.295	1.467e-20	---	A	G	17054	-0.0653	1.394e-17	A	G	9453	-0.0827765	1.569e-06	A	G	18881	-0.0414988	0.0008172	0.2249	0.999399
rs62055950	17:43853133:C_T	17	43853133	T	C	45389	9.303	1.365e-20	+++	C	T	17055	-0.06525	1.459e-17	C	T	9453	-0.0827629	1.576e-06	C	T	18881	-0.0416926	0.0007733	0.2249	0.999529
rs56043078	17:43853235:G_T	17	43853235	T	G	45388.9	9.263	1.982e-20	+++	G	T	17055	-0.06525	1.459e-17	G	T	9453	-0.0828095	1.554e-06	G	T	18880.9	-0.0408711	0.0009422	0.2249	0.999538
rs77965652	17:43853457:A_G	17	43853457	A	G	45389	9.288	1.567e-20	+++	G	A	17055	-0.06525	1.459e-17	G	A	9453	-0.0828017	1.558e-06	G	A	18881	-0.0413751	0.0008143	0.2249	0.999541
rs55849949	17:43853526:A_G	17	43853526	A	G	45389	9.268	1.892e-20	+++	G	A	17055	-0.06525	1.459e-17	G	A	9453	-0.0828063	1.556e-06	G	A	18881	-0.0409678	0.0009063	0.2249	0.999543
rs56303031	17:43853922:A_G	17	43853922	A	G	37935	-9.462	3.034e-21	---	A	G	17054	-0.06512	1.698e-17	A	G	9453	-0.0828689	1.528e-06	A	G	11428	-0.046284	0.00434	0.225	0.999215
rs55991914	17:43854267:C_T	17	43854267	T	C	45389	-9.272	1.824e-20	---	T	C	17055	-0.06525	1.459e-17	T	C	9453	-0.0829497	1.492e-06	T	C	18881	-0.0409877	0.0009141	0.2249	0.999553
rs62055955	17:43854340:A_G	17	43854340	A	G	45389	9.292	1.519e-20	+++	G	A	17055	-0.06525	1.459e-17	G	A	9453	-0.0829364	1.498e-06	G	A	18881	-0.0413617	0.0008233	0.225	0.999213
rs62055956	17:43854449:C_T	17	43854449	T	C	45367.9	-9.257	2.103e-20	---	T	C	17034	-0.06507	1.876e-17	T	C	9453	-0.0829376	1.498e-06	T	C	18880.9	-0.0410713	0.0009006	0.2252	0.997888
rs12938031	17:43854502:A_G	17	43854502	A	G	46992	6.162	7.168e-10	+++	G	A	17015	-0.04949	1.05e-10	G	A	11096	-0.033481	0.01567	G	A	18881	-0.0224682	0.03318	0.3953	0.996303
rs62055957	17:43854536:A_C	17	43854536	A	C	45387.9	-9.277	1.736e-20	---	A	C	17054	-0.06527	1.431e-17	A	C	9453	-0.0829111	1.509e-06	A	C	18880.9	-0.0410713	0.0009006	0.225	0.999144
rs34186148	17:43854655:C_G	17	43854655	C	G	35919	-5.673	1.403e-08	-?-	C	G	17038	-0.04438	6.794e-09	NA	NA	NA	NA	NA	C	G	18881	-0.0261638	0.0139	0.3708	0.997579
rs4074462	17:43855228:G_T	17	43855228	T	G	45387	-9.223	2.888e-20	---	T	G	17053	-0.06517	1.621e-17	T	G	9453	-0.0829202	1.505e-06	T	G	18881	-0.0401739	0.001124	0.2251	0.998185
17:43855501_AC_A	17:43855501:A_AC	17	43855501	A	AC	17012	-8.524	1.542e-17	-??	A	AC	17012	-0.06529	1.542e-17	NA	NA	NA	NA	NA	NA	NA	NA	NA	NA	0.2241	0.997564
rs56371647	17:43855503:C_T	17	43855503	T	C	17029	-8.577	9.723e-18	-??	T	C	17029	-0.06566	9.723e-18	NA	NA	NA	NA	NA	NA	NA	NA	NA	NA	0.225	0.998709
rs4076453	17:43855603:A_G	17	43855603	A	G	46677.1	-5.94	2.843e-09	---	A	G	17018	-0.04849	2.464e-10	A	G	10778	-0.0316446	0.02275	A	G	18881.1	-0.0212443	0.04351	0.3981	0.996847
rs111878933	17:43856341:C_T	17	43856341	T	C	16983	-8.566	1.07e-17	-??	T	C	16983	-0.06566	1.07e-17	NA	NA	NA	NA	NA	NA	NA	NA	NA	NA	0.2231	0.996907
rs111735741	17:43856372:A_G	17	43856372	A	G	16983	-8.566	1.07e-17	-??	A	G	16983	-0.06566	1.07e-17	NA	NA	NA	NA	NA	NA	NA	NA	NA	NA	0.2231	0.996928
rs35076622	17:43856458:A_G	17	43856458	A	G	47018	-7.031	2.044e-12	---	A	G	17041	-0.04413	8.246e-09	A	G	11096	-0.0621608	8.206e-06	A	G	18881	-0.0254045	0.01698	0.3704	0.998557
rs62057061	17:43856639:C_G	17	43856639	C	G	35942.9	8.056	7.896e-16	+?+	G	C	17062	-0.06599	6.2e-18	NA	NA	NA	NA	NA	G	C	18880.9	-0.0403427	0.001131	0.2246	1
rs62057062	17:43856710:A_G	17	43856710	A	G	46878	-9.625	6.26e-22	---	A	G	17053	-0.06521	1.545e-17	A	G	10944	-0.0880653	3.84e-08	A	G	18881	-0.0414357	0.0008422	0.2249	0.999492
rs62057063	17:43856730:C_T	17	43856730	T	C	46857.9	-9.609	7.311e-22	---	T	C	17033	-0.06506	1.914e-17	T	C	10944	-0.0883196	3.992e-08	T	C	18880.9	-0.0415532	0.0008303	0.2245	0.998458
rs62057064	17:43857033:C_T	17	43857033	T	C	46876.9	-9.613	7.064e-22	---	T	C	17052	-0.06524	1.499e-17	T	C	10944	-0.0881127	3.776e-08	T	C	18880.9	-0.041078	0.000895	0.2249	0.999478
rs76830096	17:43857129:A_C	17	43857129	A	C	46879.1	9.594	8.455e-22	+++	C	A	17054	-0.06531	1.375e-17	C	A	10944	-0.088103	3.789e-08	C	A	18881.1	-0.0405936	0.001008	0.2249	0.999484
rs111433752	17:43857989:G_T	17	43857989	T	G	16666	8.333	7.904e-17	+??	G	T	16666	-0.06446	7.904e-17	NA	NA	NA	NA	NA	NA	NA	NA	NA	NA	0.2162	0.98212
rs111664122	17:43857990:C_T	17	43857990	T	C	16666	8.333	7.904e-17	+??	C	T	16666	-0.06446	7.904e-17	NA	NA	NA	NA	NA	NA	NA	NA	NA	NA	0.2161	0.982006
rs62057065	17:43858187:G_T	17	43858187	T	G	46874	-9.584	9.312e-22	---	T	G	17049	-0.06525	1.482e-17	T	G	10944	-0.0884285	3.841e-08	T	G	18881	-0.0404903	0.001031	0.2249	0.999539
rs62057066	17:43858307:C_T	17	43858307	T	C	16923	8.299	1.048e-16	+??	C	T	16923	-0.06373	1.048e-16	NA	NA	NA	NA	NA	NA	NA	NA	NA	NA	0.222	0.993892
rs62057067	17:43858326:C_T	17	43858326	T	C	46878.9	-9.653	4.793e-22	---	T	C	17054	-0.0653	1.383e-17	T	C	10944	-0.0897634	2.719e-08	T	C	18880.9	-0.0412351	0.000887	0.225	0.999703
rs78917495	17:43858482:C_T	17	43858482	T	C	46874	-9.609	7.318e-22	---	T	C	17049	-0.06526	1.463e-17	T	C	10944	-0.0882175	3.638e-08	T	C	18881	-0.0408866	0.001018	0.225	0.999431
rs62057068	17:43858629:A_G	17	43858629	A	G	46881	9.639	5.472e-22	+++	G	A	17056	-0.06525	1.47e-17	G	A	10944	-0.0883681	3.448e-08	G	A	18881	-0.0413944	0.0008938	0.225	0.999767
rs62057069	17:43859065:C_T	17	43859065	T	C	46883	9.626	6.195e-22	+++	C	T	17058	-0.06528	1.406e-17	C	T	10944	-0.088368	3.448e-08	C	T	18881	-0.041095	0.0009698	0.225	0.999853
rs62057070	17:43859640:A_G	17	43859640	A	G	46883.9	9.606	7.514e-22	+++	G	A	17059	-0.06528	1.405e-17	G	A	10944	-0.0882339	3.617e-08	G	A	18880.9	-0.0408025	0.001048	0.2251	0.999868
rs62057071	17:43859691:C_G	17	43859691	C	G	35939	8.021	1.051e-15	+?+	G	C	17058	-0.06528	1.413e-17	NA	NA	NA	NA	NA	G	C	18881	-0.0409678	0.0009128	0.225	0.999864
rs145503157	17:43859929:C_CACG	17	43859929	CACG	C	17039	-8.55	1.235e-17	-??	CACG	C	17039	-0.06543	1.235e-17	NA	NA	NA	NA	NA	NA	NA	NA	NA	NA	0.2252	0.999262
rs62057073	17:43861117:C_T	17	43861117	T	C	46561	-9.556	1.226e-21	---	T	C	17062	-0.06494	2.042e-17	T	C	10618	-0.0884982	4.395e-08	T	C	18881	-0.0408024	0.001051	0.2249	1
rs12944712	17:43871147:A_G	17	43871147	A	G	46829	-5.685	1.307e-08	---	A	G	16852	-0.04605	2.215e-09	A	G	11096	-0.0338978	0.01195	A	G	18881	-0.0177344	0.08558	0.4633	0.990886
rs56319902	17:43871982:C_T	17	43871982	T	C	47038.9	-9.619	6.617e-22	---	T	C	17062	-0.06588	7.04e-18	T	C	11096	-0.0870878	4.387e-08	T	C	18880.9	-0.0403164	0.001124	0.2246	1
rs55943044	17:43872228:A_G	17	43872228	A	G	47032.9	-9.645	5.139e-22	---	A	G	17056	-0.06555	1.044e-17	A	G	11096	-0.0874732	3.824e-08	A	G	18880.9	-0.0411814	0.0008722	0.2244	0.99969
rs80184151	17:43879308:A_G	17	43879308	A	G	47038.9	9.644	5.207e-22	+++	G	A	17062	-0.0653	1.367e-17	G	A	11096	-0.0879088	3.271e-08	G	A	18880.9	-0.041297	0.000915	0.2252	1
rs17689378	17:43881790:C_T	17	43881790	T	C	47039.1	-9.61	7.229e-22	---	T	C	17062	-0.06513	1.661e-17	T	C	11096	-0.0882148	2.93e-08	T	C	18881.1	-0.0407046	0.001058	0.2252	1
rs62057101	17:43885291:A_G	17	43885291	A	G	47034.9	-9.709	2.756e-22	---	A	G	17058	-0.06552	1.071e-17	A	G	11096	-0.0897777	1.661e-08	A	G	18880.9	-0.0410885	0.0009648	0.2252	0.999789
rs62057103	17:43887480:C_T	17	43887480	T	C	46984	9.737	2.106e-22	+++	C	T	17007	-0.06538	1.41e-17	C	T	11096	-0.0904361	1.304e-08	C	T	18881	-0.0416183	0.0007462	0.2257	0.997358
rs55915917	17:43892784:G_T	17	43892784	T	G	46677	9.648	5.009e-22	+++	G	T	16852	-0.06316	2.273e-16	G	T	10944	-0.0932273	1.035e-08	G	T	18881	-0.0437097	0.0004426	0.2209	0.988763
rs55668363	17:43892788:A_G	17	43892788	A	G	46697	-9.596	8.334e-22	---	A	G	16872	-0.06299	2.626e-16	A	G	10944	-0.0932308	1.034e-08	A	G	18881	-0.0429056	0.0005786	0.2205	0.989531
rs17689471	17:43892973:C_T	17	43892973	T	C	47032	9.753	1.789e-22	+++	C	T	17055	-0.06549	1.123e-17	C	T	11096	-0.0908647	1.113e-08	C	T	18881	-0.0413877	0.0008743	0.2253	0.999682
17:43893146_CCCAGTTCAGTGTGT_C	17:43893146:C_CCCAGTTCAGTGTGT	17	43893146	CCCAGTTCAGTGTGT	C	17027	8.563	1.103e-17	+??	C	CCCAGTTCAGTGTGT	17027	-0.06555	1.103e-17	NA	NA	NA	NA	NA	NA	NA	NA	NA	NA	0.2245	0.998151
rs117365970	17:43893259:A_G	17	43893259	A	G	46843.9	-9.769	1.532e-22	---	A	G	17019	-0.06557	1.104e-17	A	G	10944	-0.0939274	8.628e-09	A	G	18880.9	-0.0414833	0.000871	0.2244	0.997578
rs117646503	17:43893260:C_T	17	43893260	T	C	46886.1	9.782	1.34e-22	+++	C	T	17061	-0.06559	9.857e-18	C	T	10944	-0.0940228	8.968e-09	C	T	18881.1	-0.0415666	0.0008219	0.2252	0.99985
rs17762769	17:43893403:A_G	17	43893403	A	G	47038	-9.799	1.138e-22	---	A	G	17061	-0.06559	9.857e-18	A	G	11096	-0.0915839	8.514e-09	A	G	18881	-0.0416736	0.0008027	0.2252	0.999845
rs8072451	17:43893716:C_T	17	43893716	T	C	46978	-9.671	3.997e-22	---	T	C	17001	-0.06496	2.274e-17	T	C	11096	-0.0912458	9.657e-09	T	C	18881	-0.0403664	0.001158	0.224	0.996229
rs8073146	17:43893751:A_G	17	43893751	A	G	40817	9.651	4.86e-22	+++	G	A	16990	-0.06507	2.074e-17	G	A	11096	-0.0913121	9.421e-09	G	A	12731	-0.03861	0.01182	0.2237	0.995552
rs28364025	17:43894102:C_T	17	43894102	T	C	47037.1	9.786	1.299e-22	+++	C	T	17060	-0.06553	1.06e-17	C	T	11096	-0.0915395	8.656e-09	C	T	18881.1	-0.0415551	0.0007689	0.2252	0.999474
rs28364023	17:43894159:C_T	17	43894159	T	C	47038.1	-9.783	1.33e-22	---	T	C	17061	-0.06559	9.857e-18	T	C	11096	-0.0915642	8.577e-09	T	C	18881.1	-0.0413943	0.0008695	0.2252	0.999666
rs55757142	17:43894485:G_GA	17	43894485	G	GA	17023	8.351	6.746e-17	+??	GA	G	17023	-0.06395	6.746e-17	NA	NA	NA	NA	NA	NA	NA	NA	NA	NA	0.2238	0.995811
rs55779147	17:43894510:A_G	17	43894510	A	G	47038	-9.841	7.474e-23	---	A	G	17061	-0.06559	9.857e-18	A	G	11096	-0.091874	8.175e-09	A	G	18881	-0.0425372	0.0006272	0.2252	0.999873
rs56357543	17:43894547:C_T	17	43894547	T	C	47035	-9.798	1.148e-22	---	T	C	17058	-0.06572	8.572e-18	T	C	11096	-0.0919864	7.84e-09	T	C	18881	-0.0413885	0.0008171	0.225	0.999678
rs56099546	17:43894609:A_G	17	43894609	A	G	47035	9.797	1.158e-22	+++	G	A	17058	-0.06572	8.572e-18	G	A	11096	-0.092065	7.612e-09	G	A	18881	-0.0412902	0.0008912	0.225	0.99968
rs739645	17:43894990:G_T	17	43894990	T	G	47037	9.793	1.202e-22	+++	G	T	17060	-0.06554	1.046e-17	G	T	11096	-0.0920906	7.54e-09	G	T	18881	-0.0414854	0.0008004	0.2252	0.999853
rs739644	17:43895008:C_G	17	43895008	C	G	35942	8.078	6.569e-16	+?+	G	C	17061	-0.06559	9.857e-18	NA	NA	NA	NA	NA	G	C	18881	-0.0414854	0.0007989	0.2252	0.999884
rs113651837	17:43895168:T_TG	17	43895168	T	TG	17014	8.542	1.316e-17	+??	TG	T	17014	-0.06542	1.316e-17	NA	NA	NA	NA	NA	NA	NA	NA	NA	NA	0.2256	0.998171
rs4564621	17:43895501:C_G	17	43895501	C	G	35940	-8.184	2.739e-16	-?-	C	G	17059	-0.06563	9.391e-18	NA	NA	NA	NA	NA	C	G	18881	-0.0432572	0.0004801	0.2252	0.999758
rs2316763	17:43895530:C_T	17	43895530	T	C	47033	-9.89	4.584e-23	---	T	C	17056	-0.06565	9.262e-18	T	C	11096	-0.0920597	7.628e-09	T	C	18881	-0.0432572	0.0004816	0.2252	0.999623
rs2316764	17:43895602:G_T	17	43895602	T	G	47028	9.785	1.3e-22	+++	G	T	17051	-0.06566	9.272e-18	G	T	11096	-0.0919681	7.374e-09	G	T	18881	-0.0411448	0.0009114	0.225	0.999484
rs4277389	17:43895653:A_G	17	43895653	A	G	47031	9.779	1.391e-22	+++	G	A	17054	-0.06564	9.401e-18	G	A	11096	-0.0919452	7.437e-09	G	A	18881	-0.0409744	0.0009106	0.2251	0.999624
rs4566211	17:43895696:A_G	17	43895696	A	G	47032.9	-9.81	1.023e-22	---	A	G	17056	-0.06565	9.262e-18	A	G	11096	-0.0919482	7.429e-09	A	G	18880.9	-0.0415829	0.0008229	0.2252	0.999597
rs4566212	17:43895751:A_G	17	43895751	A	G	47032.9	-9.764	1.611e-22	---	A	G	17056	-0.06565	9.262e-18	A	G	11096	-0.0919666	7.378e-09	A	G	18880.9	-0.0406841	0.0009786	0.2252	0.999729
rs4309444	17:43895797:C_T	17	43895797	T	C	47027.9	9.831	8.314e-23	+++	C	T	17051	-0.06566	9.272e-18	C	T	11096	-0.0919924	7.308e-09	C	T	18880.9	-0.0419766	0.000704	0.2251	0.999595
rs62057107	17:43896032:C_T	17	43896032	T	C	47033	-9.775	1.446e-22	---	T	C	17056	-0.0656	9.868e-18	T	C	11096	-0.09141	8.496e-09	T	C	18881	-0.0411992	0.0009359	0.2252	0.999711
rs12150390	17:43896228:C_T	17	43896228	T	C	47038	9.822	9.055e-23	+++	C	T	17061	-0.06559	9.857e-18	C	T	11096	-0.0921741	6.825e-09	C	T	18881	-0.0417712	0.0007907	0.2252	0.999925
rs17689608	17:43896528:C_G	17	43896528	C	G	35936.9	8.115	4.852e-16	+?+	G	C	17056	-0.0656	9.868e-18	NA	NA	NA	NA	NA	G	C	18880.9	-0.0420775	0.0007143	0.2251	0.999783
rs62057108	17:43896616:C_T	17	43896616	T	C	47033	9.78	1.373e-22	+++	C	T	17056	-0.0656	9.868e-18	C	T	11096	-0.0924099	6.245e-09	C	T	18881	-0.0409073	0.001012	0.2251	0.999784
rs62057109	17:43896637:C_T	17	43896637	T	C	47033	9.785	1.301e-22	+++	C	T	17056	-0.0656	9.868e-18	C	T	11096	-0.0924258	6.208e-09	C	T	18881	-0.0410113	0.0009765	0.2251	0.999784
rs78074121	17:43896690:C_T	17	43896690	T	C	45749	9.596	8.33e-22	+++	C	T	17052	-0.06557	1.027e-17	C	T	9816	-0.0926032	4.347e-08	C	T	18881	-0.0408139	0.0009882	0.2252	0.999586
rs62057110	17:43896734:C_T	17	43896734	T	C	47033	9.821	9.173e-23	+++	C	T	17056	-0.0656	9.868e-18	C	T	11096	-0.0919656	6.898e-09	C	T	18881	-0.041776	0.0007374	0.2251	0.999785
17:43896862_CT_C	17:43896862:C_CT	17	43896862	CT	C	16735	7.345	2.057e-13	+??	C	CT	16735	-0.05673	2.057e-13	NA	NA	NA	NA	NA	NA	NA	NA	NA	NA	0.1946	0.98325
17:43897026_TGGAG_T	17:43897026:T_TGGAG	17	43897026	T	TGGAG	17058	-8.577	9.701e-18	-??	T	TGGAG	17058	-0.06561	9.701e-18	NA	NA	NA	NA	NA	NA	NA	NA	NA	NA	0.2251	0.999816
rs62057111	17:43897130:A_G	17	43897130	A	G	47036.1	9.769	1.531e-22	+++	G	A	17059	-0.06553	1.06e-17	G	A	11096	-0.0925959	5.823e-09	G	A	18881.1	-0.040594	0.001093	0.2253	0.999693
rs62057112	17:43897202:A_T	17	43897202	A	T	35941.9	-8.073	6.887e-16	-?-	A	T	17061	-0.06559	9.857e-18	NA	NA	NA	NA	NA	A	T	18880.9	-0.0413685	0.000819	0.2252	0.999872
rs78587102	17:43897246:A_G	17	43897246	A	G	47038	9.804	1.081e-22	+++	G	A	17061	-0.06559	9.857e-18	G	A	11096	-0.0927709	5.45e-09	G	A	18881	-0.0410845	0.0008753	0.2252	0.999895
rs62057113	17:43897449:A_T	17	43897449	A	T	35937	8.045	8.613e-16	+?+	T	A	17056	-0.0656	9.868e-18	NA	NA	NA	NA	NA	T	A	18881	-0.0409108	0.0009534	0.2251	0.999796
rs78506181	17:43897480:A_G	17	43897480	A	G	47037.9	9.8	1.128e-22	+++	G	A	17061	-0.06559	9.857e-18	G	A	11096	-0.0932132	5.331e-09	G	A	18880.9	-0.0410078	0.0009131	0.2253	0.999877
rs79600142	17:43897722:C_T	17	43897722	T	C	47037	9.828	8.51e-23	+++	C	T	17060	-0.06571	8.62e-18	C	T	11096	-0.0933391	5.084e-09	C	T	18881	-0.0412714	0.0008408	0.2251	0.999921
17:43898362_AAGG_A	17:43898362:A_AAGG	17	43898362	A	AAGG	17034	-8.491	2.045e-17	-??	A	AAGG	17034	-0.065	2.045e-17	NA	NA	NA	NA	NA	NA	NA	NA	NA	NA	0.2249	0.998003
rs242937	17:43898368:A_G	17	43898368	A	G	40720	-5.851	4.888e-09	---	A	G	16893	-0.04041	1.486e-07	A	G	11096	-0.0457761	0.0007376	A	G	12731	-0.0177672	0.1605	0.4363	0.992657
rs111739681	17:43898459:C_T	17	43898459	T	C	47032.1	-9.852	6.705e-23	---	T	C	17055	-0.06566	9.237e-18	T	C	11096	-0.0931731	4.68e-09	T	C	18881.1	-0.0416667	0.0008074	0.225	0.999802
rs17762882	17:43898887:C_T	17	43898887	T	C	47032	9.827	8.626e-23	+++	C	T	17055	-0.06538	1.268e-17	C	T	11096	-0.0932023	4.628e-09	C	T	18881	-0.0415761	0.0008309	0.2251	0.999685
rs17689653	17:43898963:A_T	17	43898963	A	T	35936	8.049	8.357e-16	+?+	T	A	17055	-0.06538	1.268e-17	NA	NA	NA	NA	NA	T	A	18881	-0.0412902	0.0009062	0.2251	0.999694
rs17762912	17:43899161:A_C	17	43899161	A	C	47030	9.839	7.645e-23	+++	C	A	17053	-0.0656	9.858e-18	C	A	11096	-0.0932308	4.579e-09	C	A	18881	-0.0414853	0.0008678	0.225	0.999361
rs62057114	17:43899401:C_T	17	43899401	T	C	47029	-9.844	7.309e-23	---	T	C	17052	-0.06546	1.159e-17	T	C	11096	-0.0932911	4.474e-09	T	C	18881	-0.041851	0.0007517	0.2251	0.999526
rs62057115	17:43899417:C_G	17	43899417	C	G	35933.1	-8.071	6.973e-16	-?-	C	G	17052	-0.06546	1.159e-17	NA	NA	NA	NA	NA	C	G	18881.1	-0.0416568	0.000809	0.2251	0.999519
rs78917479	17:43899611:C_T	17	43899611	T	C	47030.1	-9.83	8.387e-23	---	T	C	17053	-0.06547	1.15e-17	T	C	11096	-0.0932976	4.463e-09	T	C	18881.1	-0.0415597	0.0008281	0.2251	0.999524
rs62057116	17:43899655:C_T	17	43899655	T	C	47029.1	9.8	1.13e-22	+++	C	T	17052	-0.0654	1.245e-17	C	T	11096	-0.0933058	4.449e-09	C	T	18881.1	-0.0412425	0.0009665	0.225	0.99933
rs62057117	17:43899657:C_G	17	43899657	C	G	35930	8.06	7.616e-16	+?+	G	C	17049	-0.06549	1.136e-17	NA	NA	NA	NA	NA	G	C	18881	-0.0416296	0.0008701	0.225	0.999272
rs62057118	17:43899727:A_G	17	43899727	A	G	47023	9.746	1.92e-22	+++	G	A	17046	-0.06529	1.434e-17	G	A	11096	-0.0933947	4.302e-09	G	A	18881	-0.0402779	0.00119	0.2248	0.999161
rs62057119	17:43899736:A_G	17	43899736	A	G	47024	-9.772	1.492e-22	---	A	G	17047	-0.06517	1.631e-17	A	G	11096	-0.093403	4.288e-09	A	G	18881	-0.040974	0.0009835	0.2249	0.99933
rs17762954	17:43899786:C_T	17	43899786	T	C	47025	-9.783	1.339e-22	---	T	C	17048	-0.06524	1.508e-17	T	C	11096	-0.093419	4.262e-09	T	C	18881	-0.0409241	0.0009657	0.2249	0.999535
rs55979424	17:43900081:C_T	17	43900081	T	C	17038	-8.508	1.766e-17	-??	T	C	17038	-0.06512	1.766e-17	NA	NA	NA	NA	NA	NA	NA	NA	NA	NA	0.2251	0.999104
rs112460810	17:43900215:T_TAA	17	43900215	T	TAA	17059	8.547	1.26e-17	+??	TAA	T	17059	-0.06538	1.26e-17	NA	NA	NA	NA	NA	NA	NA	NA	NA	NA	0.2251	0.999522
rs55638417	17:43900434:A_G	17	43900434	A	G	47031.9	9.838	7.703e-23	+++	G	A	17055	-0.06558	1.005e-17	G	A	11096	-0.0935822	4.297e-09	G	A	18880.9	-0.0413878	0.000867	0.2251	0.999695
rs79501144	17:43900697:C_T	17	43900697	T	C	47033.9	-9.838	7.691e-23	---	T	C	17057	-0.06549	1.108e-17	T	C	11096	-0.0934403	4.228e-09	T	C	18880.9	-0.0414787	0.000853	0.2251	0.999843
rs62057121	17:43900760:A_G	17	43900760	A	G	16816	-8.716	2.873e-18	-??	A	G	16816	-0.06714	2.873e-18	NA	NA	NA	NA	NA	NA	NA	NA	NA	NA	0.2174	0.989845
rs112137135	17:43900817:A_G	17	43900817	A	G	47033.1	9.823	8.991e-23	+++	G	A	17056	-0.06552	1.074e-17	G	A	11096	-0.0937679	4.323e-09	G	A	18881.1	-0.0412013	0.0008784	0.2251	0.999803
rs62057122	17:43901001:C_T	17	43901001	T	C	47030.1	-9.821	9.155e-23	---	T	C	17053	-0.0656	9.892e-18	T	C	11096	-0.0932915	4.173e-09	T	C	18881.1	-0.040981	0.0009205	0.2251	0.999498
rs173365	17:43901074:A_G	17	43901074	A	G	46873	-5.629	1.811e-08	---	A	G	16896	-0.03993	2.072e-07	A	G	11096	-0.0466609	0.0005806	A	G	18881	-0.0153393	0.1391	0.4371	0.992503
rs62057123	17:43901238:A_G	17	43901238	A	G	47034.1	9.814	9.841e-23	+++	G	A	17057	-0.06549	1.108e-17	G	A	11096	-0.093488	4.151e-09	G	A	18881.1	-0.0409943	0.0009032	0.2251	0.999827
rs62057143	17:43901528:C_T	17	43901528	T	C	47039	9.904	4e-23	+++	C	T	17062	-0.06548	1.107e-17	C	T	11096	-0.0935581	4.042e-09	C	T	18881	-0.0428284	0.0005649	0.2252	0.999996
rs62057144	17:43901558:A_G	17	43901558	A	G	47039	9.885	4.837e-23	+++	G	A	17062	-0.06545	1.15e-17	G	A	11096	-0.0928271	4.65e-09	G	A	18881	-0.0427104	0.0005753	0.2253	1
rs4335809	17:43902216:C_T	17	43902216	T	C	47038	-9.855	6.521e-23	---	T	C	17061	-0.06555	1.03e-17	T	C	11096	-0.0935329	4.081e-09	T	C	18881	-0.0416601	0.0008053	0.2252	0.99998
rs4341787	17:43902505:C_T	17	43902505	T	C	47038	-9.85	6.876e-23	---	T	C	17061	-0.06555	1.03e-17	T	C	11096	-0.09356	4.039e-09	T	C	18881	-0.0416364	0.0007915	0.2252	0.999948
[truncated: 2,157 more rows]
