# Supplementary material for: Genome-wide meta-analysis of brain volume identifies genomic loci and genes shared with intelligence
Source: Nat Commun. 2020 Nov 5;11:5606. doi: 10.1038/s41467-020-19378-5 (PMC7644755; doi:10.1038/s41467-020-19378-5)
Supplement: Supplementary file 8 — Supplementary Data 4 [file 41467_2020_19378_MOESM8_ESM.xlsx]

## Sheet: SuppData_4_Func_annot_BV
rsID	Unique ID	Locus	CHR	BP	MAF	NEA	EA	GWAS P	Z-score	r2	Ind. Sig. var	nearest Gene	Annotation	CADD score	RDB score	Min. Chrom. state	Common Chrom. state
rs1058305	1:243664642:A:G	1	1	243664642	0.2656	G	A	6.592e-08	-5.402	0.99952	rs1058304	AKT3	intronic	14.76	NA	4	5
rs1058304	1:243664857:C:T	1	1	243664857	0.2655	C	T	4.908e-08	5.455	1	rs1058304	AKT3	intronic	0.435	NA	4	5
rs9428966	1:243667900:G:T	1	1	243667900	0.2647	G	T	5.572e-08	-5.432	0.993351	rs1058304	AKT3	UTR3	12.86	7	4	5
rs1417121	1:243669350:C:G	1	1	243669350	0.2654	G	C	5.088e-07	5.023	0.996441	rs1058304	AKT3	intronic	1.196	4	2	5
rs7523102	1:243672074:C:T	1	1	243672074	0.2652	C	T	1.003e-07	5.326	0.975438	rs1058304	AKT3	intronic	1.729	7	4	5
rs1538773	1:243674682:G:T	1	1	243674682	0.2177	G	T	9.812e-09	-5.734	0.793823	rs10927041	AKT3	intronic	0.521	7	4	4
rs3006936	1:243674772:A:G	1	1	243674772	0.2182	G	A	8.992e-09	-5.749	0.7916	rs10927041	AKT3	intronic	2.632	6	4	4
rs3006939	1:243677834:A:G	1	1	243677834	0.2183	G	A	9.413e-09	5.741	0.792536	rs10927041	AKT3	intronic	3.655	5	5	5
rs10737888	1:243678483:A:C	1	1	243678483	0.2186	C	A	9.744e-09	-5.735	0.79255	rs10927041	AKT3	intronic	0.471	5	5	5
rs3006940	1:243683001:A:G	1	1	243683001	0.2185	G	A	8.745e-09	-5.753	0.792762	rs10927041	AKT3	intronic	0.728	7	4	5
rs4515770	1:243686913:C:T	1	1	243686913	0.2186	C	T	6.583e-09	-5.801	0.792743	rs10927041	AKT3	intronic	5.184	5	5	5
rs79367267	1:243689543:A:C	1	1	243689543	0.1404	C	A	3.089e-08	5.536	0.715475	rs10927041	AKT3	intronic	1.444	4	5	5
rs9428579	1:243690034:C:T	1	1	243690034	0.1412	C	T	9.212e-08	5.342	0.712898	rs10927041	AKT3	intronic	3.366	6	5	5
rs10927033	1:243695539:A:C	1	1	243695539	0.1406	C	A	3.446e-08	5.517	0.713805	rs10927041	AKT3	intronic	9.514	6	5	15
rs7538011	1:243703344:A:G	1	1	243703344	0.1424	G	A	1.338e-08	-5.681	0.726656	rs10927041	AKT3	intronic	3.347	1f	5	5
rs6656918	1:243706224:A:G	1	1	243706224	0.2179	G	A	4.02e-09	-5.883	0.795306	rs10927041	AKT3	intronic	0.17	4	4	5
rs10803146	1:243709454:G:T	1	1	243709454	0.1395	G	T	2.746e-06	-4.689	0.719376	rs10927041	AKT3:RP11-269F20.1	ncRNA_intronic	0.434	7	4	5
rs7517340	1:243710190:C:T	1	1	243710190	0.1799	C	T	1.822e-10	6.376	0.943592	rs10927041	AKT3:RP11-269F20.1	ncRNA_exonic	0.525	6	4	5
rs6694738	1:243715210:A:C	1	1	243715210	0.1411	C	A	1.613e-08	5.649	0.726189	rs10927041	AKT3	intronic	4.058	6	4	5
rs2291410	1:243716654:A:C	1	1	243716654	0.1833	C	A	2.191e-11	6.693	0.989672	rs10927041	AKT3	intronic	2.386	NA	5	5
rs3766673	1:243720473:C:T	1	1	243720473	0.1845	C	T	1.073e-11	-6.796	0.997847	rs10927041	AKT3	intronic	3.068	6	2	5
rs10927039	1:243721726:C:T	1	1	243721726	0.1848	C	T	9.454e-09	-5.74	0.997514	rs10927041	AKT3	intronic	2.954	7	5	5
rs10927040	1:243731693:C:T	1	1	243731693	0.1845	C	T	9.539e-12	-6.813	0.999957	rs10927041	AKT3	intronic	5.026	7	4	5
rs10927041	1:243731890:C:T	1	1	243731890	0.1846	C	T	8.158e-12	-6.836	1	rs10927041	AKT3	intronic	6.394	6	4	5
rs2345282	1:243739970:C:G	1	1	243739970	0.1844	G	C	8.042e-10	6.144	0.998021	rs10927041	AKT3	intronic	2.353	7	5	5
rs12408455	1:243741941:C:T	1	1	243741941	0.1848	C	T	1.737e-11	-6.727	0.998168	rs10927041	AKT3	intronic	15.66	7	4	5
rs320322	1:243750755:A:G	1	1	243750755	0.1841	G	A	2.866e-11	-6.653	0.988045	rs10927041	AKT3	intronic	1.389	5	4	15
rs10927043	1:243762208:C:T	1	1	243762208	0.1825	C	T	1.578e-11	6.741	0.985383	rs10927041	AKT3	intronic	0.141	7	5	5
rs12023642	1:243767826:G:T	1	1	243767826	0.1421	G	T	2.851e-08	-5.55	0.730672	rs10927041	AKT3	intronic	1.888	6	4	5
rs112646892	1:243772302:C:T	1	1	243772302	0.1824	C	T	9.056e-12	6.821	0.986118	rs10927041	AKT3	intronic	0.152	5	4	5
rs2168812	1:243777066:A:G	1	1	243777066	0.1828	G	A	1.178e-11	6.783	0.989531	rs10927041	AKT3	intronic	11.62	6	4	5
rs7556516	1:243782009:A:G	1	1	243782009	0.1835	G	A	1.187e-11	6.782	0.991603	rs10927041	AKT3	intronic	3.771	7	5	5
rs12037013	1:243784207:A:G	1	1	243784207	0.1397	G	A	2.703e-08	5.56	0.717481	rs10927041	AKT3	intronic	0.148	7	4	5
rs12034588	1:243784392:A:T	1	1	243784392	0.1745	T	A	8.442e-09	5.759	0.934716	rs10927041	AKT3	intronic	0.782	7	4	5
rs6675851	1:243787494:A:G	1	1	243787494	0.1781	G	A	5.49e-11	6.557	0.956175	rs10927041	AKT3	intronic	6.598	4	4	8
rs6671475	1:243789342:A:G	1	1	243789342	0.1891	G	A	1.241e-10	-6.434	0.955165	rs10927041	AKT3	intronic	9.93	5	4	5
rs6660534	1:243791642:A:C	1	1	243791642	0.1897	C	A	9.352e-11	-6.477	0.961023	rs10927041	AKT3	intronic	2.516	7	4	5
rs10927046	1:243801190:C:T	1	1	243801190	0.1465	C	T	1.012e-07	-5.325	0.687977	rs10927041	AKT3	intronic	7.498	7	4	5
rs7522883	1:243803022:C:T	1	1	243803022	0.1411	C	T	4.403e-08	5.474	0.723871	rs10927041	AKT3	intronic	0.489	7	4	5
rs10754807	1:243804158:A:G	1	1	243804158	0.1836	G	A	1.7e-11	6.73	0.981977	rs10927041	AKT3	intronic	0.171	7	4	5
rs73124169	1:243804939:C:T	1	1	243804939	0.1893	C	T	1.889e-10	-6.37	0.949852	rs10927041	AKT3	intronic	2.114	5	4	5
rs10927049	1:243805901:A:G	1	1	243805901	0.1915	G	A	2.064e-08	-5.607	0.932774	rs10927041	AKT3	intronic	0.545	6	4	5
rs10927050	1:243805907:A:G	1	1	243805907	0.1905	G	A	1.699e-10	-6.386	0.936792	rs10927041	AKT3	intronic	0.758	6	4	5
rs10927051	1:243805936:C:G	1	1	243805936	0.1907	G	C	2.509e-08	5.573	0.941421	rs10927041	AKT3	intronic	0.209	6	4	5
rs2290754	1:243806268:A:C	1	1	243806268	0.1893	C	A	9.604e-11	-6.473	0.950116	rs10927041	AKT3	intronic	6.961	NA	4	5
rs320337	1:243814548:A:G	1	1	243814548	0.1897	G	A	2.288e-10	-6.341	0.946616	rs10927041	AKT3	intronic	2.611	7	5	5
rs10803150	1:243822600:C:T	1	1	243822600	0.1533	C	T	4.787e-08	5.459	0.734941	rs10927041	AKT3	intronic	1.274	3a	4	5
rs12032342	1:243834360:A:G	1	1	243834360	0.1754	G	A	1.399e-10	6.416	0.93657	rs10927041	AKT3	intronic	7.439	6	5	15
rs6429430	1:243834477:G:T	1	1	243834477	0.183	G	T	3.519e-11	-6.623	0.98389	rs10927041	AKT3	intronic	2.176	7	5	15
rs320320	1:243835186:A:G	1	1	243835186	0.189	G	A	1.131e-10	-6.448	0.94887	rs10927041	AKT3	intronic	8.03	5	4	15
rs1843655	1:243837150:C:T	1	1	243837150	0.1479	C	T	2.366e-08	5.583	0.76397	rs10927041	AKT3	intronic	1.78	5	5	15
rs4478795	1:243844576:C:T	1	1	243844576	0.1486	C	T	4.186e-08	5.483	0.766867	rs10927041	AKT3	intronic	5.61	6	5	15
rs10803152	1:243846167:A:C	1	1	243846167	0.1485	C	A	3.751e-08	5.502	0.766859	rs10927041	AKT3	intronic	1.811	5	4	15
rs10927059	1:243852079:C:T	1	1	243852079	0.1891	C	T	1.758e-10	-6.381	0.949421	rs10927041	AKT3	intronic	0.884	5	4	15
rs7517921	1:243856420:C:T	1	1	243856420	0.1889	C	T	1.067e-10	-6.457	0.950791	rs10927041	AKT3	intronic	2.434	6	4	15
rs6429433	1:243857994:C:T	1	1	243857994	0.1792	C	T	1.219e-10	6.437	0.957356	rs10927041	AKT3	intronic	0.564	7	1	15
rs320305	1:243859909:G:T	1	1	243859909	0.1485	G	T	1.46e-07	5.257	0.758479	rs10927041	AKT3	intronic	0.758	7	5	15
rs58594024	1:243862702:A:C	1	1	243862702	0.1532	C	A	2.244e-06	4.73	0.727735	rs10927041	AKT3	intronic	2.999	7	5	15
rs320339	1:243870910:G:T	1	1	243870910	0.1827	G	T	1.449e-10	6.411	0.978633	rs10927041	AKT3:RP11-370K11.1	ncRNA_intronic	0.087	NA	1	15
rs12140040	1:243871922:A:G	1	1	243871922	0.1407	G	A	1.574e-07	5.244	0.717769	rs10927041	AKT3:RP11-370K11.1	ncRNA_intronic	3.421	5	1	15
rs6687181	1:243878518:C:T	1	1	243878518	0.1479	C	T	7.828e-08	5.371	0.761083	rs10927041	AKT3:RP11-370K11.1	ncRNA_intronic	0.195	7	5	15
rs2125230	1:243885848:A:G	1	1	243885848	0.1834	G	A	6.328e-11	6.536	0.982147	rs10927041	AKT3:RP11-370K11.1	ncRNA_intronic	0.563	7	5	5
rs1458023	1:243886673:C:T	1	1	243886673	0.1899	C	T	3.274e-10	-6.285	0.941887	rs10927041	AKT3:RP11-370K11.1	ncRNA_intronic	1.158	6	5	5
rs9782883	1:243892532:A:G	1	1	243892532	0.1803	G	A	2.051e-10	-6.357	0.955427	rs10927041	AKT3:RP11-370K11.1	ncRNA_intronic	0.906	7	2	5
rs9782958	1:243892972:C:G	1	1	243892972	0.1854	G	C	1.655e-08	5.645	0.922173	rs10927041	AKT3:RP11-370K11.1	ncRNA_intronic	0.52	7	5	5
rs59953491	1:243894953:C:T	1	1	243894953	0.1479	C	T	7.704e-08	5.374	0.761223	rs10927041	AKT3:RP11-370K11.1	ncRNA_intronic	0.503	5	2	5
rs4553169	1:243900640:A:G	1	1	243900640	0.1799	G	A	3.887e-10	6.259	0.951738	rs10927041	AKT3:RP11-370K11.1	ncRNA_intronic	4.106	7	5	5
rs12124113	1:243904366:A:G	1	1	243904366	0.1534	G	A	1.596e-07	-5.241	0.725204	rs10927041	AKT3	intronic	3.22	6	2	15
rs10927065	1:243914611:A:C	1	1	243914611	0.1528	C	A	1.112e-07	5.307	0.723142	rs10927041	AKT3	intronic	11.74	6	5	15
rs12031994	1:243917309:C:T	1	1	243917309	0.1458	C	T	2.97e-07	-5.125	0.681555	rs10927041	AKT3	intronic	4.284	5	5	15
rs4565696	1:243918083:C:T	1	1	243918083	0.1816	C	T	9.797e-10	6.113	0.907077	rs10927041	AKT3	intronic	0.304	6	5	15
rs2881275	1:243918313:C:G	1	1	243918313	0.1839	G	C	2.684e-08	5.561	0.917063	rs10927041	AKT3	intronic	1.733	6	5	15
rs6674314	1:243920895:A:G	1	1	243920895	0.1853	G	A	4.892e-10	-6.223	0.919583	rs10927041	AKT3	intronic	2.604	7	5	15
rs10803158	1:243923229:A:G	1	1	243923229	0.1853	G	A	6.75e-10	-6.172	0.917445	rs10927041	AKT3	intronic	3.752	7	5	15
rs10927067	1:243923244:A:G	1	1	243923244	0.1852	G	A	7.342e-10	6.159	0.917286	rs10927041	AKT3	intronic	1.607	7	5	15
rs10927068	1:243923452:C:T	1	1	243923452	0.1529	C	T	1.31e-07	5.277	0.72359	rs10927041	AKT3	intronic	2.547	7	5	15
rs57824597	1:243930399:C:T	1	1	243930399	0.1842	C	T	5.093e-10	6.216	0.915618	rs10927041	AKT3	intronic	7.412	7	5	15
rs7545162	1:243936136:A:G	1	1	243936136	0.184	G	A	1.347e-07	-5.272	0.902312	rs10927041	AKT3	intronic	8.241	7	5	15
rs1458024	1:243937445:C:G	1	1	243937445	0.1836	G	C	1.784e-08	5.632	0.904529	rs10927041	AKT3	intronic	0.149	7	5	15
rs12048930	1:243940076:C:T	1	1	243940076	0.1871	C	T	5.971e-10	6.191	0.880404	rs10927041	AKT3	intronic	1.628	7	4	15
rs4132509	1:243943084:A:C	1	1	243943084	0.1839	C	A	2.088e-09	5.991	0.843817	rs10927041	AKT3	intronic	0.528	7	5	15
rs73128287	1:243952150:G:T	1	1	243952150	0.1833	G	T	5.173e-10	-6.214	0.905389	rs10927041	AKT3	intronic	2.406	7	5	5
rs12047209	1:243954407:A:C	1	1	243954407	0.1441	C	A	2.938e-07	-5.127	0.670486	rs10927041	AKT3	intronic	12.09	7	5	15
rs9287269	1:243954551:A:G	1	1	243954551	0.1834	G	A	7.792e-10	6.149	0.905489	rs10927041	AKT3	intronic	0.357	6	5	15
rs12403316	1:243956903:C:T	1	1	243956903	0.1826	C	T	4.819e-10	6.225	0.902981	rs10927041	AKT3:AKT3-IT1	ncRNA_intronic	0.553	5	5	15
rs10927076	1:243958293:A:G	1	1	243958293	0.1758	G	A	1.134e-09	-6.089	0.859292	rs10927041	AKT3	intronic	5.024	6	5	15
rs12116882	1:243959106:A:G	1	1	243959106	0.1826	G	A	5.741e-10	6.197	0.902848	rs10927041	AKT3	intronic	1.515	7	5	15
rs12034148	1:243964000:C:G	1	1	243964000	0.1821	G	C	2.819e-08	-5.552	0.903613	rs10927041	AKT3	intronic	0.099	6	5	15
rs7534117	1:243964902:G:T	1	1	243964902	0.1825	G	T	5.778e-10	6.196	0.905703	rs10927041	AKT3	intronic	4.443	4	5	15
rs7514984	1:243965623:C:T	1	1	243965623	0.1825	C	T	6.616e-10	6.175	0.905476	rs10927041	AKT3	intronic	0.593	6	5	15
rs34477525	1:243966454:A:T	1	1	243966454	0.1823	T	A	3.591e-08	5.51	0.905169	rs10927041	AKT3	intronic	0.094	6	5	15
rs7523822	1:243973752:C:T	1	1	243973752	0.1816	C	T	5.792e-10	6.196	0.904233	rs10927041	AKT3	intronic	2.415	7	5	15
rs193107782	1:243974813:A:G	1	1	243974813	0.1818	G	A	1.123e-09	6.091	0.905229	rs10927041	AKT3	intronic	0.717	7	5	15
rs12136624	1:243981611:A:C	1	1	243981611	0.1823	C	A	4.293e-10	6.243	0.904931	rs10927041	AKT3	intronic	2.084	6	4	5
rs6681863	1:243982709:C:G	1	1	243982709	0.1825	G	C	2.417e-08	-5.579	0.905113	rs10927041	AKT3	intronic	7.178	5	2	15
rs10927078	1:243983830:C:T	1	1	243983830	0.1756	C	T	1.112e-09	6.092	0.861201	rs10927041	AKT3	intronic	0.893	7	4	15
rs113085028	1:243985979:C:G	1	1	243985979	0.1828	G	C	3.003e-08	-5.541	0.905232	rs10927041	AKT3	intronic	0.493	7	5	15
rs28869008	1:243986344:A:C	1	1	243986344	0.1824	C	A	4.292e-10	6.243	0.904832	rs10927041	AKT3	intronic	0.728	7	5	15
rs12127367	1:243988316:A:C	1	1	243988316	0.1832	C	A	3.037e-10	-6.297	0.908049	rs10927041	AKT3	intronic	3.763	7	4	15
rs10803161	1:243990770:C:T	1	1	243990770	0.1832	C	T	5.375e-10	-6.208	0.904755	rs10927041	AKT3	intronic	2.892	5	1	15
rs7519673	1:243993123:A:G	1	1	243993123	0.1444	G	A	2.716e-07	-5.142	0.670114	rs10927041	AKT3	intronic	9.832	5	4	5
rs12049228	1:243995271:A:C	1	1	243995271	0.1829	C	A	3.264e-10	6.286	0.906642	rs10927041	AKT3	intronic	1.311	6	5	15
rs6659180	1:243995348:C:T	1	1	243995348	0.1834	C	T	2.956e-10	6.301	0.907494	rs10927041	AKT3	intronic	2.291	7	5	15
rs12021907	1:243995640:C:T	1	1	243995640	0.1445	C	T	1.801e-07	5.219	0.670778	rs10927041	AKT3	intronic	1.956	7	5	5
rs10803162	1:244003446:C:T	1	1	244003446	0.1826	C	T	2.727e-10	6.314	0.906201	rs10927041	AKT3	intronic	2.892	7	5	5
rs12138168	1:244009113:A:G	1	1	244009113	0.1809	G	A	9.242e-10	-6.122	0.901463	rs10927041	AKT3	intronic	3.945	6	5	5
rs12045787	1:244011843:A:T	1	1	244011843	0.1803	T	A	6.575e-08	5.402	0.900015	rs10927041	AKT3	intronic	6.787	5	1	2
rs41288837	2:85531116:C:T	2	2	85531116	0.02548	C	T	2.395e-09	-5.968	1	rs41288837	TCF7L1	exonic	23	7	4	4
rs9248	2:85537312:A:G	2	2	85537312	0.4926	G	A	5.091e-08	5.448	0.944768	rs7608881	TCF7L1	UTR3	7.228	4	1	5
rs13027998	2:85538995:A:G	2	2	85538995	0.4899	G	A	3.67e-08	5.506	0.953169	rs7608881	TCF7L1	intergenic	6.574	6	4	5
rs4832160	2:85539170:A:C	2	2	85539170	0.4883	C	A	2.579e-08	-5.568	0.958932	rs7608881	TCF7L1	intergenic	11.31	6	4	5
rs6547610	2:85539573:A:T	2	2	85539573	0.4883	T	A	8.521e-09	5.758	0.958986	rs7608881	TCF7L1	intergenic	6.541	5	4	5
rs4832161	2:85540766:C:T	2	2	85540766	0.4881	C	T	2.787e-08	5.554	0.959916	rs7608881	AC093162.5	intergenic	4.325	4	4	5
rs4832162	2:85540780:G:T	2	2	85540780	0.4881	G	T	2.329e-08	-5.586	0.959917	rs7608881	AC093162.5	intergenic	0.677	4	4	5
rs4832163	2:85541083:C:T	2	2	85541083	0.4884	C	T	2.985e-08	-5.542	0.958871	rs7608881	AC093162.5	intergenic	3.179	3a	4	5
rs7608881	2:85542686:C:G	2	2	85542686	0.4784	G	C	2.019e-09	5.996	1	rs7608881	AC093162.5	ncRNA_intronic	7.279	5	4	4
rs7608892	2:85542718:A:G	2	2	85542718	0.4784	G	A	9.828e-09	5.734	1	rs7608881	AC093162.5	ncRNA_intronic	1.751	5	4	4
rs1053561	2:85546052:A:G	2	2	85546052	0.4885	G	A	3.97e-08	-5.492	0.95873	rs7608881	TGOLN2	UTR3	4.551	NA	3	4
rs1053560	2:85546192:C:T	2	2	85546192	0.4782	C	T	1.124e-08	5.711	0.998683	rs7608881	TGOLN2	UTR3	3.07	NA	3	4
rs1061782	2:85546615:C:T	2	2	85546615	0.4782	C	T	1.199e-08	5.7	0.998916	rs7608881	TGOLN2	UTR3	10.08	NA	4	4
rs4832164	2:85546932:A:C	2	2	85546932	0.4782	C	A	1.116e-08	-5.712	0.998916	rs7608881	TGOLN2	UTR3	2.801	5	4	4
rs7607284	2:85547376:C:G	2	2	85547376	0.4781	G	C	2.531e-09	-5.959	0.998683	rs7608881	TGOLN2	UTR3	4.873	5	3	4
rs4459734	2:85547429:G:T	2	2	85547429	0.4781	G	T	1.182e-08	5.702	0.998683	rs7608881	TGOLN2	UTR3	0.572	6	3	4
rs1554110	2:85547963:C:T	2	2	85547963	0.4781	C	T	1.153e-08	5.707	0.998539	rs7608881	TGOLN2	UTR3	2.483	NA	3	4
rs3184781	2:85549527:C:T	2	2	85549527	0.4885	C	T	4.328e-08	-5.477	0.95822	rs7608881	TGOLN2	UTR3	1.17	NA	3	4
rs3184780	2:85549547:C:T	2	2	85549547	0.4885	C	T	4.485e-08	5.471	0.958412	rs7608881	TGOLN2	UTR3	6.836	NA	3	4
rs6547612	2:85551184:C:T	2	2	85551184	0.4783	C	T	9.892e-09	5.733	0.998389	rs7608881	TGOLN2	intronic	0.096	5	3	6
rs17026212	2:85551696:G:T	2	2	85551696	0.4886	G	T	4.049e-08	-5.489	0.958764	rs7608881	TGOLN2	UTR3	0.203	1f	3	6
rs2366404	2:85551779:A:G	2	2	85551779	0.4883	G	A	3.818e-08	5.499	0.959972	rs7608881	TGOLN2	UTR3	3.899	NA	3	6
rs7572750	2:85552186:A:C	2	2	85552186	0.4782	C	A	1.114e-08	5.712	0.998859	rs7608881	TGOLN2	intronic	6.337	2b	1	3
rs4444526	2:85552709:C:T	2	2	85552709	0.4784	C	T	9.775e-09	-5.735	0.998817	rs7608881	TGOLN2	intronic	4.993	5	1	3
rs4435452	2:85552820:C:T	2	2	85552820	0.4884	C	T	5.464e-08	5.436	0.959968	rs7608881	TGOLN2	intronic	2.887	5	1	3
rs1044973	2:85553784:C:T	2	2	85553784	0.4789	C	T	1.417e-08	5.671	0.995358	rs7608881	TGOLN2	exonic	8.567	NA	1	3
rs4247303	2:85554080:A:G	2	2	85554080	0.482	G	A	6.091e-07	4.988	0.847004	rs7608881	TGOLN2	exonic	12.78	2b	1	2
rs10460586	2:85555277:A:G	2	2	85555277	0.4603	G	A	1.188e-08	5.701	0.925809	rs7608881	TGOLN2	UTR5	7.325	1f	1	1
rs10460587	2:85555478:C:T	2	2	85555478	0.4598	C	T	1.044e-08	5.723	0.924146	rs7608881	TGOLN2	UTR5	8.658	1f	1	1
rs7605890	2:85559525:A:C	2	2	85559525	0.499	C	A	4.607e-07	-5.042	0.786742	rs7608881	Y_RNA	downstream	2.302	6	5	15
rs3755019	2:85572223:A:T	2	2	85572223	0.4418	T	A	4.159e-07	-5.062	0.602777	rs7608881	RETSAT	intronic	0.06	5	1	4
rs78272361	2:183700883:C:T	3	2	183700883	0.1062	C	T	3.451e-09	5.909	0.696909	rs288326	FRZB	intronic	0.843	7	4	15
rs1561369	2:183702964:A:G	3	2	183702964	0.1183	G	A	5.241e-12	6.899	0.993983	rs288326	FRZB	intronic	2.779	7	4	15
rs288326	2:183703336:A:G	3	2	183703336	0.119	G	A	3.991e-12	6.937	1	rs288326	FRZB	exonic	26.7	5	5	15
rs79576701	2:183704659:C:T	3	2	183704659	0.08608	C	T	3.652e-10	-6.268	0.628065	rs288326	FRZB	intronic	1.869	6	1	15
rs2118588	2:183704681:C:G	3	2	183704681	0.0859	G	C	5.541e-09	-5.83	0.62929	rs288326	FRZB	intronic	4.616	5	1	15
rs75466155	2:183706804:G:T	3	2	183706804	0.07377	G	T	8.336e-08	-5.36	0.615245	rs7602601	FRZB	intronic	7.121	5	5	15
rs79804181	2:183710898:C:T	3	2	183710898	0.07359	C	T	7.436e-08	-5.38	0.614297	rs7602601	FRZB	intronic	0.39	4	5	15
rs17265824	2:183711970:C:G	3	2	183711970	0.07451	G	C	2.358e-07	-5.169	0.61765	rs7602601	FRZB	intronic	0.314	7	5	15
rs79908577	2:183712172:G:T	3	2	183712172	0.07452	G	T	6.848e-08	-5.395	0.617684	rs7602601	FRZB	intronic	1.507	7	5	15
rs112607840	2:183713883:C:G	3	2	183713883	0.07461	G	C	2.842e-07	5.134	0.61769	rs7602601	FRZB	intronic	0.056	6	5	15
rs112344045	2:183716373:C:G	3	2	183716373	0.07459	G	C	2.19e-07	5.182	0.618052	rs7602601	FRZB	intronic	0.415	7	4	15
rs80252162	2:183717105:A:G	3	2	183717105	0.07463	G	A	3.598e-08	5.51	0.618714	rs7602601	FRZB	intronic	1.231	5	5	15
rs7602601	2:183722966:C:T	3	2	183722966	0.1162	C	T	4.139e-11	-6.599	1	rs7602601	FRZB	intronic	9.396	7	5	15
rs80221770	2:183724428:G:T	3	2	183724428	0.0748	G	T	2.139e-08	5.6	0.619575	rs7602601	FRZB	intronic	0.555	6	5	15
rs17265859	2:183724612:A:T	3	2	183724612	0.07478	T	A	1.534e-07	-5.248	0.619723	rs7602601	FRZB	intronic	10.83	6	5	15
rs11889260	2:183724745:C:T	3	2	183724745	0.1169	C	T	5.931e-11	6.545	0.9961	rs7602601	FRZB	intronic	3.606	7	5	15
rs73042110	2:183726080:C:T	3	2	183726080	0.1169	C	T	6.813e-11	6.525	0.996237	rs7602601	FRZB	intronic	3.68	5	2	15
rs7607737	2:183728290:C:T	3	2	183728290	0.1164	C	T	6.54e-11	6.531	0.995809	rs7602601	FRZB	intronic	4.626	7	1	14
rs78177114	2:183730429:A:G	3	2	183730429	0.07455	G	A	2.646e-08	-5.563	0.616066	rs7602601	FRZB	intronic	5.694	5	1	13
rs141548673	2:183740730:C:T	3	2	183740730	0.07396	C	T	1.757e-08	-5.634	0.61301	rs7602601	RNU6-1122P	intergenic	7.186	6	5	15
rs148979199	2:183744528:C:T	3	2	183744528	0.07408	C	T	1.589e-08	5.652	0.612339	rs7602601	RNU6-1122P	intergenic	0.262	NA	5	15
rs80231765	2:183745777:C:T	3	2	183745777	0.07405	C	T	1.395e-08	5.674	0.610522	rs7602601	RNU6-1122P	intergenic	0.096	7	5	15
rs79221349	2:183751591:A:T	3	2	183751591	0.07399	T	A	6.656e-08	5.4	0.609436	rs7602601	RNU6-1122P	intergenic	6.881	6	5	15
rs79775314	2:183752749:A:C	3	2	183752749	0.07409	C	A	1.655e-08	5.645	0.606436	rs7602601	RNU6-1122P	intergenic	6.776	5	5	15
rs7575613	2:183779535:A:G	3	2	183779535	0.1172	G	A	1.005e-08	5.73	0.748298	rs7602601	NCKAP1	UTR3	0.221	7	3	5
rs6739840	2:183788369:C:T	3	2	183788369	0.1191	C	T	3.371e-08	5.521	0.752177	rs7602601	NCKAP1	UTR3	1.648	7	4	5
rs72886535	2:183795125:A:T	3	2	183795125	0.1191	T	A	7.406e-07	4.95	0.752214	rs7602601	NCKAP1	intronic	8.396	5	2	5
rs72886536	2:183796363:C:G	3	2	183796363	0.1193	G	C	8.634e-07	-4.92	0.751336	rs7602601	NCKAP1	intronic	1.903	7	4	5
rs55659909	2:183809016:A:T	3	2	183809016	0.1263	T	A	1.145e-06	-4.865	0.702019	rs7602601	NCKAP1	intronic	1.318	6	4	5
rs112413804	2:183810590:A:T	3	2	183810590	0.1194	T	A	1.255e-06	-4.847	0.747167	rs7602601	NCKAP1	intronic	14.62	6	4	5
rs113598259	2:183824369:G:T	3	2	183824369	0.1194	G	T	6.895e-08	5.394	0.746141	rs7602601	NCKAP1	intronic	2.556	7	5	5
rs6711655	2:183832540:C:T	3	2	183832540	0.1422	C	T	1.24e-06	-4.849	0.607146	rs7602601	NCKAP1	intronic	5.493	6	4	5
rs72886597	2:183842004:A:G	3	2	183842004	0.1194	G	A	6.99e-08	5.391	0.746738	rs7602601	NCKAP1	intronic	3.106	6	4	4
rs17265880	2:183850005:C:T	3	2	183850005	0.1195	C	T	6.49e-08	-5.405	0.745724	rs7602601	NCKAP1	intronic	9.956	6	4	5
rs111261007	2:183854409:C:T	3	2	183854409	0.1194	C	T	6.065e-08	5.417	0.745217	rs7602601	NCKAP1	intronic	2.519	5	4	5
rs6734848	2:183866063:A:T	3	2	183866063	0.1194	T	A	1.592e-06	4.799	0.745177	rs7602601	NCKAP1	intronic	11.19	5	4	5
rs113454476	2:183872797:C:G	3	2	183872797	0.1194	G	C	1.589e-06	-4.8	0.745221	rs7602601	NCKAP1	intronic	1.168	6	4	5
rs72888442	2:183873358:G:T	3	2	183873358	0.1196	G	T	7.237e-08	5.385	0.74416	rs7602601	NCKAP1	intronic	1.436	5	4	5
rs72888444	2:183874227:A:C	3	2	183874227	0.1178	C	A	9.907e-08	5.328	0.74259	rs7602601	NCKAP1	intronic	6.097	3b	4	5
rs72888445	2:183874364:A:G	3	2	183874364	0.1194	G	A	7.132e-08	5.388	0.745466	rs7602601	NCKAP1	intronic	3.136	3a	4	5
rs72888453	2:183876732:A:G	3	2	183876732	0.1193	G	A	6.92e-08	-5.393	0.746094	rs7602601	NCKAP1	intronic	6.849	5	4	5
rs72888467	2:183883687:A:T	3	2	183883687	0.1193	T	A	1.437e-06	4.82	0.746087	rs7602601	NCKAP1	intronic	2.041	6	4	5
rs72888485	2:183897531:G:T	3	2	183897531	0.1194	G	T	5.794e-08	-5.425	0.744943	rs7602601	NCKAP1	intronic	4.935	7	1	5
rs72888487	2:183897878:G:T	3	2	183897878	0.1194	G	T	6.314e-08	-5.41	0.744766	rs7602601	NCKAP1	intronic	4.586	5	1	5
rs75602566	2:183902403:A:C	3	2	183902403	0.1098	C	A	6.227e-07	4.984	0.663834	rs7602601	NCKAP1	intronic	7.607	2b	1	1
rs112105579	2:183902943:G:T	3	2	183902943	0.1098	G	T	2.2e-07	5.182	0.663927	rs7602601	NCKAP1	UTR5	15.76	4	1	1
rs112565760	2:183912232:A:G	3	2	183912232	0.1087	G	A	3.956e-07	-5.071	0.659561	rs7602601	NCKAP1	intergenic	4.538	7	5	15
rs2675089	2:183914247:A:G	3	2	183914247	0.1092	G	A	3.241e-07	-5.109	0.662175	rs7602601	NCKAP1	intergenic	1.792	4	1	15
rs9810697	3:141636530:A:G	4	3	141636530	0.1671	G	A	1.25e-06	4.848	0.637562	rs34514405	ATP1B3	intronic	0.69	7	4	5
rs6762767	3:141637526:C:T	4	3	141637526	0.1671	C	T	1.412e-06	4.823	0.637481	rs34514405	ATP1B3:ATP1B3-AS1	ncRNA_intronic	0.239	7	4	5
rs4683410	3:141638952:G:T	4	3	141638952	0.167	G	T	1.474e-06	4.815	0.63774	rs34514405	ATP1B3	intronic	1.254	5	4	5
rs6769618	3:141641538:A:G	4	3	141641538	0.1671	G	A	1.132e-06	4.867	0.638825	rs34514405	ATP1B3	intronic	0.277	7	4	5
rs4683648	3:141643694:C:T	4	3	141643694	0.1671	C	T	8.236e-07	4.93	0.638906	rs34514405	ATP1B3	intronic	11.56	7	4	5
rs12695746	3:141647359:G:T	4	3	141647359	0.1675	G	T	1.73e-06	4.783	0.639051	rs34514405	ATP1B3	intergenic	0.105	4	4	5
rs2902146	3:141648608:C:T	4	3	141648608	0.1675	C	T	2.232e-06	4.731	0.641711	rs34514405	ATP1B3	intergenic	1.645	5	4	5
rs9856495	3:141650229:A:G	4	3	141650229	0.1657	G	A	2.448e-07	5.162	0.655561	rs34514405	ATP1B3	intergenic	1.886	7	4	5
rs1976634	3:141650645:C:T	4	3	141650645	0.1656	C	T	5.306e-07	5.015	0.655891	rs34514405	ATP1B3	intergenic	0.157	NA	4	5
rs1976633	3:141650739:A:G	4	3	141650739	0.166	G	A	3.385e-07	5.101	0.653541	rs34514405	ATP1B3	intergenic	2.206	NA	4	5
rs9861009	3:141654685:C:T	4	3	141654685	0.2719	C	T	9.932e-07	4.893	0.837063	rs1511299	RP11-271K21.11	intergenic	0.251	6	5	5
rs9817526	3:141655201:A:G	4	3	141655201	0.2959	G	A	7.46e-07	-4.949	0.760509	rs1511299	RP11-271K21.11	intergenic	0.132	6	5	5
rs6440052	3:141659241:C:T	4	3	141659241	0.2708	C	T	6.09e-07	-4.988	0.864524	rs1511299	RP11-271K21.11	intergenic	5.216	4	1	7
rs6440053	3:141659512:A:T	4	3	141659512	0.1569	T	A	4.606e-07	-5.042	0.820237	rs34514405	RP11-271K21.11	intergenic	4.199	4	1	5
rs6765439	3:141660166:A:C	4	3	141660166	0.269	C	A	6.227e-07	4.984	0.872016	rs1511299	RP11-271K21.11	intergenic	5.223	4	1	5
rs10804681	3:141660675:A:T	4	3	141660675	0.1555	T	A	5.132e-07	5.021	0.826609	rs34514405	RP11-271K21.11	intergenic	3.737	5	2	5
rs12636926	3:141660742:C:T	4	3	141660742	0.2694	C	T	7.252e-07	4.954	0.869836	rs1511299	RP11-271K21.11	intergenic	0.435	5	2	5
rs1045279	3:141663683:C:T	4	3	141663683	0.1473	C	T	1.009e-09	-6.108	0.88422	rs34514405	RP11-271K21.11:TFDP2	ncRNA_exonic	14.11	NA	4	5
rs9942	3:141663752:A:G	4	3	141663752	0.1474	G	A	1.089e-09	6.096	0.883973	rs34514405	RP11-271K21.11:TFDP2	ncRNA_exonic	2.199	NA	4	5
3:141664025_CA_C	3:141664025:C:CA	4	3	141664025	0.1452	C	CA	4.393e-07	5.051	0.892345	rs34514405	RP11-271K21.11:TFDP2	ncRNA_exonic	1.164	NA	4	5
rs3762727	3:141664047:G:T	4	3	141664047	0.2818	G	T	3.281e-07	5.107	0.824711	rs1511299	RP11-271K21.11:TFDP2	ncRNA_exonic	0.289	NA	4	5
rs1967282	3:141673434:A:G	4	3	141673434	0.3149	G	A	1.433e-06	-4.82	0.738997	rs1511299	TFDP2	intronic	0.879	6	4	5
rs9815587	3:141674548:A:C	4	3	141674548	0.1465	C	A	1.196e-10	-6.44	0.95598	rs34514405	TFDP2	intronic	2.433	7	1	5
rs13081914	3:141674923:C:T	4	3	141674923	0.1465	C	T	6.165e-11	-6.54	0.95607	rs34514405	TFDP2	intronic	2.044	7	4	5
rs12637444	3:141675671:G:T	4	3	141675671	0.3146	G	T	2.456e-06	-4.712	0.73927	rs1511299	TFDP2	intronic	7.821	7	4	5
rs6440054	3:141678347:A:T	4	3	141678347	0.1464	T	A	4.23e-08	5.481	0.959388	rs34514405	TFDP2	intronic	0.246	5	4	5
rs3792409	3:141682825:C:G	4	3	141682825	0.26	G	C	2.534e-06	-4.705	0.963594	rs1511299	TFDP2	intronic	2.652	6	4	5
rs4683653	3:141683097:C:T	4	3	141683097	0.3145	C	T	2.131e-06	-4.741	0.738088	rs1511299	TFDP2	intronic	4.484	7	4	5
rs34773643	3:141685947:C:T	4	3	141685947	0.1462	C	T	1.399e-10	6.416	0.955675	rs34514405	TFDP2	intronic	0.072	6	4	5
rs11569256	3:141688570:C:G	4	3	141688570	0.1464	G	C	3.601e-08	-5.509	0.961873	rs34514405	TFDP2	intronic	3.656	6	4	5
rs2901948	3:141690353:C:T	4	3	141690353	0.3132	C	T	1.885e-06	4.765	0.744947	rs1511299	TFDP2	intronic	1.622	6	4	5
rs2861421	3:141690440:C:T	4	3	141690440	0.1459	C	T	1.181e-10	6.442	0.959921	rs34514405	TFDP2	intronic	9.29	7	4	5
rs4315664	3:141694097:A:T	4	3	141694097	0.1464	T	A	2.195e-08	-5.596	0.970681	rs34514405	TFDP2	intronic	0.907	6	4	5
rs4315665	3:141694139:C:T	4	3	141694139	0.1465	C	T	8.201e-11	6.497	0.971127	rs34514405	TFDP2	intronic	2.969	6	4	5
rs9289640	3:141694854:C:T	4	3	141694854	0.3146	C	T	1.286e-06	-4.842	0.744783	rs1511299	TFDP2	intronic	3.665	6	4	5
rs796620802	3:141697191:A:AC	4	3	141697191	0.1268	AC	A	6.049e-08	5.417	0.916862	rs34514405	TFDP2	intronic	0.879	NA	4	5
rs7642874	3:141697872:C:T	4	3	141697872	0.3153	C	T	1.833e-06	4.771	0.744494	rs1511299	TFDP2	intronic	0.964	4	4	5
rs34092379	3:141699459:A:G	4	3	141699459	0.147	G	A	7.085e-11	-6.519	0.975264	rs34514405	TFDP2	intronic	4.321	7	4	5
rs62283130	3:141700316:C:G	4	3	141700316	0.2593	G	C	1.529e-06	4.807	0.978745	rs1511299	TFDP2	intronic	1.284	7	4	5
rs11569216	3:141701527:A:G	4	3	141701527	0.1467	G	A	8.283e-11	-6.495	0.971617	rs34514405	TFDP2	intronic	12.72	NA	4	5
rs34486172	3:141703322:C:T	4	3	141703322	0.1467	C	T	5.766e-11	6.55	0.971862	rs34514405	TFDP2	intronic	0.229	7	4	5
rs12495978	3:141707113:G:T	4	3	141707113	0.1477	G	T	5.954e-11	-6.545	0.972904	rs34514405	TFDP2	intronic	3.605	6	4	5
rs3811708	3:141708171:G:T	4	3	141708171	0.1467	G	T	6.247e-11	6.538	0.972162	rs34514405	TFDP2	UTR3	0.823	5	4	5
rs35566385	3:141708804:C:T	4	3	141708804	0.317	C	T	1.468e-06	-4.816	0.744423	rs1511299	TFDP2	intronic	3.784	6	4	5
rs62283132	3:141709036:C:T	4	3	141709036	0.147	C	T	6.7e-11	6.527	0.971885	rs34514405	TFDP2	intronic	12.54	6	4	5
rs2271386	3:141712708:A:G	4	3	141712708	0.1504	G	A	3.833e-11	6.61	0.992049	rs34514405	TFDP2	intronic	0.923	NA	4	5
rs3817176	3:141712780:C:T	4	3	141712780	0.1502	C	T	4.927e-11	6.573	0.996093	rs34514405	TFDP2	intronic	6.021	NA	4	5
rs11569198	3:141714368:A:G	4	3	141714368	0.1505	G	A	3.284e-11	-6.633	0.999334	rs34514405	TFDP2	intronic	2.79	NA	4	5
rs2063454	3:141715371:C:T	4	3	141715371	0.1506	C	T	3.352e-11	-6.63	1	rs34514405	TFDP2	intronic	1.243	NA	4	5
rs2063453	3:141715543:C:T	4	3	141715543	0.1507	C	T	3.074e-11	-6.643	0.999678	rs34514405	TFDP2	intronic	5.628	NA	4	5
rs1511299	3:141716072:C:T	4	3	141716072	0.2588	C	T	3.14e-08	-5.533	1	rs1511299	TFDP2	intronic	8.838	NA	4	5
rs34514405	3:141717441:A:G	4	3	141717441	0.1506	G	A	2.937e-11	-6.65	1	rs34514405	TFDP2	intronic	3.743	7	4	5
rs35787200	3:141717755:C:G	4	3	141717755	0.1501	G	C	8.44e-09	5.759	0.996313	rs34514405	TFDP2	intronic	4.137	2b	4	5
rs11706480	3:141719380:C:T	4	3	141719380	0.3177	C	T	2.202e-06	4.734	0.747284	rs1511299	TFDP2	intronic	4.641	4	4	5
rs34186890	3:141720712:A:G	4	3	141720712	0.2588	G	A	3.959e-08	-5.493	0.998264	rs1511299	TFDP2	intronic	4.552	6	4	15
rs35597264	3:141720853:C:T	4	3	141720853	0.1515	C	T	1.92e-06	4.762	0.985185	rs34514405	TFDP2	intronic	0.868	6	4	15
rs34464850	3:141721762:C:G	4	3	141721762	0.1502	G	C	5.078e-09	5.845	0.999919	rs34514405	TFDP2	intronic	1.311	7	4	15
rs34392664	3:141722208:A:G	4	3	141722208	0.3181	G	A	8.715e-07	-4.919	0.747725	rs1511299	TFDP2	intronic	0.533	6	4	15
rs2861422	3:141724644:C:T	4	3	141724644	0.2685	C	T	6.342e-08	5.409	0.942785	rs1511299	TFDP2	intronic	3.544	6	4	15
rs748784866	3:141724763:G:GAACA	4	3	141724763	0.1577	GAACA	G	3.963e-06	4.613	0.914768	rs34514405	TFDP2	intronic	4.235	NA	4	15
rs34909530	3:141725631:C:CT	4	3	141725631	0.156	C	CT	6.981e-06	4.494	0.912492	rs34514405	TFDP2	intronic	0.74	NA	4	15
rs34579489	3:141725731:A:G	4	3	141725731	0.16	G	A	1.028e-09	6.105	0.899277	rs34514405	TFDP2	intronic	0.231	7	4	15
rs56129773	3:141725823:A:G	4	3	141725823	0.1576	G	A	4.352e-10	6.241	0.912491	rs34514405	TFDP2	intronic	3.255	6	4	15
rs35486283	3:141727844:A:T	4	3	141727844	0.1571	T	A	3.569e-08	5.511	0.908935	rs34514405	TFDP2	intronic	1.967	7	4	15
rs6440057	3:141728308:C:T	4	3	141728308	0.2675	C	T	8.246e-08	-5.362	0.942462	rs1511299	TFDP2	intronic	4.174	5	4	15
rs4683658	3:141730998:G:T	4	3	141730998	0.2684	G	T	4.614e-08	-5.466	0.944	rs1511299	TFDP2	intronic	1.046	6	4	15
rs6781340	3:141733417:G:T	4	3	141733417	0.3243	G	T	3.118e-06	-4.663	0.722426	rs1511299	TFDP2	intronic	0.627	5	4	15
rs13065446	3:141737842:C:T	4	3	141737842	0.3234	C	T	4.223e-06	-4.6	0.720812	rs1511299	TFDP2	intronic	7.932	7	4	15
rs13069749	3:141737890:C:T	4	3	141737890	0.1577	C	T	2.483e-06	-4.71	0.913702	rs34514405	TFDP2	intronic	2.542	7	4	15
rs907293	3:141739569:C:T	4	3	141739569	0.1579	C	T	2.993e-10	-6.299	0.91181	rs34514405	TFDP2	intronic	0.936	7	4	15
rs12496412	3:141741823:A:G	4	3	141741823	0.3252	G	A	3.364e-06	-4.647	0.719823	rs1511299	TFDP2	intronic	0.418	7	5	5
rs6806443	3:141742185:C:T	4	3	141742185	0.1578	C	T	3.973e-10	6.255	0.911581	rs34514405	TFDP2	intronic	3.367	5	5	5
rs2862122	3:141742352:C:T	4	3	141742352	0.1579	C	T	3.005e-10	-6.299	0.91159	rs34514405	TFDP2	intronic	1.407	6	4	5
rs7619506	3:141743395:A:G	4	3	141743395	0.1579	G	A	4.234e-10	6.245	0.911528	rs34514405	TFDP2	intronic	6.143	5	3	5
rs7644155	3:141743677:C:T	4	3	141743677	0.2682	C	T	5.234e-08	-5.443	0.94398	rs1511299	TFDP2	intronic	4.44	7	4	5
3:141743866_GA_G	3:141743866:G:GA	4	3	141743866	0.1474	GA	G	6.867e-06	-4.498	0.878938	rs34514405	TFDP2	intronic	2.415	NA	4	5
rs7644383	3:141743951:C:T	4	3	141743951	0.2677	C	T	3.782e-08	-5.501	0.945261	rs1511299	TFDP2	intronic	0.37	6	4	5
rs6803884	3:141744942:A:G	4	3	141744942	0.1579	G	A	3.063e-10	-6.296	0.911441	rs34514405	TFDP2	intronic	1.366	5	1	5
rs4683417	3:141745790:G:T	4	3	141745790	0.1574	G	T	4.055e-10	-6.252	0.907739	rs34514405	TFDP2	intronic	11.3	5	1	15
rs10665808	3:141745922:C:CTAAG	4	3	141745922	0.1574	C	CTAAG	4.398e-06	-4.592	0.909284	rs34514405	TFDP2	intronic	9.306	NA	1	15
rs10935453	3:141747640:G:T	4	3	141747640	0.3243	G	T	2.144e-06	4.739	0.721642	rs1511299	TFDP2	intronic	5.904	NA	1	15
rs9850384	3:141749775:A:G	4	3	141749775	0.1574	G	A	4.883e-06	4.57	0.909703	rs34514405	TFDP2	intronic	2.014	7	5	15
rs963396	3:141750539:A:G	4	3	141750539	0.1581	G	A	3.741e-10	-6.264	0.910251	rs34514405	TFDP2	intronic	1.197	7	5	15
rs1397764	3:141750810:A:G	4	3	141750810	0.2684	G	A	9.975e-08	5.327	0.942684	rs1511299	TFDP2	intronic	5.965	5	2	15
rs1820941	3:141751785:C:T	4	3	141751785	0.1553	C	T	3.429e-10	6.278	0.897937	rs34514405	TFDP2	intronic	4.832	NA	5	15
rs9848817	3:141752804:C:T	4	3	141752804	0.3286	C	T	3.522e-06	4.638	0.702123	rs1511299	TFDP2	intronic	13.64	6	5	15
rs6764833	3:141753298:C:T	4	3	141753298	0.1856	C	T	1.081e-09	-6.097	0.744012	rs34514405	TFDP2	intronic	4.375	7	5	15
rs6795301	3:141754558:A:G	4	3	141754558	0.1851	G	A	1.46e-09	6.049	0.739579	rs34514405	TFDP2	intronic	0.714	4	4	15
rs6795500	3:141754719:A:G	4	3	141754719	0.1851	G	A	1.622e-09	6.032	0.739531	rs34514405	TFDP2	intronic	7.452	6	4	15
rs6440058	3:141755343:A:G	4	3	141755343	0.1851	G	A	9.625e-09	5.737	0.739535	rs34514405	TFDP2	intronic	0.298	7	4	15
rs6440059	3:141755344:C:T	4	3	141755344	0.1858	C	T	7.002e-09	-5.791	0.736007	rs34514405	TFDP2	intronic	0.285	7	4	15
rs1543064	3:141756541:C:T	4	3	141756541	0.1851	C	T	1.63e-09	-6.031	0.739565	rs34514405	TFDP2	intronic	2.816	5	5	15
rs6778085	3:141756869:C:T	4	3	141756869	0.1859	C	T	1.04e-09	-6.103	0.735285	rs34514405	TFDP2	intronic	0.984	6	5	15
rs9863685	3:141757097:A:G	4	3	141757097	0.1851	G	A	1.604e-09	6.034	0.739083	rs34514405	TFDP2	intronic	0.922	7	5	15
rs7630837	3:141759346:C:T	4	3	141759346	0.1851	C	T	1.841e-09	-6.011	0.739028	rs34514405	TFDP2	intronic	0.067	7	5	15
rs7630893	3:141759380:C:T	4	3	141759380	0.2746	C	T	1.306e-07	-5.278	0.898764	rs1511299	TFDP2	intronic	2.015	7	5	15
rs7633321	3:141759522:G:T	4	3	141759522	0.1851	G	T	1.674e-09	-6.027	0.739036	rs34514405	TFDP2	intronic	1.415	7	5	15
rs9880805	3:141760831:A:G	4	3	141760831	0.1854	G	A	1.315e-09	6.066	0.743142	rs34514405	TFDP2	intronic	0.452	5	5	15
rs11714792	3:141762141:A:G	4	3	141762141	0.3285	G	A	2.779e-06	-4.686	0.699262	rs1511299	TFDP2	intronic	0.636	6	5	15
rs6440060	3:141762853:A:T	4	3	141762853	0.2741	T	A	7.604e-07	4.945	0.904949	rs1511299	TFDP2:RP11-343B5.1	ncRNA_exonic	9.938	7	4	15
rs7638352	3:141763144:C:T	4	3	141763144	0.1853	C	T	9.789e-10	6.113	0.743594	rs34514405	TFDP2	intronic	0.623	6	4	15
rs9289641	3:141763540:A:G	4	3	141763540	0.1853	G	A	8.305e-10	6.139	0.74357	rs34514405	TFDP2	intronic	4.022	7	4	15
3:141765427_CGTTGGT_C	3:141765427:C:CGTTGGT	4	3	141765427	0.1855	C	CGTTGGT	1.42e-06	4.822	0.742686	rs34514405	TFDP2	intronic	4.471	NA	2	15
rs9865777	3:141766090:C:T	4	3	141766090	0.1853	C	T	7.901e-10	6.147	0.74357	rs34514405	TFDP2	intronic	4.926	3a	2	15
rs6791514	3:141766305:C:G	4	3	141766305	0.2741	G	C	1.553e-06	4.804	0.899765	rs1511299	TFDP2	intronic	2.97	1f	2	15
rs6794342	3:141766643:A:G	4	3	141766643	0.3284	G	A	1.723e-06	-4.783	0.699206	rs1511299	TFDP2	intronic	2.193	7	4	15
rs1355438	3:141767853:C:T	4	3	141767853	0.2746	C	T	4.986e-08	-5.452	0.902131	rs1511299	TFDP2	intronic	3.461	NA	4	15
rs2862123	3:141768428:C:T	4	3	141768428	0.1854	C	T	1.175e-09	-6.084	0.74314	rs34514405	TFDP2	intronic	2.079	6	5	15
rs7612958	3:141769122:A:T	4	3	141769122	0.1845	T	A	1.237e-06	-4.85	0.739181	rs34514405	TFDP2	intronic	1.589	6	5	15
rs2862124	3:141770001:C:T	4	3	141770001	0.1854	C	T	1.161e-09	-6.086	0.742825	rs34514405	TFDP2	intronic	2.188	5	4	15
rs2862125	3:141770576:G:T	4	3	141770576	0.197	G	T	3.638e-08	-5.508	0.703087	rs34514405	TFDP2	intronic	6.329	7	4	15
rs1705624	3:141774899:A:G	4	3	141774899	0.2727	G	A	3.874e-07	-5.075	0.888263	rs1511299	TFDP2	intronic	2.114	7	4	15
rs9865413	3:141775045:C:T	4	3	141775045	0.2726	C	T	3.102e-07	-5.117	0.887874	rs1511299	TFDP2	intronic	0.133	6	4	15
rs347692	3:141785395:G:T	4	3	141785395	0.2729	G	T	1.678e-07	-5.232	0.88755	rs1511299	TFDP2	intronic	2.965	NA	2	15
rs347678	3:141788904:C:T	4	3	141788904	0.2727	C	T	5.658e-07	-5.003	0.887631	rs1511299	TFDP2	intronic	2.336	NA	4	15
rs1704985	3:141799993:A:G	4	3	141799993	0.274	G	A	2.54e-07	-5.155	0.881477	rs1511299	TFDP2	intronic	13.17	7	4	15
rs1705607	3:141800293:C:T	4	3	141800293	0.2736	C	T	4.349e-07	-5.053	0.877782	rs1511299	TFDP2	intronic	5.976	6	4	15
rs347685	3:141807137:A:C	4	3	141807137	0.2745	C	A	3.165e-07	-5.113	0.877059	rs1511299	TFDP2	intronic	1.806	7	4	15
rs347686	3:141807982:A:C	4	3	141807982	0.2742	C	A	3.213e-07	-5.111	0.878385	rs1511299	TFDP2	intronic	2.779	5	4	15
rs1705614	3:141811257:C:T	4	3	141811257	0.2735	C	T	4.23e-07	-5.058	0.876596	rs1511299	TFDP2	intronic	0.811	7	4	15
rs9877817	3:141812759:A:G	4	3	141812759	0.2742	G	A	3.693e-07	-5.084	0.878199	rs1511299	TFDP2	intronic	8.138	7	5	15
rs9857917	3:141824845:C:T	4	3	141824845	0.2742	C	T	3.031e-07	5.122	0.878083	rs1511299	TFDP2	intronic	15.38	6	5	15
rs6773343	3:141825598:C:T	4	3	141825598	0.2743	C	T	2.612e-07	-5.149	0.87747	rs1511299	TFDP2	intronic	20.3	5	2	15
rs9266227	6:31325270:C:G	5	6	31325270	0.4467	G	C	2.42e-08	-5.579	1	rs9266227	XXbac-BPG248L24.12	ncRNA_exonic	12.18	4	1	1
rs9266228	6:31325320:C:G	5	6	31325320	0.4462	G	C	2.337e-07	-5.17	0.999544	rs9266227	XXbac-BPG248L24.12	ncRNA_exonic	10.53	2b	1	1
rs9266233	6:31325430:A:G	5	6	31325430	0.4482	G	A	7.619e-08	-5.376	0.996027	rs9266227	XXbac-BPG248L24.12	upstream:downstream	11.05	4	1	1
rs73390208	6:31326131:C:T	5	6	31326131	0.2716	C	T	5.171e-09	-5.842	1	rs73390208	XXbac-BPG248L24.12	downstream	5.819	4	1	13
rs2857594	6:31572644:C:G	5	6	31572644	0.1449	G	C	1.378e-07	5.268	0.744718	rs3134953	UQCRHP1	intergenic	0.931	6	5	15
rs2857609	6:31577825:A:G	5	6	31577825	0.1585	G	A	5.714e-07	5.001	0.693458	rs3134953	UQCRHP1	intergenic	5.579	NA	5	15
rs2857600	6:31582287:C:T	5	6	31582287	0.1452	C	T	8.047e-08	5.366	0.770912	rs3134953	AIF1	upstream	0.139	NA	2	15
rs2736177	6:31586094:C:T	5	6	31586094	0.1472	C	T	6.189e-08	-5.413	0.75991	rs3134953	AIF1	intergenic	7.124	NA	5	5
rs3130068	6:31590354:A:G	5	6	31590354	0.159	G	A	4.503e-07	-5.046	0.69834	rs3134953	PRRC2A	intronic	0.184	4	1	3
rs3130071	6:31594628:A:T	5	6	31594628	0.1458	T	A	4.359e-08	-5.476	0.770932	rs3134953	PRRC2A	exonic	18.93	5	3	4
rs3130625	6:31597915:A:G	5	6	31597915	0.1489	G	A	1.327e-07	5.275	0.753577	rs3134953	PRRC2A	intronic	3.466	5	4	4
rs3130050	6:31618761:A:G	5	6	31618761	0.1497	G	A	1.138e-07	-5.303	0.748946	rs3134953	BAG6	intronic	2.077	1f	1	6
rs3115669	6:31619024:G:T	5	6	31619024	0.146	G	T	1.322e-07	5.276	0.772319	rs3134953	BAG6	intronic	1.649	6	1	2
rs3117578	6:31636031:A:G	5	6	31636031	0.149	G	A	1.006e-07	5.326	0.755312	rs3134953	CSNK2B:CSNK2B-LY6G5B-1181	intronic	6.73	NA	3	4
rs3131377	6:31639420:A:G	5	6	31639420	0.159	G	A	8.287e-07	4.928	0.699966	rs3134953	CSNK2B-LY6G5B-1181:LY6G5B	intronic	0.176	NA	3	4
rs3115668	6:31641485:C:T	5	6	31641485	0.159	C	T	1.034e-06	4.885	0.700154	rs3134953	LY6G5B	downstream	3.22	NA	4	4
rs3131376	6:31646683:A:G	5	6	31646683	0.159	G	A	1.005e-06	4.891	0.700365	rs3134953	LY6G5C	intronic	5.962	NA	1	5
rs9267551	6:31697957:C:G	5	6	31697957	0.1454	G	C	1.271e-07	5.283	0.800221	rs3134953	DDAH2	UTR5	13.12	1f	1	1
rs3130487	6:31723389:C:T	5	6	31723389	0.1453	C	T	3.912e-07	-5.073	0.800294	rs3134953	MSH5:MSH5-SAPCD1	intronic	1.495	6	5	5
rs9267576	6:31812038:G:T	5	6	31812038	0.1453	G	T	8.809e-08	5.35	0.812132	rs3134953	C6orf48	intergenic	5.86	6	4	5
rs9267658	6:31845985:C:T	5	6	31845985	0.1452	C	T	2.171e-08	5.598	0.856535	rs3134953	SLC44A4	intronic	8.324	1b	1	5
rs3128761	6:31879158:A:T	5	6	31879158	0.1455	T	A	1.1e-08	5.715	0.903916	rs3134953	C2	intronic	4.256	4	5	15
rs3130681	6:31880611:C:T	5	6	31880611	0.1459	C	T	8.156e-09	5.765	0.904384	rs3134953	C2	intronic	2.882	7	5	15
rs112027987	6:31880637:A:AAG	5	6	31880637	0.18	AAG	A	1.612e-06	4.797	0.717071	rs3134953	C2	intronic	3.374	NA	5	15
rs3130682	6:31884823:C:T	5	6	31884823	0.1458	C	T	1.301e-08	5.686	0.908879	rs3134953	C2	intronic	2.371	7	5	15
rs3130683	6:31888367:C:T	5	6	31888367	0.1457	C	T	1.159e-08	-5.706	0.918479	rs3134953	C2	intronic	3.14	6	2	15
rs1048709	6:31914935:A:G	5	6	31914935	0.1957	G	A	1.254e-08	5.692	0.651057	rs3134953	CFB:CFB	exonic	16.35	1f	1	5
rs6468	6:32006317:C:T	5	6	32006317	0.1911	C	T	4.78e-06	-4.574	0.70937	rs3134953	CYP21A2	exonic	13.07	5	5	15
rs3130285	6:32026257:C:T	5	6	32026257	0.1439	C	T	1.622e-09	6.032	0.977631	rs3134953	TNXB	intronic	3.123	5	2	15
rs3117189	6:32033944:A:G	5	6	32033944	0.1489	G	A	3.004e-09	5.931	0.940087	rs3134953	TNXB	intronic	3.682	NA	4	15
rs3130287	6:32050544:C:T	5	6	32050544	0.149	C	T	2.456e-09	-5.964	0.938397	rs3134953	TNXB	intronic	2.374	1f	2	15
6:32056350_GTAA_G	6:32056350:G:GTAA	5	6	32056350	0.149	GTAA	G	3.238e-06	-4.655	0.939994	rs3134953	TNXB	intronic	7.184	NA	2	14
rs3117182	6:32066819:A:T	5	6	32066819	0.1525	T	A	1.166e-08	-5.705	0.913816	rs3134953	TNXB:ATF6B	intronic	4.05	5	4	14
rs3096695	6:32069806:C:G	5	6	32069806	0.1436	G	C	3.157e-09	-5.923	0.98645	rs3134953	TNXB:ATF6B	intronic	0.681	5	4	14
rs3117181	6:32071017:C:G	5	6	32071017	0.1487	G	C	5.936e-09	5.819	0.94815	rs3134953	TNXB:ATF6B	intronic	1.499	6	5	14
rs3134954	6:32071893:C:T	5	6	32071893	0.1489	C	T	2.086e-09	-5.991	0.946653	rs3134953	TNXB:ATF6B	intronic	5.801	NA	4	14
rs3130342	6:32080146:A:C	5	6	32080146	0.1486	C	A	2.243e-09	5.979	0.956591	rs3134953	TNXB:ATF6B	intronic	1.445	NA	1	5
rs3134963	6:32102305:C:T	5	6	32102305	0.1481	C	T	8.947e-09	5.75	0.959625	rs3134953	FKBPL	intergenic	1.051	NA	5	15
rs3134953	6:32109165:A:G	5	6	32109165	0.1426	G	A	5.014e-10	-6.219	1	rs3134953	PRRT1	intergenic	3.568	NA	5	15
6:32110698_CA_C	6:32110698:C:CA	5	6	32110698	0.1483	C	CA	8.211e-06	4.46	0.95324	rs3134953	PRRT1	intergenic	6.2	NA	5	15
rs3130279	6:32112626:A:G	5	6	32112626	0.1494	G	A	3.313e-09	5.915	0.947954	rs3134953	PRRT1	intergenic	5.521	6	5	15
rs9267807	6:32112955:A:G	5	6	32112955	0.1489	G	A	1.793e-08	5.631	0.94839	rs3134953	PRRT1	intergenic	2.631	7	5	14
rs3131283	6:32119898:C:T	5	6	32119898	0.1423	C	T	1.417e-08	5.671	0.941993	rs3134953	PRRT1	UTR5	18.47	NA	1	2
rs3134604	6:32122386:C:G	5	6	32122386	0.1402	G	C	3.288e-08	5.525	0.838423	rs3134953	PPT2:PPT2-EGFL8	exonic	18.04	4	1	1
rs3096694	6:32123951:C:T	5	6	32123951	0.1342	C	T	3.436e-08	5.518	0.885667	rs3134953	PPT2:PPT2-EGFL8	intronic	2.387	NA	4	5
rs3134603	6:32126002:A:G	5	6	32126002	0.1426	G	A	1.753e-07	5.224	0.823136	rs3134953	PPT2:PPT2-EGFL8	intronic	6.821	NA	4	4
rs3130346	6:32131510:C:T	5	6	32131510	0.1401	C	T	4.884e-08	5.455	0.840984	rs3134953	PPT2:PPT2-EGFL8	intronic	6.562	5	2	5
rs3130283	6:32138545:A:C	5	6	32138545	0.1473	C	A	6.431e-08	5.406	0.894523	rs3134953	PPT2-EGFL8:AGPAT1	UTR3	5.355	1f	3	4
rs3134943	6:32147761:C:T	5	6	32147761	0.1474	C	T	7.701e-08	5.374	0.903398	rs3134953	RNF5	intronic	2.11	NA	3	5
rs1800684	6:32151994:A:T	5	6	32151994	0.1428	T	A	1.273e-08	5.69	0.935778	rs3134953	AGER	exonic	17.08	2b	3	4
rs3132940	6:32161396:G:T	5	6	32161396	0.1431	G	T	1.387e-07	5.267	0.886181	rs3134953	GPSM3	intronic	0.269	NA	1	5
rs1044506	6:32172065:G:T	5	6	32172065	0.1434	G	T	1.036e-07	5.32	0.882981	rs3134953	NOTCH4	exonic	11.41	NA	4	15
rs3131294	6:32180146:A:G	5	6	32180146	0.143	G	A	1.624e-07	5.238	0.882131	rs3134953	NOTCH4	intronic	1.372	1b	4	15
rs3132946	6:32190028:A:G	5	6	32190028	0.1437	G	A	1.26e-07	5.284	0.862439	rs3134953	NOTCH4	intronic	4.838	6	2	15
rs9267890	6:32202086:G:T	5	6	32202086	0.1338	G	T	2.293e-08	5.588	0.785821	rs3134953	NOTCH4	intergenic	3.815	7	5	15
rs9267955	6:32213150:A:G	5	6	32213150	0.148	G	A	3.295e-09	5.916	0.817528	rs9271147	XXbac-BPG154L12.4	intergenic	6.276	2b	1	15
rs9267992	6:32220397:A:G	5	6	32220397	0.1482	G	A	2.142e-09	-5.987	0.821224	rs9271147	XXbac-BPG154L12.4	intergenic	1.576	1f	5	15
rs6913182	6:32237926:C:T	5	6	32237926	0.1716	C	T	7.276e-07	4.954	0.695352	rs9271147	XXbac-BPG154L12.4	intergenic	4.683	6	5	15
rs9268103	6:32245370:A:G	5	6	32245370	0.1716	G	A	7.017e-07	4.961	0.695324	rs9271147	C6orf10	intergenic	2.011	6	5	15
rs9268104	6:32246919:A:G	5	6	32246919	0.1475	G	A	4.303e-09	5.872	0.827634	rs9271147	C6orf10	intergenic	2.782	7	8	15
rs9268106	6:32247115:A:T	5	6	32247115	0.1474	T	A	4.422e-09	-5.868	0.827635	rs9271147	C6orf10	intergenic	3.403	7	8	15
rs9268118	6:32249987:C:T	5	6	32249987	0.1455	C	T	3.665e-09	5.899	0.840904	rs9271147	C6orf10	intergenic	1.061	6	9	15
rs9268138	6:32255454:A:G	5	6	32255454	0.1474	G	A	4.396e-09	5.869	0.827633	rs9271147	C6orf10	downstream	8.862	7	14	15
rs9268148	6:32259527:A:G	5	6	32259527	0.1715	G	A	9.467e-07	-4.902	0.695558	rs9271147	C6orf10	intronic	3.104	1f	5	15
rs6457535	6:32262406:A:G	5	6	32262406	0.1474	G	A	4.781e-09	5.855	0.827852	rs9271147	C6orf10	intronic	3.731	5	5	15
rs9268149	6:32263099:C:T	5	6	32263099	0.1733	C	T	1.321e-06	4.837	0.688699	rs9271147	C6orf10	intronic	0.552	6	5	15
rs9268154	6:32266021:A:T	5	6	32266021	0.1715	T	A	1.38e-06	-4.828	0.695585	rs9271147	C6orf10	intronic	0.463	6	5	15
rs9268155	6:32266310:C:T	5	6	32266310	0.1715	C	T	1.348e-06	4.833	0.695573	rs9271147	C6orf10	intronic	0.791	5	5	15
rs9268199	6:32278635:A:G	5	6	32278635	0.1793	G	A	3.96e-06	-4.613	0.655441	rs9271147	C6orf10	intronic	4.577	6	5	15
rs9268205	6:32279938:A:G	5	6	32279938	0.1714	G	A	1.315e-06	4.837	0.696987	rs9271147	C6orf10	intronic	1.062	7	5	15
rs6920338	6:32288089:C:T	5	6	32288089	0.1526	C	T	5.54e-08	-5.433	0.804179	rs9271147	C6orf10	intronic	4.938	6	5	15
rs9268234	6:32289390:A:C	5	6	32289390	0.1713	C	A	1.223e-06	4.852	0.697682	rs9271147	C6orf10	intronic	2.698	6	5	15
rs9268247	6:32295419:A:C	5	6	32295419	0.1447	C	A	7.952e-09	5.769	0.846592	rs9271147	C6orf10	intronic	1.404	NA	5	15
rs7451330	6:32295965:C:T	5	6	32295965	0.1481	C	T	9.21e-09	5.745	0.833078	rs9271147	C6orf10	intronic	4.779	7	5	15
rs3129960	6:32300809:A:G	5	6	32300809	0.167	G	A	4.548e-07	5.044	0.720318	rs9271147	C6orf10	intronic	3.284	6	5	15
rs3129900	6:32305979:G:T	5	6	32305979	0.1667	G	T	2.165e-07	-5.185	0.718959	rs9271147	C6orf10	intronic	6.288	6	7	15
rs3117125	6:32316016:G:T	5	6	32316016	0.1669	G	T	1.443e-07	5.26	0.721079	rs9271147	C6orf10	intronic	4.468	7	13	15
rs3117119	6:32318610:A:G	5	6	32318610	0.1671	G	A	1.845e-07	-5.214	0.719282	rs9271147	C6orf10	intronic	0.04	NA	5	15
rs3132963	6:32320153:A:G	5	6	32320153	0.1669	G	A	2.014e-07	-5.198	0.721227	rs9271147	C6orf10	intronic	10.08	NA	5	15
rs3117117	6:32321272:A:C	5	6	32321272	0.148	C	A	4.516e-09	-5.864	0.834283	rs9271147	C6orf10	intronic	1.701	5	7	15
rs3117115	6:32324055:A:C	5	6	32324055	0.147	C	A	3.596e-09	5.902	0.833247	rs9271147	C6orf10	intronic	5.605	NA	7	15
rs9268321	6:32329598:A:G	5	6	32329598	0.147	G	A	2.96e-09	5.934	0.833291	rs9271147	C6orf10	intronic	3.397	6	5	15
rs3129934	6:32336187:C:T	5	6	32336187	0.1669	C	T	1.875e-07	5.211	0.721254	rs9271147	C6orf10	intronic	8.381	6	7	15
rs3129938	6:32336495:A:T	5	6	32336495	0.1675	T	A	2.147e-07	-5.186	0.717667	rs9271147	C6orf10	intronic	7.07	6	7	15
rs3117139	6:32364667:A:G	5	6	32364667	0.1451	G	A	1.929e-08	5.618	0.885777	rs9271147	BTNL2	intronic	0.452	NA	5	14
rs3117116	6:32367017:A:G	5	6	32367017	0.149	G	A	6.533e-08	-5.404	0.860674	rs9271147	BTNL2	intronic	0.039	NA	5	14
rs3135352	6:32392906:A:C	5	6	32392906	0.145	C	A	3.954e-08	-5.493	0.914672	rs9271147	HLA-DRA	intergenic	0.239	NA	5	14
rs3135350	6:32392981:C:T	5	6	32392981	0.1449	C	T	4.302e-08	-5.478	0.914539	rs9271147	HLA-DRA	intergenic	2.444	NA	5	14
rs3129971	6:32393235:C:G	5	6	32393235	0.145	G	C	4.895e-08	-5.455	0.914794	rs9271147	HLA-DRA	intergenic	1.219	5	5	14
rs3129860	6:32401079:A:G	5	6	32401079	0.1499	G	A	1.034e-07	5.321	0.881397	rs9271147	HLA-DRA	intergenic	0.25	1f	5	15
rs3129865	6:32404048:C:G	5	6	32404048	0.1497	G	C	1.007e-07	-5.325	0.882398	rs9271147	HLA-DRA	intergenic	1.357	5	5	15
rs3129868	6:32404377:A:C	5	6	32404377	0.1498	C	A	9.113e-08	5.344	0.881836	rs9271147	HLA-DRA	intergenic	0.302	6	5	15
rs9268635	6:32406579:C:T	5	6	32406579	0.1449	C	T	4.103e-08	5.486	0.915194	rs9271147	HLA-DRA	intergenic	0.666	6	5	14
rs9268653	6:32409058:C:T	5	6	32409058	0.1433	C	T	3.851e-08	5.498	0.916245	rs9271147	HLA-DRA	intronic	4.875	5	1	14
rs3135391	6:32410987:A:G	5	6	32410987	0.1454	G	A	3.366e-08	5.521	0.914818	rs9271147	HLA-DRA	exonic	0.166	NA	1	14
rs7197	6:32412580:C:T	5	6	32412580	0.1741	C	T	6.004e-06	4.526	0.736531	rs9271147	HLA-DRA	UTR3	8.37	5	4	14
rs3135388	6:32413051:A:G	5	6	32413051	0.1449	G	A	3.018e-08	5.54	0.918597	rs9271147	HLA-DRA	downstream	0.92	NA	4	14
rs3129889	6:32413545:A:G	5	6	32413545	0.1449	G	A	4.109e-08	-5.486	0.918436	rs9271147	HLA-DRA	downstream	0.824	1d	1	14
rs3129895	6:32421227:A:G	5	6	32421227	0.1476	G	A	1.222e-07	5.29	0.901825	rs9271147	HLA-DRB9	intergenic	8.409	7	8	14
rs3129898	6:32422125:A:G	5	6	32422125	0.1475	G	A	1.02e-07	-5.323	0.902096	rs9271147	HLA-DRB9	intergenic	7.542	5	9	14
rs9268807	6:32423915:C:G	5	6	32423915	0.146	G	C	3.556e-08	5.512	0.918756	rs9271147	HLA-DRB9	intergenic	2.19	6	9	14
rs9268851	6:32429582:A:G	5	6	32429582	0.1439	G	A	1.422e-08	5.671	0.941852	rs9271147	HLA-DRB9	ncRNA_intronic	8.087	7	5	14
rs9268925	6:32432969:A:C	5	6	32432969	0.1434	C	A	1.346e-08	5.68	0.941056	rs9271147	HLA-DRB9	ncRNA_intronic	6.396	6	9	14
rs9268927	6:32433085:A:T	5	6	32433085	0.1436	T	A	1.678e-08	5.642	0.942251	rs9271147	HLA-DRB9	ncRNA_intronic	7.251	6	9	14
rs9268978	6:32434978:A:G	5	6	32434978	0.1435	G	A	1.653e-08	5.645	0.942259	rs9271147	HLA-DRB9	ncRNA_intronic	1.609	7	9	15
rs9269047	6:32438783:C:G	5	6	32438783	0.1433	G	C	2.584e-08	5.568	0.942206	rs9271147	HLA-DRB9	ncRNA_intronic	1.254	7	5	15
rs77675186	6:32503613:A:G	5	6	32503613	0.1553	G	A	7.67e-06	4.474	0.964262	rs9271147	HLA-DRB5	intergenic	7.563	7	9	15
rs68141957	6:32505551:A:G	5	6	32505551	0.1553	G	A	8.101e-06	4.462	0.964321	rs9271147	HLA-DRB5	intergenic	1.54	6	9	15
rs66559992	6:32511698:A:G	5	6	32511698	0.1555	G	A	4.506e-06	4.587	0.964588	rs9271147	RNU1-61P	intergenic	5.6	6	9	15
rs28639433	6:32519108:C:G	5	6	32519108	0.1558	G	C	7.394e-06	-4.482	0.964153	rs9271147	RNU1-61P	intergenic	2.605	6	4	15
rs71536528	6:32521484:A:G	5	6	32521484	0.1558	G	A	6.645e-06	-4.505	0.96443	rs9271147	HLA-DRB6	ncRNA_intronic	2.555	6	4	15
rs36149991	6:32522389:G:T	5	6	32522389	0.156	G	T	6.668e-06	4.504	0.964652	rs9271147	HLA-DRB6	ncRNA_intronic	10.28	NA	4	15
rs36183131	6:32522401:A:G	5	6	32522401	0.1561	G	A	6.495e-06	-4.51	0.965001	rs9271147	HLA-DRB6	ncRNA_exonic	10.84	4	4	15
rs35570280	6:32522434:G:T	5	6	32522434	0.1558	G	T	5.793e-08	5.425	0.964631	rs9271147	HLA-DRB6	ncRNA_exonic	9.763	4	4	15
rs9269795	6:32549259:A:G	5	6	32549259	0.1559	G	A	8.002e-08	-5.367	0.965609	rs9271147	HLA-DRB1	intronic	8.735	4	4	14
rs9269911	6:32551382:A:T	5	6	32551382	0.1584	T	A	1.019e-06	4.888	0.949922	rs9271147	HLA-DRB1	intronic	2.319	5	1	14
rs9270101	6:32554607:C:T	5	6	32554607	0.1559	C	T	3.469e-08	5.516	0.965592	rs9271147	HLA-DRB1	intronic	1.102	5	1	14
rs9270602	6:32561794:C:G	5	6	32561794	0.156	G	C	5.345e-06	4.551	0.966095	rs9271147	HLA-DRB1	intergenic	1.872	7	5	15
rs9270656	6:32566011:A:C	5	6	32566011	0.156	C	A	2.256e-06	-4.729	0.966094	rs9271147	HLA-DRB1	intergenic	1.069	6	5	15
rs9270928	6:32572461:G:T	5	6	32572461	0.156	G	T	6.902e-06	-4.497	0.965724	rs9271147	HLA-DRB1	intergenic	5.07	4	1	15
rs9270986	6:32574060:A:C	5	6	32574060	0.1564	C	A	1.379e-08	5.676	0.963216	rs9271147	HLA-DRB1	intergenic	4.249	6	5	15
rs9271055	6:32575369:G:T	5	6	32575369	0.156	G	T	1.618e-06	-4.796	0.96616	rs9271147	HLA-DRB1	intergenic	10.18	1d	2	15
rs9271061	6:32575544:A:T	5	6	32575544	0.1561	T	A	9.18e-06	4.436	0.96604	rs9271147	HLA-DRB1	intergenic	8.63	4	2	15
rs9271062	6:32575575:A:T	5	6	32575575	0.1561	T	A	7.68e-06	-4.474	0.96594	rs9271147	HLA-DRB1	intergenic	6.454	3a	2	15
rs9271069	6:32575700:A:G	5	6	32575700	0.1488	G	A	1.5e-07	5.253	0.909979	rs9271147	HLA-DRB1	intergenic	7.184	4	2	15
rs9271147	6:32577385:C:T	5	6	32577385	0.1512	C	T	6.394e-09	5.806	1	rs9271147	HLA-DQA1	intergenic	7.294	4	2	15
rs9271152	6:32577531:G:T	5	6	32577531	0.156	G	T	5.575e-06	4.542	0.966011	rs9271147	HLA-DQA1	intergenic	4.363	4	1	15
rs9271155	6:32577586:A:G	5	6	32577586	0.1561	G	A	9.944e-06	-4.418	0.965976	rs9271147	HLA-DQA1	intergenic	10.62	2b	1	15
rs9271191	6:32578449:C:T	5	6	32578449	0.156	C	T	1.354e-08	5.679	0.966145	rs9271147	HLA-DQA1	intergenic	9.684	5	2	15
rs9271203	6:32578885:C:T	5	6	32578885	0.156	C	T	1.245e-08	5.693	0.966136	rs9271147	HLA-DQA1	intergenic	9.584	4	2	15
rs9271256	6:32580411:A:G	5	6	32580411	0.1561	G	A	2.939e-06	4.675	0.966006	rs9271147	HLA-DQA1	intergenic	6.404	7	5	15
rs2395515	6:32580637:C:T	5	6	32580637	0.1561	C	T	1.151e-08	-5.707	0.966006	rs9271147	HLA-DQA1	intergenic	8.832	5	5	15
rs3997873	6:32580723:G:T	5	6	32580723	0.1488	G	T	4.641e-08	-5.465	0.909867	rs9271147	HLA-DQA1	intergenic	7.838	7	5	15
rs3129749	6:32581333:A:G	5	6	32581333	0.1561	G	A	3.333e-06	-4.649	0.966007	rs9271147	HLA-DQA1	intergenic	9.343	5	5	15
rs3129750	6:32581515:A:G	5	6	32581515	0.1561	G	A	3.886e-06	-4.617	0.966007	rs9271147	HLA-DQA1	intergenic	8.555	5	5	15
rs3129757	6:32584609:A:C	5	6	32584609	0.1489	C	A	4.951e-08	5.453	0.90982	rs9271147	HLA-DQA1	intergenic	6.372	5	5	15
rs3129762	6:32585755:A:T	5	6	32585755	0.1488	T	A	5.315e-08	-5.44	0.909747	rs9271147	HLA-DQA1	intergenic	7.405	7	8	15
rs9271366	6:32586854:A:G	5	6	32586854	0.1488	G	A	5.178e-08	-5.445	0.909695	rs9271147	HLA-DQA1	intergenic	8.603	6	8	15
rs9271481	6:32588877:A:G	5	6	32588877	0.1488	G	A	7.984e-06	4.466	0.90944	rs9271147	HLA-DQA1	intergenic	11.08	5	5	15
rs9271525	6:32589842:A:G	5	6	32589842	0.1591	G	A	1.457e-06	-4.817	0.955879	rs9271147	HLA-DQA1	intergenic	10.73	6	2	15
rs9271771	6:32594274:C:T	5	6	32594274	0.18	C	T	4.211e-06	4.601	0.810219	rs9271147	HLA-DQA1	intergenic	5.416	5	5	15
rs3104376	6:32600003:C:T	5	6	32600003	0.2089	C	T	1.843e-06	4.77	0.673002	rs9271147	HLA-DQA1	intronic	1.297	NA	5	15
rs3104373	6:32600375:C:T	5	6	32600375	0.145	C	T	1.893e-07	5.21	0.926789	rs9271147	HLA-DQA1	intronic	1.865	NA	5	15
rs2002779	6:32601684:G:T	5	6	32601684	0.1613	G	T	7.198e-06	4.488	0.929933	rs9271147	HLA-DQA1	intronic	7.013	5	1	15
rs9272458	6:32605558:A:G	5	6	32605558	0.1577	G	A	5.498e-06	-4.545	0.94994	rs9271147	HLA-DQA1	intronic	9.196	4	1	15
rs3129718	6:32659838:C:T	5	6	32659838	0.1448	C	T	5.48e-07	5.009	0.874522	rs9271147	MTCO3P1	intergenic	2.611	3a	7	15
rs1575676	6:108861264:C:T	6	6	108861264	0.3687	C	T	2.946e-16	-8.176	0.636515	rs2764264	RP11-697G4.4	intergenic	1.774	NA	5	15
rs12200544	6:108864364:G:T	6	6	108864364	0.1153	G	T	1.222e-07	5.29	0.750049	rs12203787	RP11-697G4.4	intergenic	2.45	4	5	15
rs9384679	6:108864419:C:T	6	6	108864419	0.3708	C	T	4.217e-16	-8.132	0.640568	rs2764264	RP11-697G4.4	intergenic	6.618	4	5	15
rs6911407	6:108867031:A:C	6	6	108867031	0.3704	C	A	1.873e-16	-8.23	0.64485	rs2764264	RP11-697G4.4	intergenic	4.577	5	5	15
rs6918436	6:108868422:A:G	6	6	108868422	0.2982	G	A	7.802e-08	-5.372	0.677071	rs2764264	RP11-697G4.4	intergenic	1.766	5	5	15
rs12198276	6:108871964:A:C	6	6	108871964	0.2484	C	A	5.306e-09	5.837	0.98788	rs13220810	RP11-697G4.4	downstream	2.478	7	5	15
rs768023	6:108876002:A:G	6	6	108876002	0.373	G	A	3.188e-17	8.439	0.657415	rs2764264	RP11-697G4.4	intergenic	0.504	7	5	15
6:108876096_CAAT_C	6:108876096:C:CAAT	6	6	108876096	0.1602	C	CAAT	6.568e-06	4.507	0.751435	rs3813498	RP11-697G4.4	intergenic	0.935	NA	5	15
rs768024	6:108876108:A:G	6	6	108876108	0.1157	G	A	5.272e-08	-5.442	0.766652	rs12203787	RP11-697G4.4	intergenic	4.126	6	5	15
rs9486902	6:108878052:C:T	6	6	108878052	0.1618	C	T	5.936e-08	-5.421	0.752599	rs3813498	FOXO3	intergenic	2.137	4	2	7
rs7746906	6:108878813:A:G	6	6	108878813	0.1157	G	A	5.744e-08	-5.427	0.766544	rs12203787	FOXO3	intergenic	9.518	4	1	1
rs11757217	6:108882570:C:T	6	6	108882570	0.1624	C	T	9.478e-06	-4.429	0.749794	rs3813498	FOXO3	exonic	13.2	5	1	1
rs1536057	6:108885623:C:T	6	6	108885623	0.2789	C	T	7.471e-17	-8.339	0.700029	rs2764264	FOXO3	intronic	11.27	NA	1	7
rs2253310	6:108888593:C:G	6	6	108888593	0.3737	G	C	3.773e-13	-7.263	0.661983	rs2764264	FOXO3	intronic	3.251	5	1	6
rs2764265	6:108894438:C:T	6	6	108894438	0.3738	C	T	2.002e-17	8.494	0.662809	rs2764264	FOXO3	intronic	0.152	7	4	5
rs6899495	6:108895238:C:T	6	6	108895238	0.1623	C	T	1.855e-07	-5.213	0.74992	rs3813498	FOXO3	intronic	6.861	6	4	5
rs2490272	6:108895386:C:T	6	6	108895386	0.3736	C	T	3.749e-17	8.42	0.662442	rs2764264	FOXO3	intronic	0.131	5	4	5
rs2802288	6:108896215:A:G	6	6	108896215	0.3736	G	A	3.933e-17	-8.415	0.662371	rs2764264	FOXO3	intronic	4.488	3a	2	5
rs12200646	6:108897661:A:G	6	6	108897661	0.1158	G	A	1.882e-08	-5.623	0.771215	rs12203787	FOXO3	intronic	3.756	3a	1	5
rs7747393	6:108902139:C:T	6	6	108902139	0.1624	C	T	8.082e-08	-5.365	0.749451	rs3813498	FOXO3	intronic	4.644	5	1	7
rs2802290	6:108905680:A:G	6	6	108905680	0.3736	G	A	2.979e-17	8.447	0.662488	rs2764264	FOXO3	intronic	7.444	5	2	5
rs12206094	6:108906200:C:T	6	6	108906200	0.2785	C	T	3.099e-17	-8.443	0.700758	rs2764264	FOXO3	intronic	1.961	5	5	5
rs2802292	6:108908518:G:T	6	6	108908518	0.3737	G	T	2.356e-17	8.475	0.662634	rs2764264	FOXO3	intronic	0.333	5	2	7
rs13220810	6:108913201:C:T	6	6	108913201	0.2488	C	T	1.836e-09	-6.012	1	rs13220810	FOXO3	intronic	3.491	5	2	7
rs9480865	6:108916573:C:T	6	6	108916573	0.1605	C	T	3.874e-08	5.497	0.761873	rs3813498	FOXO3	intronic	1.206	6	5	5
rs58157973	6:108921157:A:G	6	6	108921157	0.1158	G	A	2.474e-08	5.575	0.773215	rs12203787	FOXO3	intronic	0.803	7	5	5
rs12196602	6:108922332:A:T	6	6	108922332	0.1157	T	A	4.939e-08	-5.453	0.773314	rs12203787	FOXO3	intronic	1.658	5	4	5
rs2802295	6:108926496:A:G	6	6	108926496	0.3735	G	A	1.309e-17	-8.543	0.664049	rs2764264	FOXO3	intronic	3.044	6	5	5
rs7753734	6:108927841:C:T	6	6	108927841	0.1604	C	T	2.941e-08	-5.545	0.760984	rs3813498	FOXO3	intronic	17.37	4	2	7
rs2764261	6:108927842:A:G	6	6	108927842	0.3738	G	A	2.112e-17	-8.487	0.662371	rs2764264	FOXO3	intronic	16.02	4	2	7
rs7754626	6:108928171:A:G	6	6	108928171	0.1603	G	A	1.731e-08	-5.637	0.762413	rs3813498	FOXO3	intronic	0.113	6	2	5
rs12192569	6:108933657:A:C	6	6	108933657	0.09897	C	A	5.205e-08	-5.444	0.929797	rs12203787	FOXO3	intronic	0.164	5	5	5
rs12192758	6:108933808:A:G	6	6	108933808	0.09931	G	A	3.509e-08	-5.514	0.93044	rs12203787	FOXO3	intronic	0.035	5	5	5
rs2764264	6:108934461:C:T	6	6	108934461	0.3033	C	T	7.918e-21	9.361	1	rs2764264	FOXO3	intronic	0.263	5	5	5
6:108934564_GT_G	6:108934564:G:GT	6	6	108934564	0.3024	GT	G	3.657e-12	6.95	0.996785	rs2764264	FOXO3	intronic	0.074	NA	5	5
rs72942519	6:108934965:A:C	6	6	108934965	0.09957	C	A	2.961e-08	-5.544	0.931396	rs12203787	FOXO3	intronic	2.412	6	5	15
rs4317448	6:108935915:G:T	6	6	108935915	0.1669	G	T	6.531e-08	-5.404	0.750213	rs3813498	FOXO3	intronic	1.502	6	2	15
rs12202234	6:108939083:C:G	6	6	108939083	0.09927	G	C	2.505e-08	5.573	0.93105	rs12203787	FOXO3	intronic	3.557	5	4	5
rs7341233	6:108940280:C:T	6	6	108940280	0.1064	C	T	2.75e-08	5.557	0.99821	rs12203787	FOXO3	intronic	2.645	3a	2	7
rs17598747	6:108941393:A:G	6	6	108941393	0.09997	G	A	2.385e-08	5.581	0.932284	rs12203787	FOXO3	intronic	2.376	4	2	5
rs17069665	6:108941468:A:G	6	6	108941468	0.1067	G	A	2.656e-08	5.563	0.998569	rs12203787	FOXO3	intronic	0.187	5	5	5
rs746784632	6:108941874:A:ATTTTC	6	6	108941874	0.2935	ATTTTC	A	8.708e-11	6.488	0.960333	rs2764264	FOXO3	intronic	16.5	NA	2	5
rs3813498	6:108944165:C:T	6	6	108944165	0.1867	C	T	2.811e-10	6.309	1	rs3813498	FOXO3	intronic	1.172	4	1	7
rs7762395	6:108945107:A:G	6	6	108945107	0.1549	G	A	1.602e-08	-5.65	0.800416	rs3813498	FOXO3	intronic	0.203	6	2	5
rs2022464	6:108945370:A:C	6	6	108945370	0.2942	C	A	2.845e-20	-9.225	0.960176	rs2764264	FOXO3	intronic	2.373	NA	2	5
rs9285397	6:108951655:C:T	6	6	108951655	0.1596	C	T	1.389e-08	5.675	0.790606	rs3813498	FOXO3	intronic	7.901	5	5	7
rs12213895	6:108951968:A:T	6	6	108951968	0.1001	T	A	1.16e-08	-5.705	0.932033	rs12203787	FOXO3	intronic	0.005	5	5	5
rs4946930	6:108952337:A:G	6	6	108952337	0.155	G	A	1.527e-08	-5.658	0.799972	rs3813498	FOXO3	intronic	7.291	5	5	5
rs13207511	6:108953975:A:G	6	6	108953975	0.2488	G	A	2.12e-09	-5.988	0.96464	rs13220810	FOXO3	intronic	0.485	5	5	7
rs73763154	6:108955861:C:T	6	6	108955861	0.1001	C	T	1.82e-08	5.628	0.932627	rs12203787	FOXO3	intronic	11.81	5	5	5
rs72942595	6:108957432:A:G	6	6	108957432	0.1001	G	A	2.113e-08	-5.602	0.932729	rs12203787	FOXO3	intronic	0.544	7	2	7
rs17310529	6:108957530:C:T	6	6	108957530	0.1001	C	T	2.064e-08	5.607	0.932723	rs12203787	FOXO3	intronic	0.481	7	2	7
rs12202209	6:108960025:G:T	6	6	108960025	0.1001	G	T	2.246e-08	5.592	0.932626	rs12203787	FOXO3	intronic	6.658	7	4	5
rs9480866	6:108962642:C:T	6	6	108962642	0.1565	C	T	3.176e-08	-5.531	0.808954	rs3813498	FOXO3	intronic	2.176	5	5	5
rs12207868	6:108964885:A:G	6	6	108964885	0.1002	G	A	1.866e-08	5.624	0.931805	rs12203787	FOXO3	intronic	3.393	7	5	5
rs10457180	6:108965039:A:G	6	6	108965039	0.2947	G	A	7.336e-20	9.123	0.959467	rs2764264	FOXO3	intronic	3.713	7	5	5
rs12202049	6:108968677:C:G	6	6	108968677	0.1	G	C	1.421e-08	-5.671	0.93228	rs12203787	FOXO3	intronic	10.08	7	4	5
rs12209092	6:108970680:A:G	6	6	108970680	0.1013	G	A	6.996e-09	5.791	0.921915	rs12203787	FOXO3	intronic	0.094	6	5	5
rs71558326	6:108971060:G:T	6	6	108971060	0.2468	G	T	1.936e-09	6.003	0.962478	rs13220810	FOXO3	intronic	2.241	5	5	5
rs12197634	6:108971656:C:G	6	6	108971656	0.1001	G	C	1.326e-08	-5.683	0.932922	rs12203787	FOXO3	intronic	0.021	5	2	7
rs13217795	6:108974098:C:T	6	6	108974098	0.2931	C	T	9.34e-20	9.096	0.954122	rs2764264	FOXO3	intronic	10.16	5	5	7
rs11153120	6:108974453:A:C	6	6	108974453	0.09984	C	A	2.125e-08	-5.602	0.932879	rs12203787	FOXO3	intronic	7.15	6	5	7
rs12154031	6:108974578:C:G	6	6	108974578	0.09977	G	C	1.857e-06	4.768	0.9328	rs12203787	FOXO3	intronic	8.21	7	5	7
rs4946932	6:108974746:A:C	6	6	108974746	0.2943	C	A	2.855e-20	-9.224	0.959266	rs2764264	FOXO3	intronic	1.097	7	2	7
rs12203787	6:108975464:C:G	6	6	108975464	0.1063	G	C	8.51e-09	5.758	1	rs12203787	FOXO3	intronic	19.22	4	2	7
rs12203834	6:108975562:C:T	6	6	108975562	0.1063	C	T	2.65e-08	-5.563	0.999442	rs12203787	FOXO3	intronic	5.48	4	2	7
rs9480867	6:108975646:A:G	6	6	108975646	0.1565	G	A	2.595e-08	-5.567	0.808861	rs3813498	FOXO3	intronic	4.42	4	1	5
rs7772662	6:108977107:A:G	6	6	108977107	0.1062	G	A	2.093e-08	5.604	0.999373	rs12203787	FOXO3	intronic	3.943	4	2	7
rs9400239	6:108977663:C:T	6	6	108977663	0.2943	C	T	4.087e-20	-9.186	0.959121	rs2764264	FOXO3	UTR5	8.326	4	1	5
rs12212067	6:108981196:G:T	6	6	108981196	0.09827	G	T	6.373e-08	5.408	0.878351	rs12203787	FOXO3	intronic	2.244	7	5	5
rs11153121	6:108982282:C:T	6	6	108982282	0.09029	C	T	1.376e-08	-5.676	0.82636	rs12203787	FOXO3	intronic	0.124	6	5	5
rs9398171	6:108983527:C:T	6	6	108983527	0.2887	C	T	4.327e-19	8.928	0.894785	rs2764264	FOXO3	intronic	0.836	5	5	5
rs12196996	6:108984067:A:G	6	6	108984067	0.09041	G	A	1.096e-08	5.715	0.82654	rs12203787	FOXO3	intronic	1.112	3a	4	5
rs3778586	6:108986606:A:G	6	6	108986606	0.09784	G	A	4.983e-08	-5.452	0.878361	rs12203787	FOXO3	intronic	0.815	6	4	5
rs2153960	6:108988184:A:G	6	6	108988184	0.2888	G	A	3.282e-18	8.701	0.877814	rs2764264	FOXO3	intronic	7.289	4	2	5
rs3800226	6:108988595:C:T	6	6	108988595	0.09041	C	T	1.126e-08	5.711	0.826181	rs12203787	FOXO3	intronic	6.928	2b	2	5
rs73763159	6:108991686:G:T	6	6	108991686	0.0901	G	T	7.481e-09	-5.78	0.826105	rs12203787	FOXO3	intronic	0.42	6	4	5
rs3800227	6:108994161:A:G	6	6	108994161	0.2559	G	A	4.94e-17	-8.388	0.753959	rs2764264	FOXO3	intronic	8.084	5	5	5
rs35396874	6:108994433:C:T	6	6	108994433	0.2863	C	T	2.433e-19	8.992	0.876608	rs2764264	FOXO3	intronic	6.062	5	5	5
rs9398172	6:108994826:A:G	6	6	108994826	0.2858	G	A	8.874e-19	8.848	0.875387	rs2764264	FOXO3	intronic	6.578	4	5	5
rs61192764	6:108995187:A:G	6	6	108995187	0.1196	G	A	5.131e-08	5.447	0.999938	rs3800230	FOXO3	intronic	0.562	3a	5	5
rs3778588	6:108996553:C:T	6	6	108996553	0.1602	C	T	2.058e-08	-5.607	0.787497	rs3813498	FOXO3	intronic	0.589	4	5	5
rs3800228	6:108996748:G:T	6	6	108996748	0.2837	G	T	3.855e-19	-8.941	0.869635	rs2764264	FOXO3	intronic	4.831	5	1	7
rs3800229	6:108996963:G:T	6	6	108996963	0.2855	G	T	6.804e-19	8.878	0.87527	rs2764264	FOXO3	intronic	3.259	7	1	5
rs9374040	6:108997435:A:G	6	6	108997435	0.2854	G	A	5.769e-19	8.896	0.875353	rs2764264	FOXO3	intronic	7.036	5	5	5
rs9400240	6:108997611:A:G	6	6	108997611	0.2854	G	A	7.551e-19	8.866	0.875332	rs2764264	FOXO3	intronic	1.93	5	5	5
rs3800230	6:108998128:G:T	6	6	108998128	0.1189	G	T	1.049e-09	6.102	1	rs3800230	FOXO3	intronic	12.12	3a	5	5
rs3800231	6:108998266:A:G	6	6	108998266	0.2853	G	A	6.459e-19	-8.884	0.875328	rs2764264	FOXO3	intronic	1.319	4	5	5
rs1935952	6:108998905:C:G	6	6	108998905	0.2857	G	C	8.057e-15	7.767	0.876388	rs2764264	FOXO3	intronic	6.91	5	5	5
rs3800232	6:108998953:C:T	6	6	108998953	0.1188	C	T	1.329e-09	-6.064	0.999864	rs3800230	FOXO3	intronic	0.958	4	5	5
rs1935951	6:108999101:A:G	6	6	108999101	0.2852	G	A	6.914e-19	8.876	0.875354	rs2764264	FOXO3	intronic	3.656	NA	5	5
rs1935949	6:108999287:A:G	6	6	108999287	0.2851	G	A	4.129e-19	-8.933	0.875352	rs2764264	FOXO3	intronic	0.147	NA	5	5
rs9398173	6:109000316:C:T	6	6	109000316	0.2847	C	T	1.525e-15	-7.975	0.875048	rs2764264	FOXO3	intronic	0.886	6	4	5
rs4946935	6:109000742:A:G	6	6	109000742	0.2834	G	A	9.05e-19	-8.846	0.871626	rs2764264	FOXO3	intronic	2.08	6	4	5
rs4945816	6:109002042:C:T	6	6	109002042	0.285	C	T	1.749e-19	9.028	0.876367	rs2764264	FOXO3	UTR3	1.038	5	4	5
rs4946936	6:109003321:C:T	6	6	109003321	0.2853	C	T	6.296e-19	-8.887	0.873109	rs2764264	FOXO3	UTR3	5.49	5	4	5
rs9400241	6:109003989:A:C	6	6	109003989	0.2854	C	A	1.709e-18	8.775	0.872792	rs2764264	FOXO3	UTR3	4.136	5	4	5
rs1062034	6:109005588:A:G	6	6	109005588	0.2889	G	A	1.07e-18	8.828	0.882815	rs2764264	FOXO3	UTR3	12.88	5	5	5
rs1159806	6:109006838:A:T	6	6	109006838	0.342	T	A	1.255e-10	6.433	0.651036	rs2764264	FOXO3	downstream	4.725	6	4	5
rs1268171	6:109007304:C:G	6	6	109007304	0.3417	G	C	1.204e-10	6.439	0.650592	rs2764264	FOXO3	intergenic	1.346	4	4	5
rs1268170	6:109007522:A:G	6	6	109007522	0.342	G	A	5.286e-13	7.218	0.650928	rs2764264	FOXO3	intergenic	4.191	5	4	5
rs1268169	6:109007977:G:T	6	6	109007977	0.3419	G	T	1.269e-12	7.098	0.650834	rs2764264	FOXO3	intergenic	0.148	NA	2	5
rs1268168	6:109008158:A:G	6	6	109008158	0.3418	G	A	5.499e-13	-7.212	0.650751	rs2764264	FOXO3	intergenic	8.12	NA	4	5
rs1268167	6:109008183:A:G	6	6	109008183	0.3418	G	A	6.244e-13	-7.195	0.650729	rs2764264	FOXO3	intergenic	4.09	NA	4	5
rs1268166	6:109008232:C:T	6	6	109008232	0.3417	C	T	6.225e-13	7.195	0.650543	rs2764264	FOXO3	intergenic	5.304	NA	4	5
rs1268165	6:109008378:C:T	6	6	109008378	0.3418	C	T	6.224e-13	7.195	0.650816	rs2764264	FOXO3	intergenic	1.103	NA	4	5
rs1268164	6:109008416:A:G	6	6	109008416	0.3418	G	A	6.628e-13	7.187	0.650805	rs2764264	FOXO3	intergenic	0.141	NA	4	5
rs1268163	6:109008998:C:T	6	6	109008998	0.3413	C	T	1.622e-12	-7.064	0.650131	rs2764264	FOXO3	intergenic	0.014	NA	4	5
rs1268162	6:109009194:A:G	6	6	109009194	0.3458	G	A	1.213e-12	7.104	0.661557	rs2764264	FOXO3	intergenic	1.928	NA	4	5
rs1935958	6:109009646:C:T	6	6	109009646	0.1499	C	T	4.62e-08	-5.465	0.741127	rs3813498	FOXO3	intergenic	3.33	5	4	5
rs761779	6:109011327:A:G	6	6	109011327	0.1536	G	A	1.44e-08	-5.669	0.759302	rs3813498	FOXO3	intergenic	7.745	NA	2	7
rs1268161	6:109011833:A:G	6	6	109011833	0.1534	G	A	1.654e-08	-5.645	0.759128	rs3813498	FOXO3	intergenic	2.584	NA	4	7
rs9486916	6:109013930:C:T	6	6	109013930	0.1865	C	T	5.393e-10	-6.207	0.91514	rs3813498	FOXO3	intergenic	0.499	6	4	5
rs6920788	6:126331988:C:T	7	6	126331988	0.2865	C	T	4.615e-06	4.582	0.681238	rs11154343	TRMT11	intronic	2.406	6	4	5
rs1268119	6:126375581:C:T	7	6	126375581	0.2784	C	T	2.55e-06	-4.704	0.715392	rs11154343	TRMT11	intergenic	16.17	NA	4	5
rs11154343	6:126412953:C:T	7	6	126412953	0.3136	C	T	2.657e-08	-5.563	1	rs11154343	TRMT11	intergenic	0.257	5	5	15
rs6919397	6:126659043:G:T	7	6	126659043	0.4525	G	T	7.191e-13	-7.176	0.804649	rs1490384	CENPW	intergenic	7.183	5	5	15
rs79950493	6:126660355:T:TAGG	7	6	126660355	0.4531	TAGG	T	1.75e-12	-7.053	0.803484	rs1490384	CENPW	upstream	6.103	NA	5	15
rs9388486	6:126661154:C:T	7	6	126661154	0.4522	C	T	5.715e-13	-7.207	0.805996	rs1490384	CENPW	upstream	8.771	1a	1	1
rs9375435	6:126661858:C:T	7	6	126661858	0.454	C	T	1.266e-12	7.098	0.803323	rs1490384	CENPW	intronic	5.528	4	1	1
rs17754780	6:126664333:C:T	7	6	126664333	0.4529	C	T	4.542e-13	7.238	0.808498	rs1490384	CENPW	intronic	1.527	6	1	15
rs6907898	6:126666416:C:T	7	6	126666416	0.4524	C	T	6.401e-13	7.192	0.807506	rs1490384	CENPW	intronic	5.277	6	5	15
rs139082274	6:126666825:A:ATAACT	7	6	126666825	0.4531	ATAACT	A	1.996e-12	-7.035	0.806315	rs1490384	CENPW	intronic	5.298	NA	5	15
rs9401876	6:126669479:A:C	7	6	126669479	0.4528	C	A	8.963e-13	7.146	0.808479	rs1490384	CENPW	intronic	10.05	6	4	15
rs2045258	6:126674354:A:G	7	6	126674354	0.4529	G	A	5.868e-13	-7.204	0.808466	rs1490384	CENPW	intergenic	3.635	NA	5	15
rs34719908	6:126676704:A:AC	7	6	126676704	0.4545	AC	A	1.669e-12	-7.06	0.807432	rs1490384	CENPW	intergenic	2.453	NA	5	15
rs9388487	6:126678268:G:T	7	6	126678268	0.4716	G	T	3.101e-12	6.973	0.739699	rs1490384	CENPW	intergenic	2.109	6	5	15
rs35510806	6:126678331:T:TA	7	6	126678331	0.4717	TA	T	9.133e-11	-6.481	0.739292	rs1490384	CENPW	intergenic	1.817	NA	5	15
rs9491624	6:126679106:A:T	7	6	126679106	0.4528	T	A	9.94e-10	-6.11	0.808494	rs1490384	CENPW	intergenic	7.894	7	5	15
rs2326387	6:126680489:A:G	7	6	126680489	0.4532	G	A	8.478e-13	7.153	0.807253	rs1490384	CENPW	intergenic	0.13	7	4	15
6:126682068_AT_A	6:126682068:A:AT	7	6	126682068	0.4528	AT	A	2.225e-12	7.02	0.807326	rs1490384	CENPW	intergenic	2.302	NA	5	15
rs9398803	6:126683594:A:G	7	6	126683594	0.4718	G	A	1.511e-12	-7.073	0.739293	rs1490384	CENPW	intergenic	10.88	7	4	15
rs2027299	6:126685827:C:G	7	6	126685827	0.4534	G	C	1.087e-09	6.096	0.806601	rs1490384	CENPW	intergenic	9.297	7	5	15
rs12202204	6:126686407:A:G	7	6	126686407	0.3134	G	A	1.011e-06	4.89	0.686092	rs10484759	CENPW	intergenic	3.657	6	4	15
rs4895807	6:126686513:C:G	7	6	126686513	0.453	G	C	1.061e-09	-6.1	0.807857	rs1490384	CENPW	intergenic	2.335	7	4	15
rs35536837	6:126688588:C:CT	7	6	126688588	0.4521	C	CT	8.1e-12	6.837	0.806589	rs1490384	CENPW	intergenic	0.589	NA	5	15
6:126690257_AT_A	6:126690257:A:AT	7	6	126690257	0.4433	AT	A	3.959e-13	7.257	0.78207	rs1490384	CENPW	intergenic	1.215	NA	5	15
rs9388489	6:126698719:A:G	7	6	126698719	0.4528	G	A	7.3e-13	-7.174	0.808285	rs1490384	CENPW	intergenic	11.48	6	5	15
rs200587207	6:126699050:T:TG	7	6	126699050	0.4529	TG	T	3.111e-12	6.973	0.808704	rs1490384	CENPW	intergenic	14.41	NA	5	15
rs373980643	6:126699611:G:GT	7	6	126699611	0.4577	GT	G	1.381e-12	7.086	0.801931	rs1490384	CENPW	intergenic	4.578	NA	5	15
rs1361262	6:126701967:C:T	7	6	126701967	0.4529	C	T	5.908e-13	-7.203	0.808253	rs1490384	CENPW	intergenic	2.3	NA	5	15
rs9398804	6:126703390:A:T	7	6	126703390	0.4379	T	A	2.204e-08	5.595	0.772499	rs1490384	CENPW	intergenic	1.131	6	5	15
rs9388490	6:126704795:C:T	7	6	126704795	0.44	C	T	1.11e-14	7.726	0.772513	rs1490384	CENPW	intergenic	3.52	7	5	15
6:126707845_CT_C	6:126707845:C:CT	7	6	126707845	0.4598	C	CT	2.107e-11	-6.698	0.789811	rs1490384	CENPW	intergenic	0.264	NA	5	15
rs1578060	6:126712247:C:G	7	6	126712247	0.4564	G	C	9.03e-09	5.748	0.820598	rs1490384	CENPW	intergenic	2.115	7	5	15
rs575108619	6:126715359:A:AT	7	6	126715359	0.4576	AT	A	3.781e-11	-6.612	0.823612	rs1490384	CENPW	intergenic	3.321	NA	5	15
rs1591805	6:126717064:A:G	7	6	126717064	0.4974	G	A	2.681e-09	-5.95	0.683584	rs1490384	CENPW	intergenic	4.04	NA	5	15
rs9398805	6:126726295:C:T	7	6	126726295	0.4569	C	T	5.438e-12	6.894	0.825118	rs1490384	CENPW	intergenic	12.27	7	9	15
rs35640641	6:126727415:A:AC	7	6	126727415	0.4572	AC	A	3.231e-11	-6.636	0.825087	rs1490384	CENPW	intergenic	10.54	NA	9	15
rs4897178	6:126727908:G:T	7	6	126727908	0.4573	G	T	5.405e-11	-6.559	0.824788	rs1490384	CENPW	intergenic	0.263	6	9	15
rs4897179	6:126727930:A:G	7	6	126727930	0.4566	G	A	5.281e-12	6.898	0.824232	rs1490384	CENPW	intergenic	2.013	7	9	15
rs4897180	6:126727950:A:T	7	6	126727950	0.4562	T	A	5.73e-09	-5.824	0.824185	rs1490384	CENPW	intergenic	3.312	6	9	15
rs576049	6:126730543:G:T	7	6	126730543	0.457	G	T	2.346e-11	-6.683	0.825399	rs1490384	CENPW	intergenic	1.156	NA	5	15
rs59698523	6:126733094:C:T	7	6	126733094	0.457	C	T	4.696e-11	-6.58	0.824446	rs1490384	CENPW	intergenic	3.878	6	5	15
rs112166936	6:126733140:A:C	7	6	126733140	0.4489	C	A	5.253e-10	-6.211	0.815425	rs1490384	CENPW	intergenic	3.188	6	5	15
rs12191982	6:126735330:A:T	7	6	126735330	0.3118	T	A	6.119e-06	4.522	0.692319	rs10484759	CENPW	intergenic	8.109	7	9	15
6:126740823_TTA_T	6:126740823:T:TTA	7	6	126740823	0.457	TTA	T	3.885e-11	6.608	0.825571	rs1490384	MIR588	intergenic	1.676	NA	9	15
rs9321065	6:126744087:A:G	7	6	126744087	0.4567	G	A	4.95e-12	6.907	0.826428	rs1490384	MIR588	intergenic	2.113	4	5	15
6:126744993_AATT_A	6:126744993:A:AATT	7	6	126744993	0.4564	AATT	A	3.837e-11	6.61	0.826335	rs1490384	MIR588	intergenic	0.903	NA	5	15
rs2039735	6:126745076:C:T	7	6	126745076	0.4567	C	T	4.093e-12	-6.934	0.826839	rs1490384	MIR588	intergenic	3.883	6	5	15
rs34539692	6:126747110:A:C	7	6	126747110	0.3123	C	A	8.569e-07	4.922	0.696312	rs10484759	MIR588	intergenic	3.255	6	5	15
rs1538172	6:126748493:A:G	7	6	126748493	0.4567	G	A	2.677e-12	-6.994	0.827719	rs1490384	MIR588	intergenic	2.734	7	5	15
rs9401881	6:126751921:C:T	7	6	126751921	0.4563	C	T	4.498e-12	6.921	0.827203	rs1490384	MIR588	intergenic	13.44	7	14	15
rs4565329	6:126752798:C:T	7	6	126752798	0.4565	C	T	3.537e-12	6.955	0.827544	rs1490384	MIR588	intergenic	13.94	7	14	15
rs1538170	6:126752874:C:T	7	6	126752874	0.4565	C	T	4.094e-12	6.934	0.827544	rs1490384	MIR588	intergenic	3.839	7	14	15
rs1538171	6:126752884:C:G	7	6	126752884	0.4565	G	C	5.554e-09	-5.83	0.827544	rs1490384	MIR588	intergenic	4.216	7	14	15
rs4897181	6:126753564:C:T	7	6	126753564	0.4566	C	T	4.203e-12	6.93	0.826831	rs1490384	MIR588	intergenic	1.436	7	14	15
rs9401882	6:126755055:A:G	7	6	126755055	0.4567	G	A	3.879e-12	-6.942	0.827992	rs1490384	MIR588	intergenic	7.96	6	14	15
rs4897182	6:126755642:G:T	7	6	126755642	0.4568	G	T	3.283e-12	-6.965	0.827293	rs1490384	MIR588	intergenic	13.48	5	15	15
rs9375439	6:126758540:C:G	7	6	126758540	0.4567	G	C	4.045e-09	-5.882	0.828253	rs1490384	MIR588	intergenic	16.83	5	15	15
rs9398808	6:126758791:G:T	7	6	126758791	0.4566	G	T	4.579e-12	6.918	0.828186	rs1490384	MIR588	intergenic	8.816	6	15	15
rs9385399	6:126759033:G:T	7	6	126759033	0.4568	G	T	3.691e-12	6.949	0.827612	rs1490384	MIR588	intergenic	0.139	6	15	15
rs1415671	6:126759587:G:T	7	6	126759587	0.4569	G	T	3.237e-12	-6.967	0.827487	rs1490384	MIR588	intergenic	11.54	5	15	15
rs572470766	6:126759641:G:GT	7	6	126759641	0.4566	GT	G	3.061e-11	-6.644	0.827503	rs1490384	MIR588	intergenic	11.8	NA	15	15
rs2184968	6:126760994:C:T	7	6	126760994	0.4547	C	T	5.539e-12	-6.891	0.820335	rs1490384	MIR588	intergenic	3.536	7	14	15
rs2152876	6:126761228:A:G	7	6	126761228	0.4569	G	A	4.686e-12	6.915	0.826627	rs1490384	MIR588	intergenic	0.553	7	14	15
rs9385400	6:126764190:G:T	7	6	126764190	0.4567	G	T	4.166e-12	-6.931	0.828276	rs1490384	MIR588	intergenic	10.68	6	15	15
rs1361107	6:126767511:A:C	7	6	126767511	0.4566	C	A	3.836e-12	-6.943	0.828477	rs1490384	MIR588	intergenic	1.194	5	5	15
rs1361108	6:126767600:C:T	7	6	126767600	0.4566	C	T	2.925e-12	6.981	0.826458	rs1490384	MIR588	intergenic	20.3	5	5	15
rs1337735	6:126771024:A:T	7	6	126771024	0.456	T	A	5.681e-09	5.826	0.828881	rs1490384	MIR588	intergenic	9.148	6	14	15
rs1361109	6:126771143:C:T	7	6	126771143	0.4564	C	T	6.464e-12	6.869	0.827439	rs1490384	MIR588	intergenic	0.366	6	14	15
rs1572569	6:126771687:A:G	7	6	126771687	0.4562	G	A	5.144e-12	6.902	0.826837	rs1490384	MIR588	intergenic	1.731	7	14	15
rs2184967	6:126773487:C:T	7	6	126773487	0.4557	C	T	6.893e-12	6.86	0.828195	rs1490384	MIR588	intergenic	2.294	7	14	15
rs4559102	6:126773580:A:G	7	6	126773580	0.4559	G	A	5.437e-12	6.894	0.827455	rs1490384	MIR588	intergenic	3.51	7	14	15
rs9388494	6:126776094:G:T	7	6	126776094	0.4559	G	T	5.784e-12	6.885	0.827607	rs1490384	MIR588	intergenic	3.059	7	15	15
rs9375441	6:126778600:A:G	7	6	126778600	0.4559	G	A	5.143e-12	6.902	0.827862	rs1490384	MIR588	intergenic	0.395	7	9	15
rs36081436	6:126780216:C:CTT	7	6	126780216	0.4563	C	CTT	3.115e-11	6.641	0.829191	rs1490384	MIR588	intergenic	4.447	NA	15	15
rs4895808	6:126781434:C:T	7	6	126781434	0.4559	C	T	4.021e-12	6.936	0.829313	rs1490384	MIR588	intergenic	0.714	6	7	15
rs9388495	6:126782457:A:G	7	6	126782457	0.4564	G	A	2.904e-12	6.982	0.827496	rs1490384	MIR588	intergenic	3.526	5	15	15
rs9388496	6:126785062:A:G	7	6	126785062	0.4561	G	A	2.994e-12	-6.978	0.828348	rs1490384	MIR588	intergenic	1.237	6	9	15
rs1844594	6:126788107:A:G	7	6	126788107	0.4563	G	A	2.288e-12	7.016	0.827603	rs1490384	MIR588	intergenic	4.471	NA	9	15
rs9398809	6:126789144:C:T	7	6	126789144	0.456	C	T	2.897e-12	6.983	0.829317	rs1490384	MIR588	intergenic	14.29	6	9	15
rs9385401	6:126789472:C:T	7	6	126789472	0.456	C	T	3.303e-12	6.964	0.829318	rs1490384	MIR588	intergenic	0.051	7	9	15
rs11759026	6:126792095:A:G	7	6	126792095	0.2274	G	A	6.245e-18	-8.628	0.730716	rs4273712	MIR588	intergenic	7.446	7	5	15
rs9401883	6:126797111:A:G	7	6	126797111	0.456	G	A	3.18e-12	-6.97	0.829335	rs1490384	MIR588	intergenic	4.216	7	15	15
rs1159619	6:126801144:A:C	7	6	126801144	0.4542	C	A	1.824e-12	7.047	0.826639	rs1490384	MIR588	intergenic	20.1	6	7	15
rs9375442	6:126803137:A:C	7	6	126803137	0.4564	C	A	2.177e-12	-7.023	0.82814	rs1490384	MIR588	intergenic	6.35	6	15	15
rs2050644	6:126805255:A:G	7	6	126805255	0.4558	G	A	2.554e-12	-7	0.830305	rs1490384	MIR588	upstream	15.52	6	5	15
rs4422634	6:126806676:C:T	7	6	126806676	0.4557	C	T	2.918e-12	-6.982	0.830481	rs1490384	MIR588	downstream	4.881	7	5	15
rs1120786	6:126808637:G:T	7	6	126808637	0.4557	G	T	2.948e-12	-6.98	0.830458	rs1490384	MIR588	intergenic	4.355	NA	14	15
rs9372839	6:126809870:A:G	7	6	126809870	0.4555	G	A	2.904e-12	6.982	0.830296	rs1490384	MIR588	intergenic	9.356	7	9	15
rs2326451	6:126811928:A:T	7	6	126811928	0.4519	T	A	2.834e-09	-5.941	0.820761	rs1490384	MIR588	intergenic	3.358	5	9	15
rs10457481	6:126813721:A:G	7	6	126813721	0.3011	G	A	1.036e-07	-5.32	0.733083	rs10484759	MIR588	intergenic	8.615	6	9	15
rs9398810	6:126815604:A:C	7	6	126815604	0.4561	C	A	1.157e-12	7.11	0.830271	rs1490384	MIR588	intergenic	0.415	7	15	15
rs4418209	6:126819699:G:T	7	6	126819699	0.456	G	T	1.369e-12	-7.087	0.831592	rs1490384	MIR588	intergenic	3.827	7	15	15
6:126821930_TA_T	6:126821930:T:TA	7	6	126821930	0.3116	TA	T	3.706e-06	-4.627	0.701392	rs10484759	MIR588	intergenic	0.273	NA	15	15
rs9372840	6:126822635:A:C	7	6	126822635	0.4562	C	A	1.3e-12	-7.094	0.831129	rs1490384	MIR588	intergenic	2.508	6	15	15
rs9401885	6:126825837:C:G	7	6	126825837	0.456	G	C	3.34e-09	-5.914	0.831801	rs1490384	MIR588	intergenic	7.24	7	5	15
rs749407898	6:126825885:A:ATAATTAT	7	6	126825885	0.4555	ATAATTAT	A	1.627e-11	6.736	0.830363	rs1490384	MIR588	intergenic	11.06	NA	5	15
rs2130603	6:126826819:A:C	7	6	126826819	0.4562	C	A	1.491e-12	-7.075	0.831106	rs1490384	MIR588	intergenic	2.996	7	5	15
rs7738135	6:126829981:A:G	7	6	126829981	0.456	G	A	1.416e-12	7.082	0.831795	rs1490384	MIR588	intergenic	0.736	7	5	15
rs4053271	6:126830512:C:T	7	6	126830512	0.456	C	T	1.919e-12	-7.04	0.831745	rs1490384	MIR588	intergenic	6.815	NA	5	15
rs1490387	6:126834083:A:C	7	6	126834083	0.4559	C	A	1.82e-12	7.048	0.831844	rs1490384	MIR588	intergenic	1.027	7	5	15
rs9375446	6:126835015:A:G	7	6	126835015	0.4559	G	A	1.588e-12	7.067	0.831806	rs1490384	MIR588	intergenic	1.446	7	5	15
rs1490388	6:126835655:C:T	7	6	126835655	0.4558	C	T	2.422e-12	7.008	0.831165	rs1490384	MIR588	intergenic	1.543	7	5	15
6:126836447_AT_A	6:126836447:A:AT	7	6	126836447	0.4463	AT	A	1.858e-10	6.373	0.806095	rs1490384	MIR588	intergenic	0.174	NA	5	15
rs1907067	6:126837663:A:C	7	6	126837663	0.4559	C	A	1.811e-12	-7.048	0.833553	rs1490384	MIR588	intergenic	13.84	5	5	15
rs1602278	6:126838605:A:C	7	6	126838605	0.4565	C	A	1.036e-12	-7.126	0.832928	rs1490384	MIR588	intergenic	0.18	NA	5	15
rs1490384	6:126851160:C:T	7	6	126851160	0.4996	C	T	3.531e-18	8.693	1	rs1490384	MIR588	intergenic	18.6	7	5	15
6:126856209_TA_T	6:126856209:T:TA	7	6	126856209	0.4942	TA	T	2.811e-11	6.656	0.969533	rs1490384	MIR588	intergenic	0.666	NA	5	15
6:126857931_ATG_A	6:126857931:A:ATG	7	6	126857931	0.4955	ATG	A	1.31e-11	6.768	0.969047	rs1490384	MIR588	intergenic	5.575	NA	5	15
rs763434059	6:126862555:T:TTG	7	6	126862555	0.4927	TTG	T	1.796e-11	6.722	0.967881	rs1490384	RNU6-200P	intergenic	6.219	NA	5	15
rs6925689	6:126865884:C:T	7	6	126865884	0.4929	C	T	2.663e-15	-7.906	0.922954	rs1490384	RNU6-200P	intergenic	2.754	7	5	15
rs1155939	6:126866133:A:C	7	6	126866133	0.4935	C	A	7.985e-16	8.054	0.969875	rs1490384	RNU6-200P	intergenic	8.222	NA	5	15
rs1155938	6:126866472:A:C	7	6	126866472	0.4937	C	A	7.964e-16	8.055	0.968949	rs1490384	RNU6-200P	intergenic	3.387	NA	5	15
rs4380768	6:126867351:C:G	7	6	126867351	0.4938	G	C	6.483e-12	6.869	0.96646	rs1490384	RNU6-200P	intergenic	0.518	7	5	15
rs58321169	6:126868567:C:T	7	6	126868567	0.2671	C	T	2.382e-14	7.628	0.98231	rs4273712	RNU6-200P	intergenic	1.556	7	7	15
rs6921183	6:126869029:A:T	7	6	126869029	0.4935	T	A	5.568e-12	-6.89	0.968138	rs1490384	RNU6-200P	intergenic	6.681	7	7	15
6:126871364_CA_C	6:126871364:C:CA	7	6	126871364	0.4926	C	CA	8.821e-11	-6.486	0.927527	rs1490384	RNU6-200P	intergenic	0.542	NA	5	15
rs9375447	6:126874091:A:G	7	6	126874091	0.4931	G	A	8.167e-16	-8.052	0.96654	rs1490384	RNU6-200P	intergenic	9.938	6	5	15
rs1490385	6:126875521:C:T	7	6	126875521	0.4936	C	T	9.814e-16	8.029	0.965492	rs1490384	RNU6-200P	intergenic	20.4	NA	5	15
rs9388500	6:126876580:C:G	7	6	126876580	0.4934	G	C	4.895e-12	-6.909	0.967884	rs1490384	RNU6-200P	intergenic	1.57	7	5	15
rs9401888	6:126877523:A:G	7	6	126877523	0.4935	G	A	8.247e-16	-8.05	0.968081	rs1490384	RNU6-200P	intergenic	11.67	6	5	15
6:126880684_TCTC_T	6:126880684:T:TCTC	7	6	126880684	0.4935	TCTC	T	3.931e-11	6.607	0.969068	rs1490384	RNU6-200P	intergenic	8.92	NA	9	15
rs9401890	6:126881295:A:G	7	6	126881295	0.4936	G	A	3.973e-15	-7.856	0.966725	rs1490384	RNU6-200P	intergenic	0.1	7	9	15
rs6931369	6:126883006:C:T	7	6	126883006	0.4933	C	T	7.144e-16	8.068	0.967443	rs1490384	RNU6-200P	intergenic	0.927	7	9	15
rs56217912	6:126883880:C:T	7	6	126883880	0.2572	C	T	3.994e-12	-6.937	0.921093	rs10484759	RNU6-200P	intergenic	1.563	7	9	15
rs1387916	6:126886731:C:G	7	6	126886731	0.4933	G	C	5.359e-12	6.896	0.967486	rs1490384	RNU6-200P	intergenic	2.234	7	14	15
rs4629706	6:126888331:A:T	7	6	126888331	0.4935	T	A	5.908e-12	-6.882	0.968049	rs1490384	RNU6-200P	intergenic	0.838	7	14	15
6:126891296_CA_C	6:126891296:C:CA	7	6	126891296	0.4943	C	CA	3.45e-11	-6.626	0.967837	rs1490384	RNU6-200P	intergenic	0.35	NA	14	15
rs9401891	6:126894135:G:T	7	6	126894135	0.4934	G	T	6.522e-16	8.079	0.967101	rs1490384	RNU6-200P	intergenic	0.011	6	14	15
rs9401892	6:126895368:A:G	7	6	126895368	0.4937	G	A	7.025e-16	8.07	0.960475	rs1490384	RNU6-200P	intergenic	3.355	7	15	15
rs4621655	6:126896107:A:G	7	6	126896107	0.4938	G	A	4.838e-16	8.115	0.960301	rs1490384	RNU6-200P	intergenic	2.623	5	15	15
rs4621656	6:126896168:C:G	7	6	126896168	0.4936	G	C	3.301e-12	6.964	0.960912	rs1490384	RNU6-200P	intergenic	7.442	5	15	15
rs4621657	6:126896227:A:G	7	6	126896227	0.4938	G	A	4.373e-16	8.128	0.960301	rs1490384	RNU6-200P	intergenic	2.149	5	15	15
rs9375448	6:126896782:A:T	7	6	126896782	0.4934	T	A	4.861e-12	-6.91	0.961568	rs1490384	RNU6-200P	intergenic	4.716	6	15	15
rs1844593	6:126897827:A:G	7	6	126897827	0.4938	G	A	3.902e-16	8.142	0.96025	rs1490384	RNU6-200P	intergenic	1.556	6	7	15
rs3861455	6:126897969:A:C	7	6	126897969	0.4934	C	A	6.951e-16	-8.071	0.961441	rs1490384	RNU6-200P	intergenic	11.24	6	7	15
rs9372841	6:126898541:A:G	7	6	126898541	0.4935	G	A	8.052e-16	-8.053	0.962036	rs1490384	RNU6-200P	intergenic	5.333	5	15	15
rs3861456	6:126898660:A:G	7	6	126898660	0.4935	G	A	8.056e-16	-8.053	0.962036	rs1490384	RNU6-200P	intergenic	3.522	7	15	15
rs71541288	6:126899266:A:AAGAG	7	6	126899266	0.4928	AAGAG	A	2.661e-11	-6.664	0.958389	rs1490384	RNU6-200P	intergenic	8.406	NA	15	15
rs4895811	6:126899853:A:T	7	6	126899853	0.4939	T	A	5.113e-12	6.902	0.960785	rs1490384	RNU6-200P	intergenic	0.11	7	15	15
rs3861457	6:126902245:C:T	7	6	126902245	0.4938	C	T	8.024e-16	-8.054	0.960246	rs1490384	RNU6-200P	intergenic	1.199	NA	9	15
rs9388501	6:126903011:C:T	7	6	126903011	0.4938	C	T	6.562e-16	-8.078	0.960597	rs1490384	RNU6-200P	intergenic	0.916	7	15	15
rs9401893	6:126907644:A:G	7	6	126907644	0.494	G	A	6.555e-16	-8.079	0.960657	rs1490384	RNU6-200P	intergenic	1.381	6	15	15
rs9388502	6:126909389:A:G	7	6	126909389	0.4937	G	A	6.67e-16	8.076	0.960242	rs1490384	RNU6-200P	intergenic	2.652	7	15	15
rs3861458	6:126912162:A:G	7	6	126912162	0.4934	G	A	8.686e-16	8.044	0.961612	rs1490384	RNU6-200P	upstream	0.533	NA	9	15
rs9388503	6:126919970:A:G	7	6	126919970	0.4948	G	A	8.764e-11	-6.487	0.954954	rs1490384	VIMP1	intergenic	1.164	6	15	15
rs9372842	6:126920481:C:T	7	6	126920481	0.4948	C	T	1.362e-15	-7.989	0.956977	rs1490384	VIMP1	intergenic	1.593	6	9	15
rs1826189	6:126922214:C:T	7	6	126922214	0.4945	C	T	1.958e-15	7.944	0.957654	rs1490384	VIMP1	intergenic	1.525	NA	7	15
rs9482757	6:126923877:A:C	7	6	126923877	0.4949	C	A	1.465e-15	-7.98	0.955999	rs1490384	VIMP1	ncRNA_exonic	4.708	6	9	15
rs12208811	6:126926898:G:T	7	6	126926898	0.4944	G	T	2.025e-15	-7.94	0.957009	rs1490384	VIMP1	intergenic	0.687	6	9	15
rs7743860	6:126927717:G:T	7	6	126927717	0.4945	G	T	2.142e-15	-7.933	0.957502	rs1490384	VIMP1	intergenic	5.075	7	9	15
6:126927854_GT_G	6:126927854:G:GT	7	6	126927854	0.4985	GT	G	9.284e-11	6.478	0.946126	rs1490384	VIMP1	intergenic	1.375	NA	9	15
rs4584000	6:126931822:C:T	7	6	126931822	0.4942	C	T	1.907e-15	-7.947	0.955266	rs1490384	VIMP1	intergenic	0.125	6	15	15
rs6914367	6:126933359:C:T	7	6	126933359	0.4946	C	T	1.055e-15	8.02	0.956168	rs1490384	VIMP1	intergenic	1.107	6	9	15
rs7738836	6:126936235:A:G	7	6	126936235	0.4946	G	A	1.183e-15	-8.006	0.956302	rs1490384	VIMP1	intergenic	2.082	6	5	15
rs4339479	6:126936953:A:G	7	6	126936953	0.4946	G	A	1.24e-15	8	0.956222	rs1490384	VIMP1	intergenic	1.603	7	5	15
rs4629707	6:126937890:C:T	7	6	126937890	0.495	C	T	1.356e-15	-7.989	0.956162	rs1490384	VIMP1	intergenic	1.783	7	5	15
rs4243491	6:126938536:C:T	7	6	126938536	0.4945	C	T	1.683e-15	-7.963	0.95762	rs1490384	VIMP1	intergenic	8.402	7	5	15
rs9401897	6:126940641:A:G	7	6	126940641	0.4946	G	A	1.73e-15	-7.959	0.957456	rs1490384	VIMP1	intergenic	6.575	6	14	15
rs9491652	6:126943620:C:G	7	6	126943620	0.4971	G	C	1.034e-11	6.802	0.953574	rs1490384	VIMP1	intergenic	1.469	6	14	15
rs9491653	6:126943630:A:G	7	6	126943630	0.4963	G	A	1.059e-15	-8.02	0.955142	rs1490384	VIMP1	intergenic	5.16	7	14	15
rs13207431	6:126943898:C:T	7	6	126943898	0.4934	C	T	1.336e-10	6.423	0.955647	rs1490384	VIMP1	intergenic	3.146	6	14	15
rs1340952	6:126951510:C:T	7	6	126951510	0.4944	C	T	8.825e-16	8.042	0.955586	rs1490384	PRELID1P1	intergenic	0.845	6	5	15
rs1340953	6:126951748:A:G	7	6	126951748	0.4945	G	A	1.213e-15	-8.003	0.955387	rs1490384	PRELID1P1	intergenic	0.019	7	5	15
6:126953006_GGTGT_G	6:126953006:G:GGTGT	7	6	126953006	0.2517	GGTGT	G	4.713e-07	-5.038	0.970569	rs10484759	PRELID1P1	intergenic	3.995	NA	2	15
rs1417572	6:126958727:C:T	7	6	126958727	0.4943	C	T	9.079e-16	-8.039	0.955159	rs1490384	PRELID1P1	intergenic	5.639	7	15	15
rs9375449	6:126963807:C:T	7	6	126963807	0.4941	C	T	9.983e-16	-8.027	0.955994	rs1490384	PRELID1P1	upstream	6.335	7	15	15
rs1538956	6:126964026:G:T	7	6	126964026	0.494	G	T	1.1e-15	8.015	0.95578	rs1490384	PRELID1P1	upstream	0.236	7	15	15
rs4273712	6:126964510:A:G	7	6	126964510	0.2674	G	A	9.676e-21	-9.34	1	rs4273712	PRELID1P1	upstream	5.656	5	15	15
rs4626447	6:126964675:A:G	7	6	126964675	0.494	G	A	8.919e-16	8.041	0.95553	rs1490384	PRELID1P1	ncRNA_exonic	6.663	5	9	15
rs4549631	6:126966308:C:T	7	6	126966308	0.4943	C	T	1.025e-15	-8.024	0.952201	rs1490384	PRELID1P1	downstream	5.244	5	14	15
rs9388507	6:126970895:A:C	7	6	126970895	0.4939	C	A	9.34e-16	8.035	0.955325	rs1490384	PRELID1P1	intergenic	0.994	7	5	15
rs3905044	6:126972883:A:G	7	6	126972883	0.4939	G	A	1.031e-15	-8.023	0.955286	rs1490384	PRELID1P1	intergenic	4.949	6	5	15
6:126974175_CA_C	6:126974175:C:CA	7	6	126974175	0.4974	C	CA	2.966e-10	-6.301	0.950226	rs1490384	PRELID1P1	intergenic	2.437	NA	5	15
rs6911485	6:126975115:A:G	7	6	126975115	0.4939	G	A	8.087e-16	-8.053	0.955488	rs1490384	PRELID1P1	intergenic	1.199	6	5	15
rs4895813	6:126975786:G:T	7	6	126975786	0.4939	G	T	1.208e-15	8.004	0.955298	rs1490384	PRELID1P1	intergenic	1.143	7	4	15
rs1262474	6:126976071:C:G	7	6	126976071	0.2592	G	C	2.546e-08	5.57	0.940077	rs10484759	PRELID1P1	intergenic	4.412	5	4	9
rs6913430	6:126976616:G:T	7	6	126976616	0.4943	G	T	9.38e-16	-8.035	0.954962	rs1490384	PRELID1P1	intergenic	2.193	5	5	15
rs9375450	6:126985351:A:G	7	6	126985351	0.4939	G	A	5.314e-16	8.104	0.954864	rs1490384	RPS4XP9	intergenic	9.57	7	5	15
rs34542859	6:126986055:G:GC	7	6	126986055	0.4933	GC	G	8.431e-11	-6.493	0.953534	rs1490384	RPS4XP9	intergenic	12.39	NA	5	15
6:126986436_AG_A	6:126986436:A:AG	7	6	126986436	0.4927	AG	A	8.12e-11	6.498	0.953872	rs1490384	RPS4XP9	intergenic	1.724	NA	5	15
rs1262476	6:126986996:A:G	7	6	126986996	0.259	G	A	2.318e-12	-7.014	0.940181	rs10484759	RPS4XP9	intergenic	3.988	NA	5	15
rs144578168	6:126987213:A:AAAAAT	7	6	126987213	0.4944	AAAAAT	A	9.336e-11	-6.477	0.950171	rs1490384	RPS4XP9	intergenic	7.926	NA	5	15
rs9388509	6:126989977:A:G	7	6	126989977	0.4944	G	A	7.438e-16	8.063	0.952893	rs1490384	RPS4XP9	intergenic	3.793	7	5	15
rs6918725	6:126990392:G:T	7	6	126990392	0.4797	G	T	2.777e-14	-7.608	0.861983	rs1490384	RPS4XP9	intergenic	3.776	6	5	15
rs8180649	6:126992202:C:T	7	6	126992202	0.4943	C	T	9.733e-16	-8.03	0.954044	rs1490384	RPS4XP9	intergenic	0.958	7	5	15
rs6925607	6:126995068:C:T	7	6	126995068	0.4942	C	T	8.442e-16	8.048	0.95421	rs1490384	RPS4XP9	intergenic	0.031	5	9	15
rs6912198	6:126995938:A:G	7	6	126995938	0.4936	G	A	8.162e-11	-6.498	0.953061	rs1490384	RPS4XP9	intergenic	0.657	6	9	15
rs7750293	6:126996230:C:T	7	6	126996230	0.4934	C	T	6.427e-11	6.533	0.952878	rs1490384	RPS4XP9	intergenic	0.219	7	15	15
rs9388510	6:126997185:A:T	7	6	126997185	0.4941	T	A	6.309e-11	6.536	0.952074	rs1490384	RPS4XP9	intergenic	0.593	7	15	15
rs9398814	6:126997841:A:G	7	6	126997841	0.494	G	A	2.419e-15	-7.918	0.954872	rs1490384	RPS4XP9	intergenic	0.916	7	15	15
rs11154366	6:126998375:C:G	7	6	126998375	0.4933	G	C	8.064e-11	-6.499	0.953858	rs1490384	RPS4XP9	intergenic	0.279	7	15	15
rs11154367	6:126998497:C:T	7	6	126998497	0.4936	C	T	8.162e-11	-6.498	0.953132	rs1490384	RPS4XP9	intergenic	0.686	6	15	15
rs4316017	6:127000106:G:T	7	6	127000106	0.4941	G	T	7.521e-11	-6.51	0.951795	rs1490384	RPS4XP9	intergenic	1.869	7	9	15
rs4473871	6:127000408:A:G	7	6	127000408	0.4939	G	A	7.763e-11	6.505	0.952366	rs1490384	RPS4XP9	intergenic	3.663	6	9	15
rs201713195	6:127000951:A:AG	7	6	127000951	0.4935	AG	A	6.788e-11	6.525	0.953677	rs1490384	RPS4XP9	intergenic	2.737	NA	9	15
rs3850234	6:127001534:G:T	7	6	127001534	0.494	G	T	1.435e-15	-7.982	0.953699	rs1490384	RPS4XP9	intergenic	1.787	7	9	15
rs853961	6:127003464:G:T	7	6	127003464	0.4944	G	T	1.006e-15	-8.026	0.952698	rs1490384	RPS4XP9	upstream	12.17	5	14	15
6:127007946_CA_C	6:127007946:C:CA	7	6	127007946	0.4941	C	CA	7.432e-11	6.512	0.953093	rs1490384	RPS4XP9	intergenic	0.475	NA	5	15
rs6569469	6:127008431:C:T	7	6	127008431	0.4941	C	T	1.157e-15	-8.009	0.95306	rs1490384	RPS4XP9	intergenic	0.681	7	9	15
rs7740134	6:127009669:A:T	7	6	127009669	0.4939	T	A	5.448e-12	-6.893	0.953712	rs1490384	RPS4XP9	intergenic	1.14	7	9	15
rs864937	6:127015083:A:G	7	6	127015083	0.4943	G	A	1.075e-15	-8.018	0.952301	rs1490384	RPS4XP9	intergenic	1.705	6	5	15
6:127017114_CA_C	6:127017114:C:CA	7	6	127017114	0.4905	C	CA	2.931e-11	6.65	0.94814	rs1490384	RPS4XP9	intergenic	2.544	NA	5	15
6:127017219_TG_T	6:127017219:T:TG	7	6	127017219	0.4938	TG	T	1.377e-10	-6.418	0.951617	rs1490384	RPS4XP9	intergenic	0.029	NA	1	15
rs853985	6:127020173:C:T	7	6	127020173	0.4939	C	T	1.466e-15	-7.98	0.953734	rs1490384	RPS4XP9	intergenic	1.228	5	5	15
rs864938	6:127022804:A:T	7	6	127022804	0.4943	T	A	6.103e-12	6.877	0.952434	rs1490384	RPS4XP9	intergenic	0.879	7	1	15
rs853986	6:127023336:C:G	7	6	127023336	0.494	G	C	8.788e-12	6.825	0.95354	rs1490384	RPS4XP9	intergenic	4.096	5	1	15
rs853987	6:127024775:A:G	7	6	127024775	0.4941	G	A	1.42e-15	7.984	0.952981	rs1490384	RPS4XP9	intergenic	1.261	6	5	15
rs13212044	6:127025661:G:T	7	6	127025661	0.26	G	T	3.446e-12	-6.958	0.946164	rs10484759	RPS4XP9	intergenic	4.263	7	5	15
rs853962	6:127027650:G:T	7	6	127027650	0.4939	G	T	1.419e-15	-7.984	0.953747	rs1490384	RPS4XP9	intergenic	3.607	NA	7	15
rs4460221	6:127031221:A:G	7	6	127031221	0.4943	G	A	1.757e-15	-7.957	0.952429	rs1490384	RPS4XP9	intergenic	1.612	7	15	15
rs1269195	6:127031550:C:T	7	6	127031550	0.4939	C	T	1.641e-15	-7.966	0.953733	rs1490384	RPS4XP9	intergenic	2.643	6	15	15
rs1262542	6:127032008:A:T	7	6	127032008	0.4943	T	A	3.862e-12	-6.942	0.95242	rs1490384	RPS4XP9	intergenic	0.718	7	14	15
rs1262543	6:127032499:A:G	7	6	127032499	0.4941	G	A	1.574e-15	-7.971	0.953019	rs1490384	RPS4XP9	intergenic	0.586	6	14	15
rs853965	6:127036174:C:T	7	6	127036174	0.4939	C	T	2.942e-15	-7.893	0.953682	rs1490384	RPS4XP9	intergenic	1.047	6	5	15
rs10484759	6:127037042:C:T	7	6	127037042	0.2494	C	T	1.235e-12	-7.101	1	rs10484759	RPS4XP9	intergenic	3.428	NA	5	15
rs853966	6:127037236:G:T	7	6	127037236	0.4629	G	T	4.346e-12	6.925	0.798324	rs1490384	RPS4XP9	intergenic	0.933	6	5	15
rs853980	6:127044769:A:T	7	6	127044769	0.4981	T	A	9.77e-10	-6.113	0.906239	rs1490384	RPS4XP9	intergenic	0.45	6	5	15
rs853981	6:127045460:C:T	7	6	127045460	0.4974	C	T	2.103e-13	-7.342	0.904802	rs1490384	RPS4XP9	intergenic	17.51	7	1	15
rs853982	6:127046121:C:T	7	6	127046121	0.4978	C	T	2.2e-13	-7.336	0.903537	rs1490384	RPS4XP9	intergenic	4.982	4	7	15
rs853983	6:127046153:A:G	7	6	127046153	0.4974	G	A	2.438e-13	-7.322	0.90481	rs1490384	RPS4XP9	intergenic	2.613	2b	7	15
rs1101558	6:127047607:A:G	7	6	127047607	0.4808	G	A	4.314e-12	-6.926	0.828461	rs1490384	RPS4XP9	intergenic	0.92	6	8	15
rs1101559	6:127047683:C:T	7	6	127047683	0.4805	C	T	3.736e-12	-6.947	0.828194	rs1490384	RPS4XP9	intergenic	0.537	6	8	15
rs111743285	6:127048230:C:T	7	6	127048230	0.2193	C	T	5.962e-11	-6.545	0.847878	rs10484759	RPS4XP9	intergenic	0.734	6	9	15
rs1101561	6:127048523:A:G	7	6	127048523	0.4979	G	A	3.825e-13	-7.262	0.903552	rs1490384	RPS4XP9	intergenic	0.56	7	9	15
rs13220518	6:127048609:A:T	7	6	127048609	0.2411	T	A	1.95e-08	-5.616	0.953599	rs10484759	RPS4XP9	intergenic	0.868	6	9	15
rs1101562	6:127049146:A:G	7	6	127049146	0.4968	G	A	1.16e-09	6.086	0.907272	rs1490384	RPS4XP9	intergenic	0.946	6	9	15
rs1101563	6:127049198:C:T	7	6	127049198	0.4974	C	T	4.252e-13	7.247	0.9047	rs1490384	RPS4XP9	intergenic	0.464	7	9	15
rs146612077	6:127050148:C:CT	7	6	127050148	0.4976	C	CT	1.1e-09	-6.094	0.905724	rs1490384	RPS4XP9	intergenic	4.206	NA	9	15
rs139078271	6:127050163:A:AG	7	6	127050163	0.4979	AG	A	1.607e-09	6.033	0.904631	rs1490384	RPS4XP9	intergenic	4.152	NA	9	15
rs1313696	6:127052113:A:G	7	6	127052113	0.4971	G	A	1.426e-09	6.053	0.904536	rs1490384	RPS4XP9	intergenic	5.144	7	15	15
rs1313697	6:127052479:A:G	7	6	127052479	0.4974	G	A	3.778e-12	-6.945	0.904802	rs1490384	RPS4XP9	intergenic	1.02	7	15	15
rs1313698	6:127052597:A:G	7	6	127052597	0.4977	G	A	1.143e-09	6.088	0.905621	rs1490384	RPS4XP9	intergenic	0.126	7	15	15
rs1262555	6:127052816:A:G	7	6	127052816	0.4979	G	A	1.724e-12	-7.055	0.9035	rs1490384	RPS4XP9	intergenic	0.654	6	14	15
rs1262556	6:127054435:C:G	7	6	127054435	0.4811	G	C	2.619e-09	-5.954	0.829498	rs1490384	RPS4XP9	intergenic	0.829	7	9	15
rs1262557	6:127054588:C:T	7	6	127054588	0.4808	C	T	5.92e-12	-6.882	0.828702	rs1490384	RPS4XP9	intergenic	1.421	7	9	15
rs1022573	6:127054914:A:C	7	6	127054914	0.4974	C	A	4.068e-13	-7.253	0.90481	rs1490384	RPS4XP9	intergenic	0.446	7	9	15
rs853976	6:127055655:C:T	7	6	127055655	0.4807	C	T	4.85e-12	-6.91	0.82811	rs1490384	RPS4XP9	intergenic	1.588	5	5	15
rs853977	6:127055785:C:T	7	6	127055785	0.4974	C	T	3.41e-13	7.277	0.904664	rs1490384	RPS4XP9	intergenic	1.379	7	5	15
rs853979	6:127057941:A:T	7	6	127057941	0.4977	T	A	7.717e-11	6.506	0.903067	rs1490384	RPS4XP9	intergenic	0.158	6	7	15
rs853969	6:127061318:A:G	7	6	127061318	0.4977	G	A	3.389e-13	7.278	0.903124	rs1490384	RPS4XP9	intergenic	0.169	7	5	15
rs853970	6:127063983:A:G	7	6	127063983	0.4977	G	A	3.866e-13	7.26	0.902891	rs1490384	RPS4XP9	intergenic	18.4	5	7	15
rs2793052	6:127064917:A:T	7	6	127064917	0.4979	T	A	9.646e-10	-6.115	0.902637	rs1490384	RPS4XP9	intergenic	1.693	7	5	15
rs2793051	6:127064918:C:T	7	6	127064918	0.498	C	T	1.033e-09	-6.104	0.902659	rs1490384	RPS4XP9	intergenic	1.156	NA	5	15
rs853971	6:127066190:C:T	7	6	127066190	0.4972	C	T	3.614e-13	7.269	0.904163	rs1490384	RPS4XP9	intergenic	5.31	7	5	15
rs753444559	6:127066487:G:GA	7	6	127066487	0.496	GA	G	2.749e-09	5.946	0.898323	rs1490384	RPS4XP9	intergenic	0.508	NA	5	15
rs1101556	6:127067803:G:T	7	6	127067803	0.4977	G	T	3.849e-13	7.261	0.902921	rs1490384	RPS4XP9	intergenic	1.17	7	5	15
rs1101557	6:127067996:C:T	7	6	127067996	0.4972	C	T	4.364e-13	7.244	0.90418	rs1490384	RPS4XP9	intergenic	0.481	7	5	15
rs853972	6:127068293:C:G	7	6	127068293	0.4977	G	C	9.068e-11	6.482	0.902895	rs1490384	RPS4XP9	intergenic	0.931	7	5	15
rs853973	6:127068347:A:G	7	6	127068347	0.4976	G	A	4.439e-13	7.241	0.902896	rs1490384	RPS4XP9	intergenic	4.651	7	5	15
rs853974	6:127068983:C:T	7	6	127068983	0.2624	C	T	1.353e-19	9.056	0.975518	rs4273712	RPS4XP9	intergenic	3.785	6	7	15
rs853975	6:127070234:C:T	7	6	127070234	0.4973	C	T	2.281e-13	-7.331	0.904187	rs1490384	RPS4XP9	intergenic	0.233	7	7	15
rs853968	6:127071753:C:T	7	6	127071753	0.4973	C	T	4.372e-13	-7.244	0.904221	rs1490384	RPS4XP9	intergenic	6.635	7	5	15
rs861237	6:127073798:C:T	7	6	127073798	0.4977	C	T	4.139e-13	-7.251	0.902913	rs1490384	RPS4XP9	intergenic	3.165	7	5	15
rs1262545	6:127074587:C:T	7	6	127074587	0.4973	C	T	4.229e-13	-7.248	0.904239	rs1490384	RPS4XP9	intergenic	0.535	7	7	15
rs1262546	6:127075491:C:T	7	6	127075491	0.4973	C	T	5.054e-13	7.224	0.904184	rs1490384	RPS4XP9	intergenic	1.253	7	7	15
rs979197	6:127075696:C:T	7	6	127075696	0.4977	C	T	4.323e-13	-7.245	0.902898	rs1490384	RPS4XP9	intergenic	3.043	6	7	15
rs1262550	6:127078110:A:C	7	6	127078110	0.4977	C	A	4.185e-13	7.249	0.902873	rs1490384	RPS4XP9	intergenic	0.784	5	9	15
rs1262551	6:127078211:C:T	7	6	127078211	0.4978	C	T	4.991e-13	-7.226	0.902902	rs1490384	RPS4XP9	intergenic	9.093	7	9	15
rs1262552	6:127078752:C:T	7	6	127078752	0.4978	C	T	3.907e-13	-7.259	0.902856	rs1490384	RPS4XP9	intergenic	1.958	7	9	15
rs1262553	6:127078785:C:T	7	6	127078785	0.4973	C	T	3.69e-13	7.266	0.904148	rs1490384	RPS4XP9	intergenic	2.347	7	9	15
rs1015446	6:127080700:A:G	7	6	127080700	0.4973	G	A	3.916e-13	-7.258	0.902738	rs1490384	RPS4XP9	intergenic	0.709	NA	9	15
rs12525327	6:127107248:A:G	7	6	127107248	0.2576	G	A	7.063e-10	6.165	0.74979	rs10484759	RPS4XP9	intergenic	2.475	6	5	15
rs3054944	6:127115248:C:CCT	7	6	127115248	0.1583	C	CCT	1.905e-07	-5.208	0.922443	rs9375477	RPS4XP9	intergenic	1.773	NA	5	15
rs35848181	6:127118646:A:G	7	6	127118646	0.2601	G	A	5.271e-10	-6.211	0.768066	rs10484759	RPS4XP9	intergenic	0.353	6	5	15
rs13194508	6:127144683:C:T	7	6	127144683	0.2549	C	T	4.245e-09	5.874	0.789847	rs10484759	RPS4XP9	intergenic	1.222	6	5	15
rs55901622	6:127157438:A:G	7	6	127157438	0.2685	G	A	5.829e-08	5.424	0.721898	rs10484759	RPS4XP9	intergenic	0.082	6	14	15
rs17563605	6:127164572:C:T	7	6	127164572	0.2676	C	T	9.221e-08	5.341	0.72126	rs10484759	RPS4XP9	intergenic	5.528	6	7	15
rs13204965	6:127167072:A:C	7	6	127167072	0.2557	C	A	7.73e-09	5.774	0.770363	rs10484759	RPS4XP9	intergenic	1.069	6	9	15
rs12199006	6:127180738:A:G	7	6	127180738	0.1045	G	A	2.015e-08	5.611	0.802386	rs2095242	RPS4XP9	intergenic	5.141	7	5	15
rs9375477	6:127204623:A:G	7	6	127204623	0.1544	G	A	1.684e-13	-7.372	1	rs9375477	RPS4XP9	intergenic	0.535	6	5	15
rs2095242	6:127217492:G:T	7	6	127217492	0.1126	G	T	2.083e-08	-5.605	1	rs2095242	RPS4XP9	intergenic	6.941	5	14	15
rs9388539	6:127230163:C:T	7	6	127230163	0.1397	C	T	3.329e-11	-6.631	0.786824	rs2095242	RSPO3	intergenic	1.649	7	5	15
rs9491675	6:127251021:A:G	7	6	127251021	0.1444	G	A	8.729e-12	6.826	0.761811	rs2095242	RSPO3	intergenic	5.282	7	5	15
rs17650496	6:127270764:A:G	7	6	127270764	0.05313	G	A	6.124e-09	-5.813	0.95398	rs78698613	RSPO3	intergenic	5.459	5	1	15
rs1930939	6:127302457:C:T	7	6	127302457	0.08825	C	T	9.86e-06	-4.42	0.672703	rs2095242	RSPO3	intergenic	0.144	7	14	15
rs78698613	6:127340656:C:T	7	6	127340656	0.05484	C	T	4.549e-09	5.863	1	rs78698613	RSPO3	intergenic	1.078	7	5	15
rs75424572	6:127364239:G:T	7	6	127364239	0.05359	G	T	2.592e-06	-4.701	0.840229	rs78698613	RSPO3	intergenic	0.231	7	9	15
rs2237467	7:50733316:A:G	8	7	50733316	0.2203	G	A	1.571e-08	5.654	0.976608	rs2237468	GRB10	intronic	2.996	2b	2	5
rs2237468	7:50734362:C:T	8	7	50734362	0.2213	C	T	6.273e-09	5.809	1	rs2237468	GRB10	intronic	5.444	5	4	5
rs2072235	7:50737384:C:T	8	7	50737384	0.2205	C	T	7.2e-09	5.786	0.987927	rs2237468	GRB10	intronic	6.985	NA	4	5
rs76602404	7:50737835:C:T	8	7	50737835	0.2205	C	T	6.112e-08	5.415	0.987895	rs2237468	GRB10	intronic	0.091	7	4	5
rs2237471	7:50740065:C:T	8	7	50740065	0.221	C	T	7.937e-09	-5.77	0.988736	rs2237468	GRB10	intronic	2.252	5	4	5
rs2237472	7:50741502:C:T	8	7	50741502	0.2219	C	T	1.001e-08	5.731	0.986089	rs2237468	GRB10	intronic	0.044	7	4	4
rs2237473	7:50742937:A:G	8	7	50742937	0.2174	G	A	1.742e-08	5.636	0.937578	rs2237468	GRB10	intronic	0.145	5	2	5
rs2237478	7:50745794:C:T	8	7	50745794	0.2184	C	T	6.182e-08	5.413	0.927649	rs2237468	GRB10	intronic	0.701	5	5	5
rs2237479	7:50746004:C:G	8	7	50746004	0.2186	G	C	1.122e-07	-5.306	0.928203	rs2237468	GRB10	intronic	1.168	7	5	5
rs55830086	7:50746141:C:G	8	7	50746141	0.2185	G	C	1.317e-07	5.277	0.928506	rs2237468	GRB10	intronic	1.427	6	5	5
7:50746238_TA_T	7:50746238:T:TA	8	7	50746238	0.2172	TA	T	5.953e-07	4.993	0.930613	rs2237468	GRB10	intronic	9.567	NA	5	5
rs757999	7:50746972:A:G	8	7	50746972	0.2233	G	A	9.134e-09	5.746	0.953948	rs2237468	GRB10	intronic	2.988	NA	5	5
rs2237483	7:50748917:C:T	8	7	50748917	0.2239	C	T	1.295e-08	-5.687	0.951149	rs2237468	GRB10	intronic	1.041	7	1	5
rs2237485	7:50749870:A:G	8	7	50749870	0.2234	G	A	1.143e-08	5.708	0.951404	rs2237468	GRB10	intronic	0.01	4	2	5
rs2282930	7:50754679:A:G	8	7	50754679	0.2181	G	A	1.26e-08	5.691	0.921518	rs2237468	GRB10	intronic	0.084	5	4	5
rs6951828	7:54909928:A:G	9	7	54909928	0.1373	G	A	2.221e-07	-5.18	0.62212	rs151057105	SNORA73	intergenic	0.367	4	2	15
rs77973211	7:54914729:A:C	9	7	54914729	0.1383	C	A	7.557e-08	-5.377	0.627671	rs151057105	SNORA73	intergenic	0.324	6	5	15
rs61022057	7:54915489:A:T	9	7	54915489	0.1383	T	A	1.806e-07	5.218	0.627719	rs151057105	SNORA73	intergenic	0.742	7	5	15
rs60596612	7:54915690:A:G	9	7	54915690	0.1386	G	A	7.672e-08	-5.375	0.626379	rs151057105	SNORA73	intergenic	0.406	3a	7	15
rs75061358	7:54916280:G:T	9	7	54916280	0.075	G	T	1.886e-09	-6.007	0.810468	rs151057105	SNORA73	intergenic	1.606	6	9	15
rs115849102	7:54918176:A:G	9	7	54918176	0.1411	G	A	1.174e-07	5.298	0.615241	rs151057105	SNORA73	intergenic	0.006	7	9	15
rs142950337	7:54918294:C:G	9	7	54918294	0.1387	G	C	1.452e-07	-5.259	0.627304	rs151057105	SNORA73	intergenic	4.108	7	9	15
rs115204793	7:54919886:A:G	9	7	54919886	0.1387	G	A	5.157e-08	-5.446	0.627167	rs151057105	SNORA73	intergenic	1.365	7	9	15
rs149352678	7:54920906:C:T	9	7	54920906	0.09211	C	T	2.694e-10	6.315	0.97884	rs151057105	SNORA73	intergenic	1.472	7	9	15
rs78031751	7:54925645:C:T	9	7	54925645	0.1389	C	T	4.685e-08	5.463	0.627594	rs151057105	SNORA73	intergenic	0.598	5	5	15
rs6975304	7:54929373:C:T	9	7	54929373	0.1393	C	T	5.432e-08	-5.437	0.629092	rs151057105	SNORA73	intergenic	2.586	5	5	15
rs77148056	7:54935334:C:T	9	7	54935334	0.1392	C	T	8.042e-09	5.768	0.637114	rs151057105	SNORA73	intergenic	2.438	6	5	15
rs59010780	7:54937114:A:C	9	7	54937114	0.1389	C	A	1.274e-08	5.69	0.636646	rs151057105	SNORA73	intergenic	0.136	5	5	15
rs79335915	7:54938130:C:T	9	7	54938130	0.1391	C	T	8.24e-09	5.763	0.637291	rs151057105	SNORA73	intergenic	1.073	6	5	15
rs76928645	7:54941328:C:T	9	7	54941328	0.1014	C	T	5.475e-09	5.832	0.896447	rs151057105	SNORA73	intergenic	11.09	6	5	15
rs151057105	7:54944920:C:T	9	7	54944920	0.0922	C	T	2.541e-10	6.324	1	rs151057105	SNORA73	intergenic	0.322	6	5	15
rs58626582	7:54946030:A:G	9	7	54946030	0.1389	G	A	8.385e-09	-5.761	0.637553	rs151057105	SNORA73	intergenic	5.832	4	5	15
rs74504435	7:54949256:A:G	9	7	54949256	0.09203	G	A	3.137e-10	-6.292	0.99385	rs151057105	SNORA73	intergenic	14.09	5	2	15
rs79093312	7:54949504:C:T	9	7	54949504	0.1392	C	T	1.457e-08	-5.666	0.63657	rs151057105	SNORA73	intergenic	0.421	6	2	15
rs80013346	7:54954371:A:G	9	7	54954371	0.08059	G	A	1.592e-08	5.651	0.778628	rs151057105	SNORA73	intergenic	0.785	5	5	15
rs77126132	7:54966738:A:G	9	7	54966738	0.09132	G	A	2.91e-10	6.304	0.988407	rs151057105	SNORA73	intergenic	3.028	5	5	15
rs142461330	7:55012097:C:T	9	7	55012097	0.07042	C	T	1.589e-08	-5.652	0.713789	rs151057105	RP4-791C19.1	intergenic	10.62	3a	2	15
rs6979446	7:55015505:C:T	9	7	55015505	0.07032	C	T	1.253e-08	5.692	0.712846	rs151057105	RP4-791C19.1	intergenic	0.285	6	5	15
rs8179	7:92236164:C:T	10	7	92236164	0.2075	C	T	3.009e-09	-5.931	0.807185	rs42035	CDK6	UTR3	9.542	NA	4	5
rs4272	7:92236829:A:G	10	7	92236829	0.21	G	A	4.387e-10	6.24	0.818935	rs42035	CDK6	UTR3	8.893	7	4	5
rs42031	7:92237396:A:T	10	7	92237396	0.2075	T	A	5.5e-07	5.008	0.809466	rs42035	CDK6	UTR3	9.503	6	4	5
rs42033	7:92237533:A:T	10	7	92237533	0.2073	T	A	4.358e-07	5.053	0.809691	rs42035	CDK6	UTR3	7.442	7	1	5
rs42034	7:92239144:A:G	10	7	92239144	0.2437	G	A	3.117e-11	6.641	0.99988	rs42035	CDK6	UTR3	3.484	5	4	5
rs42035	7:92239531:A:G	10	7	92239531	0.2437	G	A	2.104e-11	6.699	1	rs42035	CDK6	UTR3	5.385	4	4	5
rs42036	7:92241451:C:G	10	7	92241451	0.247	G	C	7.217e-09	5.786	0.984752	rs42035	CDK6	UTR3	4.512	7	2	5
rs42377	7:92243672:A:G	10	7	92243672	0.2988	G	A	1.625e-09	-6.031	0.735295	rs42035	CDK6	UTR3	3.475	7	4	5
rs42038	7:92243719:C:T	10	7	92243719	0.2991	C	T	1.664e-09	-6.028	0.733582	rs42035	CDK6	UTR3	8.512	7	4	5
rs42039	7:92244422:C:T	10	7	92244422	0.2443	C	T	5.539e-11	-6.556	0.971373	rs42035	CDK6	UTR3	1.244	5	2	4
7:92244630_TATACA_T	7:92244630:T:TATACA	10	7	92244630	0.2444	TATACA	T	5.304e-07	-5.015	0.969801	rs42035	CDK6	intronic	4.776	NA	4	4
rs42040	7:92245927:C:T	10	7	92245927	0.2444	C	T	4.443e-11	-6.588	0.970206	rs42035	CDK6	intronic	11.59	6	4	4
rs42041	7:92246744:C:G	10	7	92246744	0.247	G	C	3.913e-09	5.888	0.977884	rs42035	CDK6	intronic	2.443	7	4	4
rs42043	7:92247333:A:G	10	7	92247333	0.247	G	A	3.503e-11	6.624	0.978351	rs42035	CDK6	intronic	7.472	5	4	4
rs42235	7:92248076:C:T	10	7	92248076	0.3	C	T	3e-09	-5.932	0.726648	rs42035	CDK6	intronic	1.211	7	4	5
rs42044	7:92250140:G:T	10	7	92250140	0.2719	G	T	5.495e-08	5.434	0.858575	rs42035	CDK6	intronic	0.584	NA	4	5
rs42046	7:92252203:C:G	10	7	92252203	0.2699	G	C	7.868e-08	5.37	0.860715	rs42035	CDK6	intronic	16.21	5	4	5
rs10269774	7:92253972:A:G	10	7	92253972	0.3267	G	A	1.558e-07	-5.246	0.655328	rs42035	CDK6	intronic	2.59	5	4	5
rs10953072	7:92256339:A:C	10	7	92256339	0.2702	C	A	4.002e-08	5.491	0.859712	rs42035	CDK6	intronic	5.678	7	4	5
rs11767704	7:92256375:C:T	10	7	92256375	0.2681	C	T	7.718e-08	-5.374	0.850452	rs42035	CDK6	intronic	2.025	7	4	5
rs12531820	7:92257392:A:G	10	7	92257392	0.2715	G	A	2.539e-08	5.571	0.855511	rs42035	CDK6	intronic	8.228	5	4	5
rs35489511	7:92257602:G:GA	10	7	92257602	0.2716	GA	G	1.052e-06	4.882	0.856033	rs42035	CDK6	intronic	2.098	NA	4	5
7:92258733_AAG_A	7:92258733:A:AAG	10	7	92258733	0.2667	AAG	A	2.593e-06	-4.701	0.849594	rs42035	CDK6	intronic	0.747	NA	4	5
rs535369995	7:92258736:A:C	10	7	92258736	0.2676	C	A	1.892e-06	4.765	0.851007	rs42035	CDK6	intronic	3.684	NA	4	5
rs17766836	7:92258961:C:T	10	7	92258961	0.2677	C	T	7.396e-08	-5.381	0.850073	rs42035	CDK6	intronic	0.458	5	4	5
rs11771637	7:92260161:A:G	10	7	92260161	0.2679	G	A	7.387e-08	-5.381	0.848679	rs42035	CDK6	intronic	6.745	5	4	5
rs548746162	7:92263789:C:CT	10	7	92263789	0.2664	C	CT	4.83e-06	-4.572	0.835893	rs42035	CDK6	intronic	8.198	NA	2	7
rs2282978	7:92264410:C:T	10	7	92264410	0.3255	C	T	4.533e-07	5.045	0.648191	rs42035	CDK6	intronic	14.67	2a	1	7
rs2282979	7:92264993:C:T	10	7	92264993	0.2693	C	T	8.819e-08	5.35	0.850517	rs42035	CDK6	intronic	4.27	3a	2	7
rs66939011	7:92265798:C:T	10	7	92265798	0.2713	C	T	5.751e-08	5.426	0.859673	rs42035	CDK6	intronic	1.674	5	5	5
rs73232024	7:92277315:A:G	10	7	92277315	0.268	G	A	5.243e-08	-5.443	0.845352	rs42035	CDK6	intronic	0.317	5	1	15
rs6960181	7:92277477:C:T	10	7	92277477	0.2679	C	T	5.974e-08	-5.42	0.845237	rs42035	CDK6	intronic	5.347	3b	1	15
rs56201652	7:92278116:A:G	10	7	92278116	0.2687	G	A	8.648e-08	-5.353	0.843194	rs42035	CDK6	intronic	2.703	7	4	5
rs11765954	7:92280695:C:T	10	7	92280695	0.269	C	T	7.956e-08	5.368	0.844987	rs42035	CDK6	intronic	0.593	7	4	5
rs6948097	7:92281953:C:T	10	7	92281953	0.2678	C	T	5.263e-08	-5.442	0.842059	rs42035	CDK6	intronic	15.62	3a	4	5
rs11764331	7:92282624:C:T	10	7	92282624	0.2679	C	T	4.509e-08	-5.47	0.84184	rs42035	CDK6	intronic	0.73	5	4	15
rs6954290	7:92283098:G:T	10	7	92283098	0.3241	G	T	3.153e-07	-5.114	0.641485	rs42035	CDK6	intronic	0.306	6	4	5
rs6954221	7:92283262:C:T	10	7	92283262	0.2679	C	T	4.842e-08	-5.457	0.84189	rs42035	CDK6	intronic	3.148	7	4	5
rs11773884	7:92285123:A:G	10	7	92285123	0.2896	G	A	1.068e-06	4.879	0.778142	rs42035	CDK6	intronic	8.723	5	4	5
rs10264916	7:92286376:A:G	10	7	92286376	0.2725	G	A	2.739e-08	5.557	0.848134	rs42035	CDK6	intronic	2.574	7	4	5
rs60814640	7:92286918:A:G	10	7	92286918	0.3452	G	A	4.283e-06	4.597	0.60147	rs42035	CDK6	intronic	8.93	4	2	5
rs17164683	7:92286980:C:T	10	7	92286980	0.2707	C	T	4.35e-08	-5.476	0.851158	rs42035	CDK6	intronic	9.569	3a	2	5
rs73232029	7:92287283:C:G	10	7	92287283	0.2701	G	C	8.442e-08	-5.357	0.853645	rs42035	CDK6	intronic	1.435	7	2	5
rs7804293	7:92287849:G:T	10	7	92287849	0.2697	G	T	2.919e-08	5.546	0.850216	rs42035	CDK6	intronic	3.522	6	2	5
rs7804722	7:92288106:C:T	10	7	92288106	0.278	C	T	3.619e-08	5.508	0.816792	rs42035	CDK6	intronic	0.544	6	4	5
rs3731326	7:92327026:A:G	10	7	92327026	0.2701	G	A	8.142e-08	5.364	0.768699	rs42035	CDK6	intronic	2.642	NA	1	7
rs1234214	10:89698190:A:C	11	10	89698190	0.3899	C	A	4.921e-08	-5.454	0.998216	rs478839	PTEN	intronic	14.44	6	4	5
rs701848	10:89726745:C:T	11	10	89726745	0.3907	C	T	1.175e-07	5.297	0.9978	rs478839	PTEN	UTR3	15.18	6	4	5
rs478839	10:89731870:A:G	11	10	89731870	0.3912	G	A	4.55e-08	5.468	1	rs478839	PTEN	downstream	6.101	7	5	15
rs559270	10:89759308:C:T	11	10	89759308	0.3815	C	T	1.725e-07	5.227	0.954091	rs478839	SNORD74	intergenic	2.989	7	5	15
rs806685	10:89765544:A:G	11	10	89765544	0.3793	G	A	5.107e-06	-4.56	0.944551	rs478839	SNORD74	intergenic	1.868	7	5	15
rs662115	10:89772989:C:T	11	10	89772989	0.4479	C	T	1.406e-06	-4.824	0.701883	rs478839	SNORD74	intergenic	0.972	7	5	15
rs2785070	10:89774578:C:T	11	10	89774578	0.4463	C	T	1.388e-06	4.827	0.705362	rs478839	SNORD74	intergenic	1.031	NA	5	15
rs2785078	10:89776074:C:T	11	10	89776074	0.4467	C	T	1.127e-06	4.868	0.706839	rs478839	SNORD74	intergenic	8.948	6	5	15
rs9419939	10:104547610:A:G	12	10	104547610	0.1757	G	A	2.676e-09	5.95	1	rs9419939	WBP1L	intronic	5.06	6	4	5
rs2432580	10:104562212:C:T	12	10	104562212	0.1757	C	T	4.609e-09	5.861	0.998929	rs9419939	WBP1L	intronic	12.86	5	4	7
rs284859	10:104573017:G:T	12	10	104573017	0.1745	G	T	1.313e-08	5.684	0.966888	rs9419939	WBP1L	exonic	13.81	NA	4	4
rs6892	10:104575870:A:G	12	10	104575870	0.1739	G	A	1.01e-08	-5.729	0.966461	rs9419939	WBP1L	UTR3	15.53	NA	2	7
rs284849	10:104591182:G:T	12	10	104591182	0.1924	G	T	2.311e-10	6.339	0.751359	rs9419939	CYP17A1	intronic	4.255	5	2	15
rs284848	10:104592125:A:G	12	10	104592125	0.1925	G	A	1.53e-10	6.402	0.75126	rs9419939	CYP17A1	intronic	1.635	NA	4	15
rs2486758	10:104597480:C:T	12	10	104597480	0.2101	C	T	1.651e-08	-5.645	0.669699	rs9419939	CYP17A1	upstream:downstream	10.38	1b	7	15
rs9420881	10:104614613:C:T	12	10	104614613	0.2102	C	T	1.391e-08	5.674	0.669164	rs9419939	C10orf32:C10orf32-ASMT	intronic	6.441	5	1	5
rs1163564	10:104694036:C:T	12	10	104694036	0.2046	C	T	8.103e-07	-4.933	0.7013	rs1628768	CNNM2	intronic	4.127	5	5	15
rs3096383	10:104709267:A:G	12	10	104709267	0.1958	G	A	7.804e-10	6.149	0.714633	rs1628768	CNNM2	intronic	0.788	7	5	15
rs6584535	10:104734612:C:T	12	10	104734612	0.2137	C	T	6.002e-08	5.419	0.636628	rs1628768	CNNM2	intronic	11.19	6	5	15
10:104739553_TA_T	10:104739553:T:TA	12	10	104739553	0.1961	TA	T	1.939e-06	-4.76	0.717349	rs1628768	CNNM2	intronic	0.394	NA	5	15
rs7908450	10:104759191:C:G	12	10	104759191	0.196	G	C	2.667e-07	-5.146	0.719198	rs1628768	CNNM2	intronic	2.46	6	5	15
rs2184996	10:104795835:A:G	12	10	104795835	0.1963	G	A	2.152e-09	5.986	0.721171	rs1628768	CNNM2	intronic	7.313	7	5	15
rs56036640	10:104852002:C:T	12	10	104852002	0.1971	C	T	8.33e-10	-6.139	0.723491	rs1628768	NT5C2	intronic	1.787	7	4	4
rs1163246	10:104893271:A:G	12	10	104893271	0.1971	G	A	1.169e-09	6.084	0.723413	rs1628768	NT5C2	intronic	2.537	7	4	5
rs1163248	10:104896563:A:G	12	10	104896563	0.2155	G	A	9.198e-08	5.342	0.637403	rs1628768	NT5C2	intronic	0.754	6	4	5
rs1163249	10:104909890:A:G	12	10	104909890	0.1975	G	A	1.548e-09	6.039	0.721261	rs1628768	NT5C2	intronic	0.008	1f	4	5
rs1141095	10:104953007:C:G	12	10	104953007	0.2159	G	C	9.512e-07	4.901	0.637715	rs1628768	NT5C2	UTR5	12.71	4	1	1
rs1750480	10:104965551:G:T	12	10	104965551	0.3375	G	T	1.298e-09	6.068	0.999994	rs1773924	ST13P13	intergenic	1.308	NA	1	15
rs1773924	10:104965552:C:T	12	10	104965552	0.3375	C	T	1.262e-09	6.072	1	rs1773924	ST13P13	intergenic	1.546	5	1	15
rs10883848	10:104973061:A:G	12	10	104973061	0.3103	G	A	1.463e-11	6.752	0.885317	rs1773924	ST13P13	intergenic	1.679	5	5	15
rs6584542	10:104995495:A:G	12	10	104995495	0.3093	G	A	8.707e-09	5.754	0.866765	rs1773924	RPEL1	intergenic	2.906	6	5	15
rs4917384	10:104995788:C:T	12	10	104995788	0.3111	C	T	4.681e-11	6.581	0.87294	rs1773924	RPEL1	intergenic	0.963	6	5	15
rs10748841	10:104996309:A:G	12	10	104996309	0.3088	G	A	1.997e-08	-5.612	0.868981	rs1773924	RPEL1	intergenic	0.402	7	5	15
rs6584545	10:104999266:A:T	12	10	104999266	0.234	T	A	7.213e-09	5.786	0.995237	rs1628768	RPEL1	intergenic	1.514	6	2	15
rs4917385	10:105003721:G:T	12	10	105003721	0.3187	G	T	1.544e-10	6.401	0.841566	rs1773924	RPEL1	intergenic	0.259	7	5	15
rs1628768	10:105012994:C:T	12	10	105012994	0.2341	C	T	9.714e-12	-6.811	1	rs1628768	RPEL1	intergenic	1.424	6	14	15
rs1712509	10:105013870:G:T	12	10	105013870	0.3185	G	T	8.644e-11	6.489	0.838275	rs1773924	RPEL1	intergenic	7.342	6	7	15
rs1712512	10:105016977:A:T	12	10	105016977	0.3168	T	A	2.032e-08	-5.609	0.836158	rs1773924	RPEL1	intergenic	0.011	6	5	15
rs1163073	10:105022934:C:T	12	10	105022934	0.3187	C	T	9.256e-11	-6.479	0.837604	rs1773924	INA	intergenic	12.55	6	13	14
rs2487862	10:105045477:C:T	12	10	105045477	0.2331	C	T	1.955e-10	6.365	0.984402	rs1628768	INA	intronic	0.579	7	4	14
rs7076274	10:105046007:A:G	12	10	105046007	0.3174	G	A	2.549e-10	6.324	0.822743	rs1773924	INA	intronic	0.007	6	4	14
rs3740381	10:105046689:C:G	12	10	105046689	0.3175	G	C	3.369e-08	5.521	0.822722	rs1773924	INA	intronic	0.648	6	4	14
rs7917388	10:105054963:C:T	12	10	105054963	0.3176	C	T	1.546e-10	6.401	0.822245	rs1773924	INA	intergenic	9.917	7	5	15
rs11191642	10:105055912:A:G	12	10	105055912	0.3176	G	A	1.488e-10	-6.407	0.822239	rs1773924	INA	intergenic	6.951	7	5	15
rs2030205	10:105056473:C:G	12	10	105056473	0.2331	G	C	1.073e-08	5.719	0.984022	rs1628768	PCGF6	intergenic	0.782	5	5	15
rs41287490	10:105063279:C:T	12	10	105063279	0.1492	C	T	7.699e-09	-5.775	1	rs41287490	PCGF6	UTR3	9.725	7	4	5
10:105064973_AC_A	10:105064973:A:AC	12	10	105064973	0.3167	AC	A	1.432e-07	5.261	0.816615	rs1773924	PCGF6	intronic	2.98	NA	4	5
rs61869825	10:105073070:C:T	12	10	105073070	0.3176	C	T	1.49e-10	6.406	0.820619	rs1773924	PCGF6	intronic	2.402	6	4	4
rs12220267	10:105075712:C:T	12	10	105075712	0.3177	C	T	9.667e-11	6.472	0.820176	rs1773924	PCGF6	intronic	5.34	6	4	5
rs4420190	10:105085191:C:T	12	10	105085191	0.233	C	T	6.632e-11	-6.529	0.98073	rs1628768	PCGF6	intronic	3.189	6	4	4
rs72846192	10:105091459:A:C	12	10	105091459	0.2327	C	A	6.756e-11	-6.526	0.980731	rs1628768	PCGF6	intronic	9.379	6	4	5
rs11191658	10:105096021:A:G	12	10	105096021	0.3175	G	A	1.182e-10	-6.442	0.820248	rs1773924	PCGF6	intronic	2.095	6	4	5
rs72846198	10:105098024:A:G	12	10	105098024	0.3175	G	A	1.384e-10	6.418	0.820395	rs1773924	PCGF6	intronic	1.548	5	4	5
rs11191660	10:105102965:A:G	12	10	105102965	0.3175	G	A	1.491e-10	6.406	0.820035	rs1773924	PCGF6	intronic	0.106	7	4	4
rs4311992	10:105120649:A:G	12	10	105120649	0.2324	G	A	3.951e-11	6.606	0.974909	rs1628768	TAF5	intergenic	4.305	4	5	15
rs113528138	10:105125451:A:C	12	10	105125451	0.3177	C	A	1.309e-10	6.426	0.81761	rs1773924	TAF5	intergenic	5.652	5	2	15
rs11191667	10:105128898:A:G	12	10	105128898	0.3176	G	A	1.269e-10	6.431	0.817352	rs1773924	TAF5	intronic	2.913	4	1	2
rs7911488	10:105154089:A:G	12	10	105154089	0.3176	G	A	6.018e-11	-6.543	0.815604	rs1773924	USMG5:MIR1307	ncRNA_exonic	16.95	1f	2	5
rs7076463	10:105161778:C:T	12	10	105161778	0.3176	C	T	1.205e-10	6.439	0.816848	rs1773924	PDCD11	intronic	1.93	7	4	4
rs11191683	10:105170649:G:T	12	10	105170649	0.3172	G	T	1.379e-10	6.418	0.816368	rs1773924	PDCD11	intronic	0.003	7	4	4
rs2271751	10:105175131:C:T	12	10	105175131	0.3195	C	T	3.094e-10	-6.294	0.807049	rs1773924	PDCD11	intronic	4.222	6	4	4
rs3217827	12:4392391:A:C	13	12	4392391	0.498	C	A	1.799e-06	-4.775	0.635363	rs3217870	CCND2	intronic	0.247	4	3	4
rs3217870	12:4400111:C:T	13	12	4400111	0.3931	C	T	3.019e-09	-5.931	1	rs3217870	CCND2	intronic	0.747	5	2	4
rs3217874	12:4400808:C:T	13	12	4400808	0.4373	C	T	5.065e-08	5.449	0.824866	rs3217870	CCND2	intronic	1.738	6	1	4
rs2066827	12:12871099:G:T	14	12	12871099	0.233	G	T	4.018e-10	6.253	1	rs2066827	CDKN1B	exonic	18.05	2b	1	1
rs10876431	12:53730160:A:G	15	12	53730160	0.07322	G	A	7.159e-07	4.957	0.78301	rs7134628	SP7	UTR5	8.906	4	1	13
rs11836700	12:53730525:C:T	15	12	53730525	0.187	C	T	2.978e-06	4.672	0.613766	rs7970368	SP7	intronic	14.43	4	2	13
rs11829355	12:53733283:A:G	15	12	53733283	0.1879	G	A	1.435e-06	4.82	0.61799	rs7970368	SP7	intronic	2.467	7	5	14
rs10876434	12:53734675:G:T	15	12	53734675	0.1881	G	T	2.362e-06	4.72	0.618683	rs7970368	SP7	intronic	5.794	5	5	14
rs11170509	12:53743050:C:T	15	12	53743050	0.1522	C	T	2.524e-09	5.96	0.816056	rs7970368	SP7	intergenic	0.753	6	5	15
rs11170510	12:53743734:A:G	15	12	53743734	0.1522	G	A	3.724e-09	-5.896	0.81611	rs7970368	SP7	intergenic	12.29	7	5	15
rs11170516	12:53752692:A:G	15	12	53752692	0.1525	G	A	1.707e-09	6.023	0.816876	rs7970368	SP7	intergenic	1.008	1f	5	15
rs11170517	12:53753909:C:T	15	12	53753909	0.1349	C	T	4.805e-08	5.458	0.737667	rs7134628	SP7	intergenic	0.854	4	5	15
rs35437931	12:53756354:C:T	15	12	53756354	0.1533	C	T	1.982e-09	-5.999	0.818863	rs7970368	SP7	intergenic	2.803	7	5	15
rs12582170	12:53757831:A:G	15	12	53757831	0.1559	G	A	1.433e-09	6.052	0.808372	rs7970368	SP1	intergenic	3.694	7	5	15
rs12828860	12:53759803:C:G	15	12	53759803	0.1536	G	C	5.483e-07	5.009	0.819329	rs7970368	SP1	intergenic	2.3	4	2	15
rs58123204	12:53760162:A:G	15	12	53760162	0.1529	G	A	1.542e-09	-6.04	0.818865	rs7970368	SP1	intergenic	1.255	6	2	15
rs7962345	12:53762887:C:T	15	12	53762887	0.1559	C	T	4.078e-09	-5.881	0.809327	rs7970368	SP1	intergenic	1.022	5	5	15
rs10876447	12:53770941:A:G	15	12	53770941	0.1541	G	A	2.362e-09	5.971	0.817649	rs7970368	SP1	intergenic	9.242	1f	5	5
rs36065378	12:53774779:A:G	15	12	53774779	0.1538	G	A	1.691e-09	-6.025	0.821956	rs7970368	SP1	intronic	5.054	3a	1	1
rs3741651	12:53777171:A:G	15	12	53777171	0.1726	G	A	1.752e-10	-6.382	0.944671	rs7970368	SP1	exonic	11.84	1f	2	3
rs2446066	12:53778650:G:T	15	12	53778650	0.1744	G	T	1.478e-10	6.408	0.936881	rs7970368	SP1	intronic	2.655	7	1	6
rs10876449	12:53779775:C:T	15	12	53779775	0.1726	C	T	2.006e-10	-6.361	0.944739	rs7970368	SP1	intronic	5.524	5	1	5
rs11170525	12:53782628:G:T	15	12	53782628	0.1727	G	T	2.013e-10	6.36	0.944395	rs7970368	SP1	intronic	4.888	5	1	7
rs12368491	12:53782959:A:G	15	12	53782959	0.1726	G	A	1.803e-10	6.377	0.944827	rs7970368	SP1	intronic	2.518	6	1	5
rs2683522	12:53783396:C:T	15	12	53783396	0.1745	C	T	3.069e-08	5.537	0.936393	rs7970368	SP1	intronic	2.065	6	1	5
rs7315782	12:53784913:A:G	15	12	53784913	0.1726	G	A	2.241e-10	6.344	0.944739	rs7970368	SP1	intronic	2.005	1f	1	5
rs2694847	12:53785028:A:G	15	12	53785028	0.1745	G	A	2.194e-10	-6.347	0.936328	rs7970368	SP1	intronic	1.629	7	2	5
rs7134628	12:53785861:A:G	15	12	53785861	0.1038	G	A	4.157e-09	5.878	1	rs7134628	SP1	intronic	6.803	2b	1	5
rs7134665	12:53786033:C:T	15	12	53786033	0.1723	C	T	2.598e-10	6.321	0.947137	rs7970368	SP1	intronic	3.286	7	4	5
rs149919208	12:53787866:A:G	15	12	53787866	0.1726	G	A	2.676e-10	-6.316	0.94474	rs7970368	SP1	intronic	1.605	7	4	5
rs2460882	12:53787953:C:T	15	12	53787953	0.1745	C	T	4.76e-10	-6.227	0.936328	rs7970368	SP1	intronic	3.458	7	4	5
rs11170532	12:53788335:A:G	15	12	53788335	0.1726	G	A	2.683e-10	6.316	0.94474	rs7970368	SP1	intronic	1.862	6	4	5
rs2608302	12:53790296:G:T	15	12	53790296	0.1747	G	T	2.663e-10	-6.317	0.93581	rs7970368	SP1	intronic	3.326	NA	4	5
rs7300593	12:53790450:C:T	15	12	53790450	0.1726	C	T	2.736e-10	-6.313	0.944749	rs7970368	SP1	intronic	3.841	1f	4	5
rs7133236	12:53790985:A:G	15	12	53790985	0.1726	G	A	2.284e-10	-6.341	0.944993	rs7970368	SP1	intronic	1.056	6	4	5
rs7955418	12:53791630:A:G	15	12	53791630	0.1727	G	A	4.373e-10	6.24	0.944687	rs7970368	SP1	intronic	0.238	5	4	5
rs74090765	12:53792914:G:T	15	12	53792914	0.1727	G	T	3.365e-10	-6.281	0.945053	rs7970368	SP1	intronic	1.416	6	4	5
rs35969688	12:53793209:A:G	15	12	53793209	0.1723	G	A	3.758e-10	6.264	0.947449	rs7970368	SP1	intronic	0.397	7	4	5
rs2608301	12:53793314:A:C	15	12	53793314	0.1746	C	A	4.877e-10	6.223	0.936584	rs7970368	SP1	intronic	0.638	NA	4	5
rs2947336	12:53793653:C:G	15	12	53793653	0.1746	G	C	5.44e-08	-5.436	0.936584	rs7970368	SP1	intronic	0.771	6	4	5
rs34652044	12:53794476:A:G	15	12	53794476	0.1039	G	A	7.371e-09	5.782	0.99939	rs7134628	SP1	intronic	0.013	7	4	5
rs57676448	12:53794787:C:T	15	12	53794787	0.1727	C	T	3.851e-10	6.26	0.945248	rs7970368	SP1	intronic	1.325	6	4	5
rs2947337	12:53796998:A:G	15	12	53796998	0.1746	G	A	3.076e-10	6.295	0.936639	rs7970368	SP1	intronic	1.189	7	2	5
rs34148420	12:53798808:C:T	15	12	53798808	0.1723	C	T	4.323e-10	-6.242	0.947827	rs7970368	SP1	intronic	4.159	6	4	5
rs784882	12:53799895:A:G	15	12	53799895	0.1746	G	A	6.997e-10	-6.166	0.936959	rs7970368	SP1	intronic	0.272	6	4	5
rs80297745	12:53801461:A:C	15	12	53801461	0.1724	C	A	1.103e-09	6.094	0.948074	rs7970368	SP1	intronic	3.897	7	4	5
rs192834490	12:53801698:G:T	15	12	53801698	0.1727	G	T	8.141e-08	5.364	0.945528	rs7970368	SP1	intronic	0.907	7	4	5
rs114075368	12:53801744:G:T	15	12	53801744	0.1727	G	T	1.038e-09	-6.103	0.945528	rs7970368	SP1	intronic	1.597	7	4	5
rs7968637	12:53803633:C:T	15	12	53803633	0.1724	C	T	5.424e-10	-6.206	0.948167	rs7970368	SP1	intronic	1.048	NA	4	4
rs12817984	12:53804307:G:T	15	12	53804307	0.1727	G	T	5.425e-10	-6.206	0.945833	rs7970368	SP1	intronic	10.25	6	4	4
rs10876450	12:53811034:C:T	15	12	53811034	0.1737	C	T	2.641e-10	-6.318	0.963246	rs7970368	SP1	downstream	2.646	1d	2	5
rs11170547	12:53813003:C:T	15	12	53813003	0.1055	C	T	2.182e-08	5.597	0.980041	rs7134628	SP1	intergenic	8.389	7	5	5
rs10876451	12:53813424:A:C	15	12	53813424	0.1734	C	A	3.889e-10	-6.258	0.965853	rs7970368	SP1	intergenic	0.861	7	5	5
rs2683525	12:53813812:C:T	15	12	53813812	0.1769	C	T	2.364e-10	6.336	0.962767	rs7970368	SP1	intergenic	0.731	4	5	5
rs10876452	12:53814258:A:T	15	12	53814258	0.1756	T	A	3.45e-08	5.517	0.967465	rs7970368	AMHR2	intergenic	0.005	6	5	5
rs11170549	12:53814380:C:T	15	12	53814380	0.175	C	T	2.055e-10	6.357	0.971476	rs7970368	AMHR2	intergenic	9.16	4	5	5
rs11170550	12:53814714:G:T	15	12	53814714	0.175	G	T	2.258e-10	6.343	0.971476	rs7970368	AMHR2	intergenic	0.526	4	1	5
rs2683524	12:53814853:C:T	15	12	53814853	0.1768	C	T	2.777e-10	6.311	0.963225	rs7970368	AMHR2	intergenic	1.666	NA	1	5
rs7970368	12:53815974:G:T	15	12	53815974	0.1773	G	T	1.419e-10	-6.414	1	rs7970368	AMHR2	intergenic	3.471	7	5	15
rs2002555	12:53817237:A:G	15	12	53817237	0.1772	G	A	2.494e-10	-6.327	0.999929	rs7970368	AMHR2	upstream	4.285	NA	5	15
rs2272002	12:53817916:A:T	15	12	53817916	0.1593	T	A	1.735e-07	5.226	0.879974	rs7970368	AMHR2	intronic	12.5	5	5	15
rs2071558	12:53819467:C:T	15	12	53819467	0.1777	C	T	2.645e-10	6.318	0.997187	rs7970368	AMHR2	intronic	10.23	1f	2	15
rs11614010	12:53820037:C:T	15	12	53820037	0.1777	C	T	2.6e-10	-6.321	0.99717	rs7970368	AMHR2	intronic	0.026	7	2	15
rs10876453	12:53820188:A:G	15	12	53820188	0.1777	G	A	3.252e-10	-6.286	0.99717	rs7970368	AMHR2	intronic	3.382	6	2	15
rs12811015	12:53820725:C:G	15	12	53820725	0.1777	G	C	1.18e-06	-4.859	0.99717	rs7970368	AMHR2	intronic	0.207	6	5	15
rs10876454	12:53821542:A:G	15	12	53821542	0.1777	G	A	3.214e-10	-6.288	0.997161	rs7970368	AMHR2	intronic	7.877	6	5	15
rs11170553	12:53822092:C:T	15	12	53822092	0.07531	C	T	7.253e-07	4.954	0.72077	rs7134628	AMHR2	intronic	7.02	2b	2	15
rs3741664	12:53822670:A:G	15	12	53822670	0.1787	G	A	3.089e-10	6.294	0.99335	rs7970368	AMHR2	intronic	13	5	2	15
rs784891	12:53822992:C:T	15	12	53822992	0.1802	C	T	3.56e-10	-6.272	0.982932	rs7970368	AMHR2	intronic	1.704	NA	4	15
rs11170555	12:53824143:A:G	15	12	53824143	0.1787	G	A	2.854e-10	-6.307	0.993132	rs7970368	AMHR2	intronic	3.345	7	1	15
rs17099205	12:53824582:A:G	15	12	53824582	0.1787	G	A	3.298e-10	-6.284	0.993227	rs7970368	AMHR2	intronic	4.148	5	2	15
rs12368222	12:53824744:A:G	15	12	53824744	0.1787	G	A	4.033e-10	-6.253	0.993228	rs7970368	AMHR2	intronic	11.33	5	4	15
rs10876455	12:53825325:C:T	15	12	53825325	0.1785	C	T	3.374e-10	-6.281	0.992622	rs7970368	AMHR2	downstream	10.2	1b	2	15
rs7309494	12:53825993:A:G	15	12	53825993	0.1786	G	A	2.763e-10	-6.312	0.992661	rs7970368	AMHR2	downstream	0.101	7	5	15
rs12372079	12:53826359:C:T	15	12	53826359	0.1783	C	T	1.71e-09	6.023	0.995058	rs7970368	AMHR2	intergenic	1.733	7	5	15
rs1971230	12:53827209:A:G	15	12	53827209	0.1803	G	A	6.179e-10	6.186	0.980758	rs7970368	AMHR2	intergenic	0.163	7	5	15
rs76805893	12:53830119:C:G	15	12	53830119	0.1781	G	C	1.954e-08	5.616	0.994227	rs7970368	AMHR2	intergenic	2.859	5	5	15
rs12820532	12:53831472:A:G	15	12	53831472	0.1782	G	A	9.348e-10	6.12	0.994899	rs7970368	PRR13	intergenic	0.807	6	5	15
rs2364837	12:53833798:C:G	15	12	53833798	0.1802	G	C	2.356e-08	5.584	0.98143	rs7970368	PRR13	intergenic	1.487	7	5	15
rs921990	12:53834943:A:G	15	12	53834943	0.1802	G	A	3.073e-10	6.295	0.981411	rs7970368	PRR13	upstream	7.409	NA	1	2
rs11170558	12:53835035:G:T	15	12	53835035	0.1782	G	T	2.711e-10	6.314	0.994714	rs7970368	PRR13	upstream	2.975	2a	1	1
rs8707	12:53839956:C:G	15	12	53839956	0.1994	G	C	1.807e-06	-4.774	0.667393	rs7970368	PRR13:RP11-793H13.8:PCBP2	ncRNA_intronic	3.798	5	3	4
rs8652	12:53840385:C:T	15	12	53840385	0.1781	C	T	2.575e-10	-6.322	0.965777	rs7970368	PRR13:RP11-793H13.8:PCBP2	ncRNA_intronic	6.167	7	4	4
rs11610326	12:53841854:G:T	15	12	53841854	0.1761	G	T	1.518e-10	6.404	0.978207	rs7970368	RP11-793H13.8:PCBP2	ncRNA_intronic	3.046	5	4	4
rs111379945	12:53843544:A:C	15	12	53843544	0.1777	C	A	2.705e-10	6.315	0.962729	rs7970368	RP11-793H13.8:PCBP2	ncRNA_intronic	0.774	6	4	5
rs111939932	12:53843771:C:T	15	12	53843771	0.1756	C	T	1.646e-10	6.391	0.975966	rs7970368	RP11-793H13.8:PCBP2	ncRNA_intronic	1.08	7	4	5
rs12828029	12:53864012:A:G	15	12	53864012	0.157	G	A	1.31e-08	-5.685	0.853679	rs7970368	PCBP2	intronic	2.973	4	4	4
rs34109204	12:53872283:A:C	15	12	53872283	0.157	C	A	1.257e-08	5.692	0.849557	rs7970368	PCBP2	intronic	2.017	3a	4	4
rs71455249	12:53872385:G:T	15	12	53872385	0.1033	G	T	1.347e-08	-5.68	0.945838	rs7134628	PCBP2	intronic	0.313	4	4	4
rs3816806	12:53880122:C:T	15	12	53880122	0.1569	C	T	2.264e-08	-5.591	0.847969	rs7970368	MAP3K12	intronic	1.527	4	4	4
rs34649330	12:53893031:C:T	15	12	53893031	0.1565	C	T	3.062e-08	5.538	0.821808	rs7970368	MAP3K12	intronic	17.06	2b	1	1
rs2280448	12:53896984:A:G	15	12	53896984	0.1571	G	A	1.853e-08	5.625	0.814667	rs7970368	TARBP2	UTR3	0.532	NA	1	5
rs11170566	12:53907067:C:T	15	12	53907067	0.1574	C	T	4.01e-08	5.49	0.807476	rs7970368	RP11-793H13.10:ATF7	UTR3	5.687	1f	4	4
rs11170567	12:53908839:C:T	15	12	53908839	0.07409	C	T	8.673e-07	4.92	0.652526	rs7134628	RP11-793H13.10:ATF7:RP11-793H13.3	ncRNA_intronic	9.228	1d	4	4
rs11170569	12:53913426:G:T	15	12	53913426	0.14	G	T	1.928e-07	-5.206	0.693077	rs7970368	RP11-793H13.10:ATF7	intronic	3.138	6	4	4
rs7315185	12:53924359:A:T	15	12	53924359	0.1404	T	A	5.271e-06	4.554	0.689692	rs7970368	RP11-793H13.10:ATF7	intronic	0.194	5	4	4
rs8938	12:53936878:G:T	15	12	53936878	0.1405	G	T	1.028e-07	5.322	0.686849	rs7970368	RP11-793H13.10:ATF7	UTR3	3.598	NA	4	4
rs7969195	12:53942789:A:G	15	12	53942789	0.1406	G	A	1.178e-07	5.297	0.686627	rs7970368	RP11-793H13.10:ATF7	intronic	0.936	6	4	5
rs33921258	12:53946410:A:G	15	12	53946410	0.1044	G	A	4.725e-09	5.857	0.849619	rs7134628	RP11-793H13.10:ATF7	exonic	9.93	5	4	5
rs7966766	12:53950968:A:T	15	12	53950968	0.1408	T	A	4.405e-06	4.591	0.683799	rs7970368	RP11-793H13.10:ATF7	intronic	9.805	5	5	5
rs7302835	12:53955066:C:T	15	12	53955066	0.1408	C	T	7.348e-08	5.382	0.683512	rs7970368	RP11-793H13.10:ATF7	intronic	1.267	5	2	5
rs1485394	12:53955485:A:C	15	12	53955485	0.1408	C	A	7.232e-08	-5.385	0.683508	rs7970368	RP11-793H13.10:ATF7	intronic	15.24	1b	2	5
rs7298336	12:53957330:G:T	15	12	53957330	0.1405	G	T	7.048e-08	5.39	0.684708	rs7970368	RP11-793H13.10:ATF7	intronic	2.52	7	5	5
rs7314664	12:53957586:C:T	15	12	53957586	0.1329	C	T	1.086e-07	-5.312	0.643723	rs7134628	RP11-793H13.10:ATF7	intronic	1.753	5	5	5
rs111814517	12:53973994:C:T	15	12	53973994	0.1396	C	T	5.491e-08	5.435	0.676329	rs7970368	RP11-793H13.10:ATF7	intronic	0.054	6	4	5
rs11170614	12:54017647:A:G	15	12	54017647	0.1308	G	A	2.533e-08	5.571	0.64132	rs7134628	RP11-793H13.10:ATF7	intronic	11.1	3a	1	2
rs7962971	12:54045187:C:T	15	12	54045187	0.09261	C	T	2.621e-08	-5.565	0.725996	rs7134628	ATP5G2	intergenic	1.787	6	5	15
rs71455254	12:54059281:A:G	15	12	54059281	0.09321	G	A	2.393e-08	5.581	0.712122	rs7134628	ATP5G2	intronic	1.781	7	4	4
rs12818931	12:54072180:A:G	15	12	54072180	0.1308	G	A	1.312e-07	5.277	0.605142	rs7134628	ATP5G2	upstream	3.165	5	1	14
rs3910063	12:54086274:A:G	15	12	54086274	0.08907	G	A	4.371e-08	5.475	0.712958	rs7134628	ATP5G2	intergenic	2.607	NA	5	14
rs140420162	12:56372558:C:CT	16	12	56372558	0.4148	C	CT	1.351e-06	-4.832	0.809461	rs7297175	RAB5B	intronic	1.334	NA	4	5
rs773114	12:56379060:A:T	16	12	56379060	0.4215	T	A	1.331e-10	-6.424	0.827854	rs7297175	RAB5B	intronic	10.7	5	4	4
rs1873914	12:56379427:C:G	16	12	56379427	0.4211	G	C	1.658e-10	6.39	0.827745	rs7297175	RAB5B	UTR5	6.6	6	4	4
rs705699	12:56384804:A:G	16	12	56384804	0.4227	G	A	4.547e-10	6.234	0.833914	rs7297175	RAB5B	intronic	15.06	NA	4	4
rs705700	12:56389293:C:T	16	12	56389293	0.4227	C	T	2.121e-10	-6.352	0.835361	rs7297175	RAB5B	downstream	6.489	NA	4	5
rs1081975	12:56393337:C:G	16	12	56393337	0.422	G	C	1.102e-09	-6.094	0.851828	rs7297175	SUOX	UTR5	2.861	5	4	5
rs773125	12:56394954:A:G	16	12	56394954	0.4116	G	A	2.749e-09	-5.946	0.83051	rs7297175	SUOX	intronic	5.308	7	1	5
rs1689510	12:56396768:C:G	16	12	56396768	0.3382	G	C	1.715e-07	5.228	0.626997	rs7297175	SUOX	intronic	2.525	6	4	4
rs10876864	12:56401085:A:G	16	12	56401085	0.4254	G	A	6.455e-11	-6.533	0.911122	rs7297175	IKZF4	upstream:downstream	0.254	1f	1	1
rs772921	12:56403577:C:T	16	12	56403577	0.3412	C	T	9.77e-09	5.735	0.637254	rs7297175	IKZF4	intronic	5.567	1d	2	5
rs1701704	12:56412487:G:T	16	12	56412487	0.3419	G	T	2.155e-08	-5.599	0.635778	rs7297175	IKZF4	intronic	8.449	6	4	5
rs2456973	12:56416928:A:C	16	12	56416928	0.3419	C	A	2.146e-08	-5.6	0.635789	rs7297175	IKZF4	intronic	3.224	NA	1	5
12:56422639_CGTG_C	12:56422639:C:CGTG	16	12	56422639	0.3414	C	CGTG	1.307e-06	-4.839	0.637878	rs7297175	IKZF4	intronic	0.766	NA	4	5
rs1702877	12:56427808:C:T	16	12	56427808	0.3408	C	T	2.708e-08	5.559	0.641606	rs7297175	IKZF4:RP11-603J24.4	ncRNA_intronic	2.724	NA	4	4
rs705704	12:56435412:A:G	16	12	56435412	0.3413	G	A	1.839e-08	5.627	0.646597	rs7297175	RP11-603J24.4	ncRNA_exonic	9.023	1f	1	1
rs705705	12:56435504:C:G	16	12	56435504	0.3373	G	C	1.691e-06	4.787	0.645826	rs7297175	RP11-603J24.4	ncRNA_exonic	7.401	2a	1	1
rs1131017	12:56435929:C:G	16	12	56435929	0.4282	G	C	3.275e-10	6.285	0.938373	rs7297175	RPS26	UTR5	7.88	4	1	1
12:56441668_TA_T	12:56441668:T:TA	16	12	56441668	0.3419	TA	T	9.245e-07	4.907	0.651734	rs7297175	RPS26	intergenic	0.702	NA	5	15
rs34415530	12:56444632:C:T	16	12	56444632	0.3414	C	T	1.513e-08	5.66	0.649749	rs7297175	RPS26	intergenic	2.582	7	5	15
rs10876866	12:56445366:A:G	16	12	56445366	0.3413	G	A	9.75e-09	5.735	0.650766	rs7297175	RPS26	intergenic	2.379	6	5	15
rs61938962	12:56446766:C:T	16	12	56446766	0.3412	C	T	1.378e-08	5.676	0.651285	rs7297175	RPS26	intergenic	3.428	7	5	15
rs61938963	12:56446804:C:T	16	12	56446804	0.3412	C	T	1.325e-08	5.683	0.651299	rs7297175	RPS26	intergenic	3.187	7	5	15
rs7302200	12:56449435:A:G	16	12	56449435	0.3398	G	A	3.899e-08	5.495	0.648113	rs7297175	RPS26	intergenic	3.147	7	5	15
rs757037457	12:56450107:G:GA	16	12	56450107	0.3411	GA	G	7.41e-07	4.95	0.657274	rs7297175	RPS26	intergenic	0.055	NA	5	15
rs2640564	12:56455294:C:T	16	12	56455294	0.3412	C	T	1.05e-08	5.722	0.652089	rs7297175	RPS26	intergenic	0.198	6	5	15
rs2640562	12:56466473:C:T	16	12	56466473	0.3469	C	T	1.205e-08	5.699	0.673982	rs7297175	ERBB3	intergenic	5.419	NA	5	15
rs7312770	12:56467587:C:T	16	12	56467587	0.4991	C	T	2.155e-08	-5.599	0.760731	rs7297175	ERBB3	intergenic	2.935	6	5	15
rs7955865	12:56468706:A:T	16	12	56468706	0.3505	T	A	5.015e-08	5.451	0.70807	rs7297175	ERBB3	intergenic	5.785	6	5	15
rs36159461	12:56468832:G:GA	16	12	56468832	0.3544	GA	G	3.462e-07	5.096	0.702925	rs7297175	ERBB3	intergenic	0.059	NA	5	15
rs11171739	12:56470625:C:T	16	12	56470625	0.4319	C	T	1.027e-11	-6.803	0.996184	rs7297175	ERBB3	intergenic	2.614	1f	5	15
rs7297175	12:56473808:C:T	16	12	56473808	0.4318	C	T	7.98e-12	6.839	1	rs7297175	ERBB3	UTR5	8.805	4	1	1
rs3741499	12:56474379:C:T	16	12	56474379	0.3506	C	T	1.309e-09	6.066	0.71117	rs7297175	ERBB3	intronic	10.33	1f	1	1
rs4759229	12:56474480:A:G	16	12	56474480	0.3505	G	A	1.344e-09	6.062	0.711193	rs7297175	ERBB3	intronic	8.243	NA	1	1
rs2271194	12:56477694:A:T	16	12	56477694	0.4293	T	A	1.72e-11	6.728	0.986934	rs7297175	ERBB3	intronic	0.43	5	2	5
rs10876870	12:56478002:A:C	16	12	56478002	0.4294	C	A	1.664e-11	6.733	0.987095	rs7297175	ERBB3	intronic	3.099	1f	4	14
rs7971751	12:56478658:A:C	16	12	56478658	0.4294	C	A	1.739e-11	6.726	0.987072	rs7297175	ERBB3	intronic	2.053	6	4	14
rs877636	12:56480583:A:G	16	12	56480583	0.3471	G	A	3.099e-09	-5.926	0.696199	rs7297175	ERBB3	intronic	4.43	NA	4	14
rs705696	12:56480648:A:G	16	12	56480648	0.3458	G	A	2.98e-09	5.933	0.693891	rs7297175	ERBB3	intronic	0.669	NA	4	14
rs2292239	12:56482180:G:T	16	12	56482180	0.3467	G	T	3.489e-09	5.907	0.694388	rs7297175	ERBB3	intronic	0.765	1f	4	4
rs7305597	12:66272202:A:G	17	12	66272202	0.08397	G	A	1.918e-07	-5.207	0.650831	rs112204843	HMGA2:RP11-366L20.2	intronic	2.55	7	1	15
rs77649070	12:66279618:A:G	17	12	66279618	0.08401	G	A	3.329e-07	-5.104	0.652465	rs112204843	HMGA2	intronic	4.347	3a	2	15
rs117313690	12:66281348:A:C	17	12	66281348	0.08404	C	A	3.189e-07	-5.112	0.652387	rs112204843	HMGA2	intronic	5.872	6	4	15
rs147425556	12:66282505:G:T	17	12	66282505	0.0844	G	T	3.739e-06	-4.625	0.650736	rs112204843	HMGA2	intronic	1.312	5	4	15
rs17179453	12:66283600:C:T	17	12	66283600	0.08441	C	T	3.077e-07	5.119	0.650731	rs112204843	HMGA2	intronic	3.351	4	3	15
rs11175948	12:66291374:C:T	17	12	66291374	0.08429	C	T	3.458e-07	-5.097	0.655596	rs112204843	HMGA2	intronic	0.123	4	1	15
rs112204843	12:66315998:C:T	17	12	66315998	0.05894	C	T	5.648e-09	-5.827	1	rs112204843	HMGA2:AC090673.2	intronic	1.733	5	4	15
rs59933041	12:66316671:A:G	17	12	66316671	0.04662	G	A	5.673e-07	-5.002	0.785247	rs112204843	HMGA2:AC090673.2	intronic	2.36	5	4	15
rs113006890	12:66317487:A:C	17	12	66317487	0.04418	C	A	2.567e-07	-5.153	0.708755	rs112204843	HMGA2:AC090673.2	intronic	2.203	7	4	15
rs1480474	12:66326943:A:G	17	12	66326943	0.4167	G	A	4.237e-06	4.599	0.622429	rs7306710	HMGA2	intronic	5.895	4	4	5
rs10878349	12:66327632:A:G	17	12	66327632	0.487	G	A	1.554e-11	6.743	0.914368	rs7306710	HMGA2	intronic	5.16	7	4	5
rs1038196	12:66343400:C:G	17	12	66343400	0.4862	G	C	1.759e-10	-6.381	0.913736	rs7306710	HMGA2	intronic	2.286	6	2	15
rs10784502	12:66343810:C:T	17	12	66343810	0.4879	C	T	7.883e-12	-6.841	0.920489	rs7306710	HMGA2	intronic	8.542	5	3	15
rs111825271	12:66344706:A:G	17	12	66344706	0.04575	G	A	1.188e-06	4.858	0.693414	rs112204843	HMGA2	intronic	2.995	5	4	15
rs7959830	12:66347368:G:T	17	12	66347368	0.4124	G	T	2.028e-06	-4.751	0.640823	rs7306710	HMGA2	UTR3	1.278	6	2	15
rs1351394	12:66351826:C:T	17	12	66351826	0.4883	C	T	3.664e-12	6.95	0.942365	rs7306710	HMGA2	UTR3	6.416	3a	4	15
rs1042725	12:66358347:C:T	17	12	66358347	0.4942	C	T	7.429e-12	-6.849	0.903243	rs7306710	HMGA2	UTR3	4.427	4	2	15
rs8756	12:66359752:A:C	17	12	66359752	0.4825	C	A	9.053e-13	-7.144	0.986534	rs7306710	HMGA2	UTR3	13.71	5	4	15
rs7970350	12:66360164:C:T	17	12	66360164	0.4942	C	T	8.966e-12	-6.822	0.904006	rs7306710	HMGA2	downstream	3.51	7	4	15
rs76905924	12:66361453:A:G	17	12	66361453	0.4942	G	A	1.268e-09	6.071	0.904094	rs7306710	HMGA2	intergenic	1.183	2b	5	15
rs61921611	12:66367726:C:T	17	12	66367726	0.308	C	T	9.299e-09	5.743	0.637147	rs7966895	HMGA2	intergenic	1.619	7	5	15
rs7968682	12:66371880:G:T	17	12	66371880	0.4819	G	T	1.251e-12	-7.1	0.993478	rs7306710	HMGA2	intergenic	13.76	6	5	15
rs113744258	12:66373501:G:T	17	12	66373501	0.4816	G	T	1.379e-10	6.418	0.99306	rs7306710	HMGA2	intergenic	1.109	7	9	15
rs4338565	12:66373602:C:T	17	12	66373602	0.4816	C	T	1.181e-10	-6.442	0.993064	rs7306710	HMGA2	intergenic	0.61	6	9	15
rs7312464	12:66374247:A:G	17	12	66374247	0.4813	G	A	1.469e-10	6.409	0.993316	rs7306710	HMGA2	intergenic	1.195	7	14	15
rs9669278	12:66374587:C:T	17	12	66374587	0.4811	C	T	8.226e-13	7.157	0.992168	rs7306710	HMGA2	intergenic	1.515	7	14	15
rs7306710	12:66376091:C:T	17	12	66376091	0.4794	C	T	1.742e-13	7.367	1	rs7306710	HMGA2	intergenic	1.126	7	9	15
rs7136054	12:66376202:C:G	17	12	66376202	0.4816	G	C	3.067e-10	-6.295	0.992924	rs7306710	HMGA2	intergenic	2.942	7	9	15
rs1585897	12:66383320:A:C	17	12	66383320	0.4377	C	A	5.181e-12	-6.901	0.662054	rs7306710	HMGA2	intergenic	4.721	7	5	15
rs7966895	12:66383843:A:G	17	12	66383843	0.3345	G	A	5.05e-10	6.218	1	rs7966895	HMGA2	intergenic	3.038	7	5	15
rs111293346	12:66384362:G:GT	17	12	66384362	0.3031	GT	G	4.634e-07	5.041	0.883454	rs7966895	HMGA2	intergenic	3.725	NA	5	15
rs4148856	12:123450765:C:G	18	12	123450765	0.213	G	C	4.833e-06	-4.572	0.812412	rs28675824	ABCB9	intronic	7.223	4	1	2
rs12811109	12:123471094:A:G	18	12	123471094	0.1994	G	A	2.358e-06	4.72	0.885813	rs28675824	PITPNM2	exonic	16.51	5	3	4
rs1463877	12:123473254:C:T	18	12	123473254	0.2099	C	T	3.705e-06	4.627	0.837674	rs28675824	PITPNM2	intronic	2.729	NA	4	4
rs937564	12:123477311:C:T	18	12	123477311	0.2098	C	T	4.737e-06	4.576	0.837525	rs28675824	PITPNM2	intronic	0.49	NA	4	5
rs883263	12:123485188:A:G	18	12	123485188	0.2099	G	A	4.659e-06	4.58	0.837839	rs28675824	PITPNM2	intronic	1.383	NA	4	4
rs641760	12:123518866:C:T	18	12	123518866	0.2099	C	T	2.258e-06	4.729	0.844108	rs28675824	PITPNM2	intronic	2.972	4	2	5
rs520088	12:123522150:C:G	18	12	123522150	0.2104	G	C	2.719e-06	4.691	0.841488	rs28675824	PITPNM2	intronic	2.227	1f	4	5
rs655293	12:123528405:A:G	18	12	123528405	0.2104	G	A	3.992e-06	-4.612	0.841572	rs28675824	PITPNM2	intronic	2.156	NA	2	7
rs71444568	12:123533239:A:G	18	12	123533239	0.2009	G	A	2.668e-06	4.695	0.88469	rs28675824	PITPNM2	intronic	2.537	7	5	5
rs1260294	12:123560289:C:T	18	12	123560289	0.1999	C	T	2.282e-06	-4.727	0.890568	rs28675824	PITPNM2	UTR5	0.18	NA	1	7
rs1617156	12:123590165:C:T	18	12	123590165	0.2097	C	T	5.835e-06	4.532	0.851719	rs28675824	PITPNM2	intronic	1.648	3a	1	5
rs7299943	12:123593485:A:T	18	12	123593485	0.1986	T	A	8.991e-06	4.44	0.788246	rs28675824	PITPNM2	intronic	5.069	1f	2	5
rs1790120	12:123613565:A:C	18	12	123613565	0.2013	C	A	3.995e-07	5.069	0.907119	rs28675824	PITPNM2	intronic	5.95	NA	5	5
rs2510885	12:123614813:C:G	18	12	123614813	0.2138	G	C	2.425e-07	-5.163	0.872041	rs28675824	PITPNM2	intronic	0.758	6	5	5
rs1727294	12:123616514:A:G	18	12	123616514	0.2142	G	A	9.839e-07	4.895	0.872212	rs28675824	PITPNM2	intronic	4.484	5	1	7
rs1790116	12:123618544:G:T	18	12	123618544	0.2138	G	T	1.286e-06	-4.842	0.872069	rs28675824	PITPNM2	intronic	1.401	NA	4	5
rs1727316	12:123618603:C:T	18	12	123618603	0.2149	C	T	8.14e-07	-4.932	0.867311	rs28675824	PITPNM2	intronic	2.019	7	4	5
rs1727317	12:123618942:C:T	18	12	123618942	0.2031	C	T	5.389e-07	5.012	0.917454	rs28675824	PITPNM2	intronic	8.405	4	4	5
rs1616131	12:123619838:A:G	18	12	123619838	0.2137	G	A	1.122e-06	-4.869	0.87177	rs28675824	PITPNM2	intronic	0.747	6	3	5
rs1616181	12:123619856:A:T	18	12	123619856	0.2137	T	A	3.054e-07	-5.12	0.871798	rs28675824	PITPNM2	intronic	0.747	7	3	5
rs1727318	12:123621210:C:T	18	12	123621210	0.2136	C	T	9.147e-07	4.909	0.872272	rs28675824	PITPNM2	intronic	0.724	7	4	5
rs2851441	12:123622209:A:G	18	12	123622209	0.2136	G	A	1.062e-06	4.88	0.871999	rs28675824	PITPNM2	intronic	2.697	NA	4	5
rs2695482	12:123623174:C:T	18	12	123623174	0.2136	C	T	1.542e-06	-4.806	0.871999	rs28675824	PITPNM2	intronic	2.526	NA	5	5
rs1106240	12:123626982:C:T	18	12	123626982	0.2033	C	T	7.669e-07	-4.944	0.917597	rs28675824	PITPNM2	intronic	0.284	1b	2	7
rs1106241	12:123627016:C:T	18	12	123627016	0.2137	C	T	1.614e-06	4.797	0.872167	rs28675824	PITPNM2	intronic	7.511	4	1	7
rs1569068	12:123632276:A:G	18	12	123632276	0.2137	G	A	9.378e-07	-4.904	0.872662	rs28675824	PITPNM2	intronic	11.96	NA	3	5
rs1727302	12:123632930:A:G	18	12	123632930	0.2482	G	A	2.183e-06	-4.736	0.718253	rs28675824	PITPNM2	intronic	4.12	NA	2	5
rs1790090	12:123633424:A:G	18	12	123633424	0.2136	G	A	1.549e-06	-4.805	0.872696	rs28675824	PITPNM2	intronic	1.461	4	1	5
rs949142	12:123634043:C:T	18	12	123634043	0.2137	C	T	1.62e-06	4.796	0.872649	rs28675824	PITPNM2	intronic	5.681	4	1	7
rs884548	12:123634122:A:G	18	12	123634122	0.2136	G	A	1.575e-06	4.801	0.872663	rs28675824	PITPNM2	intronic	8.526	4	1	7
rs1790108	12:123636841:A:G	18	12	123636841	0.2152	G	A	1.331e-06	4.835	0.869087	rs28675824	MPHOSPH9	downstream	0.13	3a	1	5
rs1790109	12:123637752:C:G	18	12	123637752	0.214	G	C	2.304e-07	5.173	0.87534	rs28675824	MPHOSPH9	intronic	0.203	2b	5	5
rs1716185	12:123638070:A:T	18	12	123638070	0.214	T	A	2.298e-07	5.173	0.875424	rs28675824	MPHOSPH9	intronic	6.5	7	4	5
rs1627724	12:123638580:A:T	18	12	123638580	0.214	T	A	2.191e-07	-5.182	0.875452	rs28675824	MPHOSPH9	intronic	4.103	5	2	5
rs1727315	12:123638930:A:G	18	12	123638930	0.214	G	A	1.15e-06	-4.864	0.875452	rs28675824	MPHOSPH9	UTR3	9.806	NA	2	5
rs1727314	12:123640664:A:C	18	12	123640664	0.214	C	A	7.146e-07	-4.957	0.875468	rs28675824	MPHOSPH9	UTR3	0.04	NA	4	5
rs1727313	12:123640853:C:G	18	12	123640853	0.2033	G	C	1.114e-07	5.307	0.9189	rs28675824	MPHOSPH9	UTR3	5.944	6	4	5
rs1716162	12:123642538:A:T	18	12	123642538	0.2139	T	A	2.896e-07	-5.13	0.876955	rs28675824	MPHOSPH9	intronic	0.069	6	4	5
rs2682429	12:123642955:C:G	18	12	123642955	0.214	G	C	2.345e-07	5.17	0.876965	rs28675824	MPHOSPH9	intronic	2.263	5	4	5
rs2695481	12:123643420:C:T	18	12	123643420	0.214	C	T	1.3e-06	4.84	0.876908	rs28675824	MPHOSPH9	intronic	0.713	NA	4	5
rs2851438	12:123643689:C:T	18	12	123643689	0.2141	C	T	8.41e-07	4.926	0.876433	rs28675824	MPHOSPH9	intronic	0.639	4	4	5
rs10744147	12:123643729:A:G	18	12	123643729	0.2037	G	A	6.114e-07	4.988	0.922395	rs28675824	MPHOSPH9	intronic	0.612	5	4	5
rs1047158	12:123644056:A:C	18	12	123644056	0.214	C	A	1.137e-06	-4.866	0.876993	rs28675824	MPHOSPH9	intronic	4.809	NA	4	5
rs1260316	12:123644714:A:G	18	12	123644714	0.2037	G	A	4.456e-07	5.048	0.922435	rs28675824	MPHOSPH9	UTR3	0.243	6	4	5
rs1051431	12:123645803:A:G	18	12	123645803	0.214	G	A	1.062e-06	-4.88	0.876859	rs28675824	MPHOSPH9	exonic	3.858	NA	4	5
rs1727296	12:123647725:C:G	18	12	123647725	0.214	G	C	2.394e-07	-5.166	0.877178	rs28675824	MPHOSPH9	intronic	4.633	5	4	5
rs1716165	12:123648881:C:T	18	12	123648881	0.214	C	T	1.081e-06	-4.876	0.877171	rs28675824	MPHOSPH9	intronic	9.924	NA	4	4
rs1617434	12:123649486:A:G	18	12	123649486	0.2037	G	A	5.209e-07	5.018	0.9228	rs28675824	MPHOSPH9	intronic	2.922	NA	4	4
rs1615350	12:123650335:C:T	18	12	123650335	0.2485	C	T	1.75e-06	-4.78	0.723372	rs28675824	MPHOSPH9	intronic	7.908	5	2	4
rs1618679	12:123650714:A:G	18	12	123650714	0.214	G	A	9.58e-07	4.9	0.877241	rs28675824	MPHOSPH9	intronic	1.088	3a	4	4
rs1621194	12:123651018:C:T	18	12	123651018	0.214	C	T	1.092e-06	4.874	0.877241	rs28675824	MPHOSPH9	intronic	7.888	5	4	4
rs1716167	12:123651162:A:G	18	12	123651162	0.214	G	A	1.069e-06	4.878	0.877241	rs28675824	MPHOSPH9	intronic	5.464	6	4	4
rs1716168	12:123651966:C:G	18	12	123651966	0.214	G	C	2.456e-07	-5.161	0.877246	rs28675824	MPHOSPH9	intronic	8.392	1f	4	5
rs2682426	12:123653556:C:T	18	12	123653556	0.2101	C	T	8.11e-07	-4.933	0.8836	rs28675824	MPHOSPH9	intronic	3.342	6	4	5
rs2950537	12:123654778:C:T	18	12	123654778	0.212	C	T	1.113e-06	-4.871	0.888104	rs28675824	MPHOSPH9	intronic	1.727	NA	4	5
rs3018098	12:123654812:C:T	18	12	123654812	0.212	C	T	9.593e-07	4.9	0.888087	rs28675824	MPHOSPH9	intronic	0.349	7	4	5
rs1790097	12:123655049:A:G	18	12	123655049	0.2012	G	A	4.39e-07	5.051	0.932608	rs28675824	MPHOSPH9	intronic	0.409	7	4	5
rs1716177	12:123655457:C:T	18	12	123655457	0.212	C	T	8.59e-07	-4.921	0.888101	rs28675824	MPHOSPH9	intronic	5.83	NA	4	5
rs1716176	12:123655467:G:T	18	12	123655467	0.212	G	T	8.814e-07	4.916	0.888101	rs28675824	MPHOSPH9	intronic	0.981	NA	4	5
rs1790098	12:123655481:A:C	18	12	123655481	0.212	C	A	7.164e-07	4.957	0.888101	rs28675824	MPHOSPH9	intronic	4.704	6	4	5
rs1790100	12:123656725:G:T	18	12	123656725	0.212	G	T	8.018e-07	-4.935	0.888101	rs28675824	MPHOSPH9	intronic	0.165	5	4	5
rs2049114	12:123657338:C:T	18	12	123657338	0.2072	C	T	1.717e-06	4.784	0.860776	rs28675824	MPHOSPH9	intronic	4.721	NA	4	5
rs1727309	12:123658258:A:G	18	12	123658258	0.1965	G	A	1.171e-06	4.86	0.905133	rs28675824	MPHOSPH9	intronic	3.746	5	4	4
rs1716175	12:123658388:A:T	18	12	123658388	0.2072	T	A	4.022e-07	5.068	0.860777	rs28675824	MPHOSPH9	intronic	4.432	6	4	4
rs1790123	12:123659542:C:T	18	12	123659542	0.1969	C	T	9.673e-07	-4.898	0.906988	rs28675824	MPHOSPH9	intronic	3.871	5	4	5
rs1727310	12:123660510:A:G	18	12	123660510	0.1965	G	A	1.428e-06	4.821	0.90528	rs28675824	MPHOSPH9	intronic	0.08	7	4	5
rs1790124	12:123663351:A:G	18	12	123663351	0.2119	G	A	9.694e-07	-4.898	0.888406	rs28675824	MPHOSPH9	intronic	0.887	7	4	4
rs1716164	12:123663660:A:G	18	12	123663660	0.212	G	A	1.152e-06	-4.864	0.88849	rs28675824	MPHOSPH9	intronic	3.334	NA	4	4
rs1727300	12:123664205:C:T	18	12	123664205	0.2119	C	T	1.034e-06	-4.885	0.888427	rs28675824	MPHOSPH9	intronic	2.798	5	4	4
rs2851447	12:123665113:C:G	18	12	123665113	0.2463	G	C	1.021e-06	-4.887	0.732829	rs28675824	MPHOSPH9	intronic	7.439	7	4	4
rs1790125	12:123665256:C:T	18	12	123665256	0.2072	C	T	1.327e-06	-4.836	0.861109	rs28675824	MPHOSPH9	intronic	1.99	6	4	4
rs1727306	12:123665695:A:G	18	12	123665695	0.2072	G	A	1.697e-06	4.786	0.861065	rs28675824	MPHOSPH9	intronic	6.483	6	4	4
rs10846478	12:123666948:A:G	18	12	123666948	0.2072	G	A	1.632e-06	4.794	0.861045	rs28675824	MPHOSPH9	intronic	3.225	7	4	5
rs2851436	12:123667354:G:T	18	12	123667354	0.2072	G	T	1.924e-06	-4.761	0.861038	rs28675824	MPHOSPH9	intronic	0.287	7	4	5
rs1790105	12:123667950:C:T	18	12	123667950	0.2072	C	T	1.609e-06	4.797	0.861039	rs28675824	MPHOSPH9	intronic	2.147	7	4	5
rs1615694	12:123668022:A:G	18	12	123668022	0.2072	G	A	1.711e-06	4.785	0.861039	rs28675824	MPHOSPH9	intronic	2.73	NA	4	5
rs1790135	12:123669235:C:T	18	12	123669235	0.2463	C	T	1.86e-06	-4.768	0.732802	rs28675824	MPHOSPH9	intronic	0.963	7	4	5
rs1716159	12:123669468:C:T	18	12	123669468	0.2072	C	T	1.788e-06	4.776	0.861097	rs28675824	MPHOSPH9	intronic	5.434	NA	4	5
rs1716158	12:123669508:A:G	18	12	123669508	0.2073	G	A	1.751e-06	4.78	0.861133	rs28675824	MPHOSPH9	intronic	1.996	NA	4	5
rs1716157	12:123670473:C:T	18	12	123670473	0.2073	C	T	1.794e-06	4.775	0.861133	rs28675824	MPHOSPH9	intronic	5.296	NA	4	5
rs1716156	12:123671310:C:T	18	12	123671310	0.2073	C	T	2.06e-06	4.747	0.861133	rs28675824	MPHOSPH9	intronic	3.806	NA	4	5
rs10772995	12:123671761:C:T	18	12	123671761	0.2073	C	T	1.875e-06	4.766	0.86114	rs28675824	MPHOSPH9	intronic	0.452	6	4	5
rs1790087	12:123672634:C:T	18	12	123672634	0.2072	C	T	1.875e-06	4.766	0.860855	rs28675824	MPHOSPH9	intronic	1.419	6	4	5
rs2102949	12:123676763:A:G	18	12	123676763	0.2463	G	A	2.808e-06	-4.684	0.732836	rs28675824	MPHOSPH9	intronic	8.829	7	4	4
rs4460848	12:123677810:A:G	18	12	123677810	0.2463	G	A	2.959e-06	4.674	0.732841	rs28675824	MPHOSPH9	intronic	5.08	NA	4	4
rs1790095	12:123681222:A:G	18	12	123681222	0.212	G	A	7.98e-07	-4.936	0.888397	rs28675824	MPHOSPH9	intronic	0.142	7	4	5
rs1716180	12:123682081:A:G	18	12	123682081	0.2463	G	A	1.48e-06	-4.814	0.732832	rs28675824	MPHOSPH9	intronic	0.507	6	4	5
rs1790126	12:123683563:C:T	18	12	123683563	0.2121	C	T	7.702e-07	-4.943	0.888406	rs28675824	MPHOSPH9	intronic	2.263	6	4	5
rs1716182	12:123686127:A:C	18	12	123686127	0.2121	C	A	8.318e-07	4.928	0.888406	rs28675824	MPHOSPH9	intronic	2.302	7	4	4
rs1402274	12:123686224:C:T	18	12	123686224	0.2121	C	T	8.277e-07	4.929	0.888206	rs28675824	MPHOSPH9	intronic	5.496	7	4	4
rs11057189	12:123688484:G:T	18	12	123688484	0.2462	G	T	2.901e-06	4.678	0.73295	rs28675824	MPHOSPH9	intronic	2.569	7	4	5
rs2695479	12:123689386:C:T	18	12	123689386	0.2014	C	T	3.853e-07	5.076	0.933146	rs28675824	MPHOSPH9	intronic	3.637	NA	4	5
rs2695478	12:123689521:C:T	18	12	123689521	0.2014	C	T	6.003e-07	-4.991	0.933075	rs28675824	MPHOSPH9	intronic	6.869	NA	4	5
rs1727290	12:123692305:C:T	18	12	123692305	0.2121	C	T	7.707e-07	4.943	0.888464	rs28675824	MPHOSPH9	intronic	0.499	NA	4	5
rs11057192	12:123693420:C:T	18	12	123693420	0.2121	C	T	8.739e-07	4.918	0.888537	rs28675824	MPHOSPH9	intronic	0.33	7	4	4
rs2695476	12:123694206:C:T	18	12	123694206	0.2014	C	T	5.199e-07	5.019	0.933154	rs28675824	MPHOSPH9	intronic	2.636	NA	4	5
rs2851443	12:123694250:C:T	18	12	123694250	0.2463	C	T	2.559e-06	-4.703	0.732848	rs28675824	MPHOSPH9	intronic	1.395	NA	4	5
rs2682434	12:123694724:C:T	18	12	123694724	0.2121	C	T	8.494e-07	-4.924	0.888539	rs28675824	MPHOSPH9	intronic	0.193	NA	4	5
rs10744148	12:123695918:C:T	18	12	123695918	0.2121	C	T	7.332e-07	-4.952	0.888546	rs28675824	MPHOSPH9	intronic	1.799	6	4	5
rs3018099	12:123697007:C:T	18	12	123697007	0.2462	C	T	2.451e-06	-4.712	0.733083	rs28675824	MPHOSPH9	intronic	2.956	NA	4	4
rs2682433	12:123697041:A:G	18	12	123697041	0.2013	G	A	6.069e-07	4.989	0.933104	rs28675824	MPHOSPH9	intronic	4.319	NA	4	4
rs4372492	12:123697357:C:T	18	12	123697357	0.2121	C	T	8.015e-07	4.935	0.888384	rs28675824	MPHOSPH9	intronic	2.048	NA	4	4
rs1727325	12:123698332:C:G	18	12	123698332	0.2121	G	C	1.677e-07	-5.232	0.88863	rs28675824	MPHOSPH9	intronic	6.555	5	4	4
rs1727324	12:123698603:A:T	18	12	123698603	0.2014	T	A	8.074e-08	5.365	0.932848	rs28675824	MPHOSPH9	intronic	0.304	6	4	4
rs1727323	12:123698790:C:T	18	12	123698790	0.2122	C	T	7.134e-07	4.958	0.883393	rs28675824	MPHOSPH9	intronic	12.51	NA	4	4
rs1727322	12:123699520:A:G	18	12	123699520	0.2013	G	A	5.016e-07	5.026	0.933254	rs28675824	MPHOSPH9	intronic	4.158	NA	4	4
rs1716160	12:123700225:C:T	18	12	123700225	0.2121	C	T	7.523e-07	-4.947	0.888683	rs28675824	MPHOSPH9	intronic	3.796	7	4	5
rs1727320	12:123700476:A:T	18	12	123700476	0.2119	T	A	1.696e-07	-5.23	0.887717	rs28675824	MPHOSPH9	intronic	4.895	5	4	5
rs1790131	12:123701010:G:T	18	12	123701010	0.2121	G	T	7.686e-07	-4.943	0.888293	rs28675824	MPHOSPH9	intronic	2.446	NA	4	5
rs1790130	12:123701270:A:C	18	12	123701270	0.2121	C	A	6.451e-07	4.977	0.888693	rs28675824	MPHOSPH9	intronic	3.437	NA	4	5
rs1727319	12:123701353:C:T	18	12	123701353	0.2467	C	T	2.485e-06	4.709	0.73134	rs28675824	MPHOSPH9	intronic	4.954	NA	4	5
rs2851451	12:123703103:C:T	18	12	123703103	0.2121	C	T	6.733e-07	4.969	0.888789	rs28675824	MPHOSPH9	intronic	1.344	NA	4	4
rs2682431	12:123703226:A:T	18	12	123703226	0.2121	T	A	1.534e-07	-5.248	0.88879	rs28675824	MPHOSPH9	intronic	3.195	7	4	4
rs2851450	12:123703501:C:T	18	12	123703501	0.2121	C	T	6.727e-07	-4.969	0.888817	rs28675824	MPHOSPH9	intronic	5.981	NA	4	5
rs2682430	12:123703581:A:C	18	12	123703581	0.2121	C	A	6.197e-07	4.985	0.888753	rs28675824	MPHOSPH9	intronic	2.602	NA	4	5
rs2695480	12:123704569:C:T	18	12	123704569	0.2014	C	T	4.264e-07	-5.057	0.933437	rs28675824	MPHOSPH9	intronic	0.002	7	4	5
rs1790101	12:123704844:C:T	18	12	123704844	0.2121	C	T	7.216e-07	4.955	0.888805	rs28675824	MPHOSPH9	intronic	0.086	7	4	5
rs1790102	12:123704890:A:G	18	12	123704890	0.2121	G	A	6.613e-07	-4.972	0.888825	rs28675824	MPHOSPH9	intronic	0.705	6	4	5
rs1630693	12:123705242:A:G	18	12	123705242	0.2121	G	A	8.235e-07	4.93	0.888599	rs28675824	MPHOSPH9	intronic	1.265	5	4	5
rs1630905	12:123705330:A:C	18	12	123705330	0.2121	C	A	6.916e-07	4.964	0.888821	rs28675824	MPHOSPH9	intronic	2.674	7	4	5
rs1626899	12:123708063:A:G	18	12	123708063	0.2119	G	A	6.172e-07	4.986	0.895333	rs28675824	MPHOSPH9	intronic	5.472	3a	2	5
rs10744149	12:123708490:A:T	18	12	123708490	0.2117	T	A	1.141e-07	-5.303	0.896672	rs28675824	MPHOSPH9	intronic	2.935	6	4	5
rs10846486	12:123709927:A:G	18	12	123709927	0.2119	G	A	6.205e-07	-4.985	0.895866	rs28675824	MPHOSPH9	intronic	2.295	7	4	5
rs2851435	12:123712416:A:G	18	12	123712416	0.2015	G	A	2.847e-07	-5.133	0.943391	rs28675824	MPHOSPH9	intronic	7.033	4	2	5
rs1716172	12:123712712:G:T	18	12	123712712	0.2118	G	T	5.704e-07	-5.001	0.89704	rs28675824	MPHOSPH9	intronic	4.426	4	1	5
rs1727334	12:123714236:A:G	18	12	123714236	0.2113	G	A	6.168e-07	4.986	0.903362	rs28675824	MPHOSPH9	intronic	0.639	NA	1	5
rs941306	12:123715113:C:T	18	12	123715113	0.2113	C	T	5.74e-07	-5	0.903476	rs28675824	MPHOSPH9	intronic	15.11	NA	1	5
rs941305	12:123715266:C:T	18	12	123715266	0.2113	C	T	5.564e-07	5.006	0.903449	rs28675824	MPHOSPH9	intronic	5.281	NA	1	5
rs1716171	12:123716376:C:T	18	12	123716376	0.2113	C	T	5.206e-07	-5.019	0.903464	rs28675824	MPHOSPH9	intronic	2.901	NA	1	5
rs1716170	12:123716513:C:T	18	12	123716513	0.2113	C	T	5.177e-07	-5.02	0.903456	rs28675824	MPHOSPH9	intronic	3.592	NA	1	2
rs1727332	12:123718301:C:T	18	12	123718301	0.2461	C	T	1.787e-06	-4.776	0.743288	rs28675824	MPHOSPH9:C12orf65	UTR5	7.105	NA	1	1
rs1727331	12:123718879:C:G	18	12	123718879	0.247	G	C	7.809e-07	4.94	0.745213	rs28675824	MPHOSPH9:C12orf65	intronic	8.668	1f	1	2
rs7304782	12:123719444:A:G	18	12	123719444	0.2471	G	A	1.656e-06	-4.791	0.745428	rs28675824	MPHOSPH9:C12orf65	intronic	17.2	1f	1	5
rs4759409	12:123719585:C:G	18	12	123719585	0.2115	G	C	1.436e-07	-5.261	0.912363	rs28675824	MPHOSPH9:C12orf65	intronic	2.301	5	1	5
rs10772997	12:123719880:A:C	18	12	123719880	0.2471	C	A	1.241e-06	-4.849	0.745873	rs28675824	MPHOSPH9:C12orf65	intronic	2.66	5	2	5
rs11057202	12:123720775:G:T	18	12	123720775	0.247	G	T	1.451e-06	-4.818	0.745905	rs28675824	MPHOSPH9:C12orf65	intronic	1.781	7	2	5
rs10772998	12:123721177:G:T	18	12	123721177	0.2114	G	T	5.084e-07	5.023	0.912716	rs28675824	MPHOSPH9:C12orf65	intronic	2.069	5	2	5
rs10744150	12:123721614:A:C	18	12	123721614	0.247	C	A	1.5e-06	4.811	0.745925	rs28675824	MPHOSPH9:C12orf65	intronic	2.86	4	1	5
rs10744151	12:123723735:C:G	18	12	123723735	0.247	G	C	5.974e-07	-4.992	0.74558	rs28675824	MPHOSPH9:C12orf65	intronic	5.689	4	3	5
rs58809476	12:123724880:C:T	18	12	123724880	0.2005	C	T	2.434e-07	5.163	0.96302	rs28675824	MPHOSPH9:C12orf65	intronic	0.161	7	4	5
rs12829456	12:123725395:C:T	18	12	123725395	0.2	C	T	3.136e-07	5.115	0.961061	rs28675824	MPHOSPH9:C12orf65	intronic	4.853	7	4	5
rs11057204	12:123725827:C:T	18	12	123725827	0.2114	C	T	6.537e-07	4.975	0.912384	rs28675824	MPHOSPH9:C12orf65	intronic	2.527	6	4	5
rs11057205	12:123725954:A:G	18	12	123725954	0.247	G	A	1.49e-06	-4.813	0.745615	rs28675824	MPHOSPH9:C12orf65	intronic	4.372	7	4	5
rs10846487	12:123726134:A:G	18	12	123726134	0.2114	G	A	6.69e-07	4.97	0.912385	rs28675824	MPHOSPH9:C12orf65	intronic	5.478	7	4	5
rs7313483	12:123726834:C:T	18	12	123726834	0.2114	C	T	6.329e-07	-4.981	0.912364	rs28675824	MPHOSPH9:C12orf65	intronic	0.887	5	2	5
rs10772999	12:123728230:A:G	18	12	123728230	0.247	G	A	2.059e-06	-4.748	0.745597	rs28675824	MPHOSPH9:C12orf65	intronic	2.023	5	4	5
rs12817892	12:123728702:A:G	18	12	123728702	0.2	G	A	2.713e-07	5.142	0.961401	rs28675824	C12orf65	intronic	0.982	1f	4	5
rs12818067	12:123728739:A:G	18	12	123728739	0.2005	G	A	1.924e-07	5.207	0.963309	rs28675824	C12orf65	intronic	2.894	5	4	5
rs7137286	12:123729268:C:T	18	12	123729268	0.247	C	T	1.47e-06	-4.815	0.745636	rs28675824	C12orf65	intronic	2.113	6	4	5
rs34341465	12:123729621:A:G	18	12	123729621	0.2004	G	A	2.118e-07	5.189	0.963551	rs28675824	C12orf65	intronic	0.194	6	4	5
rs11057206	12:123730830:C:T	18	12	123730830	0.2116	C	T	4.749e-07	5.036	0.912706	rs28675824	C12orf65	intronic	1.491	7	4	5
rs11057207	12:123730891:G:T	18	12	123730891	0.2473	G	T	1.293e-06	4.841	0.745922	rs28675824	C12orf65	intronic	1.179	7	4	5
rs11532322	12:123731423:A:G	18	12	123731423	0.2477	G	A	7.151e-07	4.957	0.746003	rs28675824	C12orf65	intronic	1.603	6	4	5
rs11057209	12:123733621:A:G	18	12	123733621	0.2476	G	A	8.641e-07	4.92	0.74593	rs28675824	C12orf65	UTR5	1.164	5	4	5
rs11057210	12:123733799:A:G	18	12	123733799	0.212	G	A	3.758e-07	5.081	0.912725	rs28675824	C12orf65	UTR5	1.241	4	4	5
rs4268544	12:123734774:G:T	18	12	123734774	0.212	G	T	3.063e-07	5.12	0.91273	rs28675824	C12orf65	UTR5	0.96	6	4	5
rs1609520	12:123735937:A:G	18	12	123735937	0.2475	G	A	1.138e-06	-4.866	0.746426	rs28675824	C12orf65	UTR5	0.085	3a	1	5
rs1568427	12:123738678:A:G	18	12	123738678	0.2477	G	A	7.293e-07	4.953	0.745748	rs28675824	C12orf65:RP11-282O18.3	ncRNA_intronic	3.982	4	2	4
rs1879380	12:123739111:A:G	18	12	123739111	0.2007	G	A	9.966e-08	5.327	0.96332	rs28675824	C12orf65:RP11-282O18.3	ncRNA_intronic	6.54	6	3	4
rs10773001	12:123741200:A:G	18	12	123741200	0.2121	G	A	2.922e-07	5.128	0.912776	rs28675824	C12orf65:RP11-282O18.3	ncRNA_intronic	0.26	6	4	4
rs1969354	12:123741776:C:T	18	12	123741776	0.2121	C	T	2.829e-07	5.134	0.912761	rs28675824	C12orf65:RP11-282O18.3	ncRNA_intronic	11.92	5	4	4
rs1969355	12:123742061:A:G	18	12	123742061	0.2477	G	A	8.804e-07	-4.917	0.745777	rs28675824	C12orf65:RP11-282O18.3	ncRNA_intronic	2.462	4	4	4
rs1533703	12:123742093:G:T	18	12	123742093	0.2117	G	T	2.737e-07	5.141	0.904657	rs28675824	C12orf65:RP11-282O18.3	ncRNA_intronic	4.351	3a	4	4
rs4759371	12:123742563:C:T	18	12	123742563	0.2121	C	T	2.829e-07	5.134	0.912779	rs28675824	RP11-282O18.3	ncRNA_intronic	0.334	5	4	4
rs10734900	12:123743445:A:G	18	12	123743445	0.2464	G	A	9.4e-07	-4.904	0.742503	rs28675824	RP11-282O18.3	ncRNA_exonic	5.265	2b	4	4
rs10734901	12:123743447:A:G	18	12	123743447	0.2464	G	A	9.892e-07	-4.894	0.742499	rs28675824	RP11-282O18.3	ncRNA_exonic	3.43	4	4	4
rs4759415	12:123743674:C:T	18	12	123743674	0.2124	C	T	1.91e-07	5.208	0.912744	rs28675824	RP11-282O18.3	ncRNA_exonic	0.151	1f	4	4
rs10732573	12:123743883:C:G	18	12	123743883	0.2479	G	C	3.219e-07	-5.11	0.746558	rs28675824	RP11-282O18.3	ncRNA_intronic	0.981	7	4	4
rs1980251	12:123744955:A:G	18	12	123744955	0.248	G	A	6.066e-07	-4.989	0.746221	rs28675824	RP11-282O18.3	ncRNA_exonic	0.202	4	4	4
rs1980252	12:123745178:C:G	18	12	123745178	0.2124	G	C	4.348e-08	5.476	0.913244	rs28675824	RP11-282O18.3	ncRNA_intronic	1.434	7	4	4
rs2337934	12:123745359:A:G	18	12	123745359	0.2123	G	A	1.57e-07	5.244	0.914841	rs28675824	RP11-282O18.3	ncRNA_intronic	6.96	6	4	4
rs6633	12:123745809:G:T	18	12	123745809	0.2008	G	T	5.597e-08	5.431	0.965676	rs28675824	RP11-282O18.3:CDK2AP1	ncRNA_exonic	14.16	NA	4	4
rs4759416	12:123746357:C:G	18	12	123746357	0.2123	G	C	3.204e-08	5.53	0.915443	rs28675824	CDK2AP1	intronic	13.7	5	4	4
rs4759417	12:123746510:C:T	18	12	123746510	0.2123	C	T	1.638e-07	-5.236	0.915532	rs28675824	CDK2AP1	intronic	0.378	4	4	4
rs10773002	12:123746961:A:T	18	12	123746961	0.2478	T	A	2.322e-07	5.172	0.748927	rs28675824	CDK2AP1	intronic	0.398	1f	4	4
rs12824957	12:123750228:C:T	18	12	123750228	0.2008	C	T	6.877e-08	-5.394	0.966891	rs28675824	CDK2AP1	intronic	3.665	5	3	4
rs1402275	12:123750895:A:G	18	12	123750895	0.2121	G	A	2.071e-07	5.193	0.917194	rs28675824	CDK2AP1	intronic	1.347	NA	3	4
rs10846491	12:123753492:C:G	18	12	123753492	0.2122	G	C	3.675e-08	5.506	0.918062	rs28675824	CDK2AP1	intronic	1.511	2b	1	7
rs7953929	12:123758235:C:G	18	12	123758235	0.2014	G	C	9.374e-09	-5.742	0.967642	rs28675824	CDK2AP1	intergenic	0.814	7	1	15
rs7306755	12:123767929:A:G	18	12	123767929	0.2035	G	A	7.205e-08	5.386	0.990719	rs28675824	RNA5SP375	upstream	3.001	6	5	15
rs71444571	12:123771015:A:G	18	12	123771015	0.2032	G	A	9.189e-08	5.342	0.99044	rs28675824	RP11-282O18.6:SBNO1	intergenic	2.929	6	5	15
rs9739070	12:123771032:A:G	18	12	123771032	0.2042	G	A	8.132e-08	5.364	0.996905	rs28675824	RP11-282O18.6:SBNO1	intergenic	8.311	7	5	15
rs12821431	12:123783994:C:T	18	12	123783994	0.2036	C	T	6.13e-08	5.415	0.991141	rs28675824	SBNO1	intronic	0.345	7	4	4
rs4759420	12:123794871:C:G	18	12	123794871	0.205	G	C	3.864e-09	-5.89	0.999339	rs28675824	SBNO1	intronic	0.2	6	4	4
rs10773008	12:123800820:A:G	18	12	123800820	0.2052	G	A	2.894e-08	5.548	0.999365	rs28675824	SBNO1	intronic	2.758	7	4	4
rs10846515	12:123801672:G:T	18	12	123801672	0.2052	G	T	2.872e-08	5.549	0.999372	rs28675824	SBNO1	intronic	0.328	7	4	4
rs1060105	12:123806219:C:T	18	12	123806219	0.2039	C	T	3.271e-08	5.526	0.991058	rs28675824	SBNO1	exonic	22.9	NA	4	4
rs11057270	12:123808073:C:T	18	12	123808073	0.2053	C	T	2.761e-08	-5.556	0.999635	rs28675824	SBNO1	intronic	3.915	6	4	4
rs12304248	12:123810425:C:T	18	12	123810425	0.2053	C	T	2.43e-08	5.578	0.999619	rs28675824	SBNO1	intronic	2.617	6	4	4
rs7955457	12:123811225:A:C	18	12	123811225	0.2053	C	A	2.767e-08	5.556	0.999793	rs28675824	SBNO1	intronic	0.833	7	4	4
rs12824685	12:123817569:G:T	18	12	123817569	0.2027	G	T	2.303e-08	5.588	0.98858	rs28675824	SBNO1	intronic	2.142	7	4	4
rs12316131	12:123817796:C:T	18	12	123817796	0.2053	C	T	3.385e-08	-5.52	0.999841	rs28675824	SBNO1	intronic	1.642	6	4	4
rs7980687	12:123822711:A:G	18	12	123822711	0.2049	G	A	2.745e-08	5.557	0.993352	rs28675824	SBNO1	intronic	0.84	5	4	4
rs11830103	12:123823546:A:G	18	12	123823546	0.2056	G	A	2.324e-08	-5.586	0.997518	rs28675824	SBNO1	intronic	5.455	6	4	4
rs67624109	12:123824635:C:T	18	12	123824635	0.2047	C	T	2.047e-08	5.608	0.992273	rs28675824	SBNO1	intronic	1.449	6	4	4
rs12322888	12:123825559:C:T	18	12	123825559	0.2057	C	T	2.211e-08	5.595	0.998049	rs28675824	SBNO1	exonic	9.161	6	4	4
rs12298826	12:123829028:A:G	18	12	123829028	0.2057	G	A	2.375e-08	-5.582	0.998049	rs28675824	SBNO1	intronic	7.325	7	4	4
rs34997336	12:123829116:A:G	18	12	123829116	0.2057	G	A	2.627e-08	5.565	0.998049	rs28675824	SBNO1	intronic	0.884	6	4	4
rs28683528	12:123845351:C:T	18	12	123845351	0.2053	C	T	3.069e-08	5.537	0.999889	rs28675824	SBNO1	intronic	1.071	5	4	5
rs28675824	12:123853449:C:G	18	12	123853449	0.205	G	C	3.701e-09	5.897	1	rs28675824	hsa-mir-8072	intergenic	1.242	6	5	15
rs28413626	12:123861452:A:G	18	12	123861452	0.2131	G	A	1.729e-07	5.226	0.937638	rs28675824	SETD8	intergenic	3.018	6	5	15
rs12299125	12:123862447:C:T	18	12	123862447	0.2049	C	T	1.214e-08	5.698	0.999387	rs28675824	SETD8	intergenic	1.648	6	5	15
rs28458312	12:123863265:G:T	18	12	123863265	0.2049	G	T	1.235e-08	5.695	0.999451	rs28675824	SETD8	intergenic	9.015	7	5	15
rs28583837	12:123863620:A:G	18	12	123863620	0.2038	G	A	1.054e-08	5.722	0.99412	rs28675824	SETD8	intergenic	3.189	4	5	15
rs28809230	12:123865361:C:T	18	12	123865361	0.2049	C	T	1.065e-08	-5.72	0.999435	rs28675824	SETD8	intergenic	9.421	7	5	15
rs28592876	12:123866429:A:G	18	12	123866429	0.2048	G	A	1.458e-08	5.666	0.99914	rs28675824	SETD8	intergenic	6.641	7	5	15
rs28636834	12:123871070:A:C	18	12	123871070	0.2048	C	A	1.159e-08	-5.706	0.999315	rs28675824	SETD8	intronic	9.622	5	2	5
rs28372579	12:123881176:A:G	18	12	123881176	0.2042	G	A	1.214e-08	-5.698	0.99881	rs28675824	SETD8	intronic	1.615	5	4	4
rs28768122	12:123885974:C:T	18	12	123885974	0.24	C	T	8.334e-08	5.36	0.810838	rs28675824	SETD8	intronic	0.695	6	4	5
rs28472704	12:123887369:C:T	18	12	123887369	0.2044	C	T	1.818e-08	5.629	0.995542	rs28675824	SETD8	intronic	2.523	5	3	4
rs28576953	12:123890276:C:T	18	12	123890276	0.2044	C	T	1.262e-08	5.691	0.99527	rs28675824	SETD8	intronic	0.86	5	4	4
rs28406193	12:123891865:G:T	18	12	123891865	0.2044	G	T	1.442e-08	5.668	0.995358	rs28675824	SETD8	intronic	0.988	5	4	4
rs28577594	12:123895906:C:G	18	12	123895906	0.2762	G	C	1.636e-06	-4.794	0.66853	rs28675824	SETD8	intergenic	1.809	5	4	5
rs28569885	12:123897177:A:G	18	12	123897177	0.2034	G	A	1.084e-06	4.876	0.861726	rs28675824	RILPL2	intergenic	2.606	4	4	5
rs28410896	12:123901143:C:T	18	12	123901143	0.1934	C	T	1.544e-07	5.247	0.914607	rs28675824	RILPL2	intronic	2.946	6	4	5
rs28481863	12:123902361:A:G	18	12	123902361	0.1932	G	A	1.419e-07	-5.263	0.91429	rs28675824	RILPL2	intronic	1.918	6	4	5
rs28715490	12:123903626:C:T	18	12	123903626	0.192	C	T	1.032e-07	5.321	0.909383	rs28675824	RILPL2	intronic	3.275	7	4	5
rs28676499	12:123906307:C:T	18	12	123906307	0.1929	C	T	1.164e-07	5.299	0.906471	rs28675824	RILPL2	intronic	3.63	7	4	4
rs28625019	12:123907563:A:G	18	12	123907563	0.1937	G	A	1.282e-07	5.281	0.898566	rs28675824	RILPL2	intronic	0.218	6	4	4
rs28706696	12:123908126:C:T	18	12	123908126	0.1932	C	T	1.661e-07	5.234	0.901359	rs28675824	RILPL2	intronic	0.204	6	4	5
rs4930719	12:123908948:A:G	18	12	123908948	0.1852	G	A	1.717e-06	4.784	0.859264	rs28675824	RILPL2	intronic	7.294	NA	4	5
rs4930718	12:123913433:A:G	18	12	123913433	0.2099	G	A	1.288e-06	-4.842	0.794643	rs28675824	RILPL2	intronic	0.174	NA	3	5
rs62064594	17:43460181:A:G	19	17	43460181	0.1445	G	A	1.038e-09	-6.103	1	rs62064594	CTB-39G8.2	intergenic	0.41	7	5	15
rs62064595	17:43460374:A:G	19	17	43460374	0.1469	G	A	1.839e-09	6.011	0.98772	rs62064594	ARHGAP27	intergenic	1.373	6	5	15
rs79724577	17:43463493:A:C	19	17	43463493	0.1835	C	A	1.073e-15	8.018	0.729298	rs62064594	ARHGAP27	intergenic	7.034	5	5	14
rs4763	17:43471489:A:G	19	17	43471489	0.1848	G	A	1.78e-15	-7.956	0.721475	rs62064594	ARHGAP27	UTR3	14.83	NA	4	5
rs62064597	17:43473307:C:G	19	17	43473307	0.184	G	C	2.406e-12	7.009	0.738509	rs62057149	ARHGAP27	intronic	2.129	5	1	5
rs62064598	17:43474668:C:G	19	17	43474668	0.1847	G	C	1.039e-11	6.801	0.734445	rs62057149	ARHGAP27:CTB-39G8.3	ncRNA_intronic	0.778	5	4	4
rs2028078	17:43475929:A:G	19	17	43475929	0.1845	G	A	2.97e-14	-7.6	0.734196	rs62057149	ARHGAP27	intronic	3.261	7	4	5
rs56220387	17:43476807:A:G	19	17	43476807	0.1838	G	A	7.71e-16	8.059	0.738227	rs62057149	ARHGAP27	intronic	1.44	6	4	5
rs55793500	17:43479748:C:T	19	17	43479748	0.1847	C	T	2.945e-15	7.893	0.738325	rs62057149	ARHGAP27	intronic	1.254	5	4	4
rs62064600	17:43480701:A:G	19	17	43480701	0.1847	G	A	3.215e-15	-7.882	0.738295	rs62057149	ARHGAP27	intronic	0.942	5	4	4
rs56236914	17:43483551:C:T	19	17	43483551	0.1847	C	T	2.496e-15	-7.914	0.738794	rs62057149	ARHGAP27	intronic	4.604	5	1	5
rs62064603	17:43484496:C:T	19	17	43484496	0.1848	C	T	2.049e-15	-7.938	0.739472	rs62057149	ARHGAP27	intronic	0.159	4	1	5
rs73984391	17:43484598:G:T	19	17	43484598	0.1849	G	T	2.645e-15	-7.907	0.738921	rs62057149	ARHGAP27	intronic	1.42	3a	1	5
rs1808189	17:43484903:C:T	19	17	43484903	0.1771	C	T	5.079e-12	6.903	0.729841	rs62057149	ARHGAP27	intronic	3.735	6	2	5
17:43485486_CA_C	17:43485486:C:CA	19	17	43485486	0.1819	C	CA	8.157e-11	6.498	0.735124	rs62057149	ARHGAP27	intronic	6.192	NA	1	5
rs62064637	17:43485551:G:T	19	17	43485551	0.1849	G	T	2.15e-15	7.932	0.739575	rs62057149	ARHGAP27	intronic	0.517	5	1	5
rs36078910	17:43487217:A:G	19	17	43487217	0.185	G	A	1.611e-15	-7.968	0.741613	rs62057149	ARHGAP27	intronic	3.725	4	1	1
rs35389313	17:43487424:C:T	19	17	43487424	0.1851	C	T	1.214e-15	8.003	0.74208	rs62057149	ARHGAP27	intronic	8.401	4	1	1
rs35327136	17:43487574:A:C	19	17	43487574	0.1843	C	A	3.099e-16	-8.169	0.744823	rs62057149	ARHGAP27	intronic	6.242	2b	1	1
rs8071011	17:43488382:C:T	19	17	43488382	0.185	C	T	8.542e-16	-8.046	0.741883	rs62057149	ARHGAP27	intronic	2.491	2b	1	7
rs62064641	17:43488792:C:T	19	17	43488792	0.1856	C	T	8.167e-16	8.052	0.739919	rs62057149	ARHGAP27	intronic	2.253	5	2	7
rs111443054	17:43489161:T:TCACACA	19	17	43489161	0.1817	TCACACA	T	8.078e-12	6.837	0.739707	rs62057149	ARHGAP27	intronic	5.31	NA	2	7
rs62064643	17:43490853:A:G	19	17	43490853	0.1845	G	A	1.836e-16	-8.232	0.74562	rs62057149	ARHGAP27	intronic	1.202	4	2	15
rs34063617	17:43491003:A:G	19	17	43491003	0.1851	G	A	1.049e-15	-8.021	0.742118	rs62057149	ARHGAP27	intronic	0.147	4	2	15
rs12940792	17:43492357:C:T	19	17	43492357	0.1852	C	T	6.846e-16	-8.073	0.742239	rs62057149	ARHGAP27	intronic	2.327	5	5	15
rs12947718	17:43493101:A:G	19	17	43493101	0.1852	G	A	7.615e-16	-8.06	0.742267	rs62057149	ARHGAP27	intronic	0.362	1f	2	15
rs369762169	17:43493398:G:GTT	19	17	43493398	0.1825	GTT	G	4.984e-12	6.906	0.741671	rs62057149	ARHGAP27	intronic	0.507	NA	2	15
rs71373560	17:43493504:C:T	19	17	43493504	0.1852	C	T	7.896e-16	-8.056	0.742292	rs62057149	ARHGAP27	intronic	7.775	6	5	15
rs34915103	17:43493560:C:G	19	17	43493560	0.1852	G	C	3.438e-12	6.959	0.742286	rs62057149	ARHGAP27	intronic	0.061	7	5	15
rs12942951	17:43493835:C:T	19	17	43493835	0.1852	C	T	6.796e-16	8.074	0.742226	rs62057149	ARHGAP27	intronic	6.533	5	5	15
rs35884427	17:43495216:A:G	19	17	43495216	0.1852	G	A	5.085e-16	-8.109	0.742279	rs62057149	ARHGAP27	intronic	2.764	7	4	15
rs12952504	17:43495235:C:G	19	17	43495235	0.1831	G	C	1.556e-12	7.069	0.740306	rs62057149	ARHGAP27	intronic	0.008	7	4	15
rs34286926	17:43495852:A:G	19	17	43495852	0.1854	G	A	2.218e-16	8.21	0.742528	rs62057149	ARHGAP27	intronic	0.495	2b	4	15
rs56378631	17:43496465:C:T	19	17	43496465	0.1855	C	T	2.131e-16	8.214	0.742571	rs62057149	ARHGAP27	intronic	6.297	5	4	15
rs12946723	17:43496828:C:T	19	17	43496828	0.1855	C	T	2.475e-16	-8.196	0.742607	rs62057149	ARHGAP27	intronic	0.285	6	4	15
rs12952764	17:43497210:A:G	19	17	43497210	0.1855	G	A	2.079e-16	-8.217	0.742575	rs62057149	ARHGAP27	intronic	0.507	5	4	15
rs35420583	17:43498180:C:T	19	17	43498180	0.1857	C	T	2.843e-16	-8.18	0.742633	rs62057149	ARHGAP27	intronic	0.612	7	4	15
rs34792542	17:43498181:A:G	19	17	43498181	0.1841	G	A	4.893e-16	8.114	0.739576	rs62057149	ARHGAP27	intronic	0.778	7	4	15
rs35519908	17:43499328:C:T	19	17	43499328	0.1861	C	T	1.89e-16	8.229	0.742875	rs62057149	ARHGAP27	intronic	1.028	7	4	15
rs12942666	17:43499839:A:G	19	17	43499839	0.1862	G	A	2.324e-16	8.204	0.743087	rs62057149	ARHGAP27	intronic	7.194	6	4	15
rs62064645	17:43500477:A:G	19	17	43500477	0.1855	G	A	5.603e-17	-8.373	0.746571	rs62057149	ARHGAP27	intronic	0.956	7	4	15
rs62064646	17:43500587:A:G	19	17	43500587	0.1863	G	A	2.259e-16	-8.207	0.742806	rs62057149	ARHGAP27	intronic	2.418	6	4	15
rs62064647	17:43500621:A:G	19	17	43500621	0.1862	G	A	2.112e-16	-8.216	0.7431	rs62057149	ARHGAP27	intronic	10.48	6	1	15
rs7222389	17:43501442:C:T	19	17	43501442	0.1862	C	T	2.348e-16	8.203	0.743185	rs62057149	ARHGAP27	intronic	0.31	1f	1	15
rs55648326	17:43501591:C:T	19	17	43501591	0.1863	C	T	1.873e-16	8.23	0.742918	rs62057149	ARHGAP27	intronic	12.07	5	1	15
rs56212100	17:43501940:A:G	19	17	43501940	0.1862	G	A	1.915e-16	-8.227	0.743181	rs62057149	ARHGAP27	intronic	3.345	5	1	15
17:43502044_AG_A	17:43502044:A:AG	19	17	43502044	0.1816	AG	A	2.746e-13	-7.306	0.737274	rs62057149	ARHGAP27	intronic	0.911	NA	1	15
rs62064649	17:43502111:A:G	19	17	43502111	0.1862	G	A	2.136e-16	8.214	0.743181	rs62057149	ARHGAP27	intronic	0.976	7	1	15
rs35626715	17:43502241:C:T	19	17	43502241	0.1862	C	T	2.102e-16	8.216	0.743193	rs62057149	ARHGAP27	intronic	12.37	5	1	15
rs62064651	17:43503000:A:G	19	17	43503000	0.1856	G	A	5.706e-17	-8.371	0.746519	rs62057149	ARHGAP27	intronic	10.26	4	1	1
rs76344126	17:43503284:A:G	19	17	43503284	0.1849	G	A	3.228e-17	-8.438	0.745716	rs62057149	ARHGAP27	intronic	4.063	4	1	7
rs7209501	17:43503294:A:C	19	17	43503294	0.1855	C	A	8.87e-17	8.319	0.743009	rs62057149	ARHGAP27	intronic	7.138	2b	1	7
rs199883901	17:43504525:A:AC	19	17	43504525	0.1886	AC	A	6.93e-13	7.181	0.731221	rs62057149	ARHGAP27	intronic	3.132	NA	4	5
rs12949256	17:43507297:C:T	19	17	43507297	0.1857	C	T	5.65e-17	-8.372	0.746536	rs62057149	ARHGAP27	exonic	14.99	4	1	13
rs7220206	17:43507403:A:G	19	17	43507403	0.1855	G	A	3.615e-17	-8.425	0.746199	rs62057149	ARHGAP27	exonic	5.617	2b	1	13
rs7222444	17:43507649:A:G	19	17	43507649	0.1856	G	A	3.503e-17	8.428	0.746573	rs62057149	ARHGAP27	UTR5	18.95	4	1	13
rs12939187	17:43508223:G:T	19	17	43508223	0.1856	G	T	4.491e-17	-8.399	0.74581	rs62057149	ARHGAP27	intronic	6.965	4	1	11
rs34018943	17:43508303:A:G	19	17	43508303	0.1856	G	A	4.473e-17	8.4	0.746521	rs62057149	ARHGAP27	intronic	8.007	4	1	11
rs34104358	17:43508616:G:T	19	17	43508616	0.1856	G	T	4.436e-17	-8.401	0.746563	rs62057149	ARHGAP27	intronic	6.331	2b	1	2
rs62064652	17:43509310:A:G	19	17	43509310	0.1856	G	A	1.379e-17	8.537	0.746565	rs62057149	ARHGAP27	intronic	1.637	4	1	1
rs62064653	17:43509316:C:T	19	17	43509316	0.1856	C	T	5.736e-17	-8.371	0.746602	rs62057149	ARHGAP27	intronic	7.192	4	1	1
rs56020833	17:43509778:C:T	19	17	43509778	0.1856	C	T	3.447e-17	-8.43	0.746701	rs62057149	ARHGAP27	intronic	10.31	2b	1	1
rs55642947	17:43510187:C:G	19	17	43510187	0.1855	G	C	3.483e-13	-7.274	0.749961	rs62057149	ARHGAP27	UTR5	10.52	4	1	1
rs34465449	17:43511435:A:C	19	17	43511435	0.1854	C	A	4.133e-17	-8.409	0.751328	rs62057149	ARHGAP27	intronic	1.001	7	4	5
rs12946900	17:43512206:A:G	19	17	43512206	0.1854	G	A	3.528e-17	8.428	0.751472	rs62057149	ARHGAP27	upstream	2.186	2c	4	5
rs56168933	17:43512318:A:G	19	17	43512318	0.1854	G	A	3.84e-17	-8.418	0.751472	rs62057149	ARHGAP27	upstream:downstream	2	7	4	5
rs55790407	17:43512439:C:G	19	17	43512439	0.1854	G	C	3.381e-13	-7.278	0.751574	rs62057149	ARHGAP27	upstream:downstream	3.05	5	4	5
rs11012	17:43513441:C:T	19	17	43513441	0.1854	C	T	3.206e-17	-8.439	0.751554	rs62057149	PLEKHM1	UTR3	0.233	NA	4	4
rs9730	17:43513551:C:G	19	17	43513551	0.1854	G	C	2.77e-13	7.305	0.751633	rs62057149	PLEKHM1	UTR3	5.663	1f	4	4
rs62064654	17:43513896:C:T	19	17	43513896	0.1854	C	T	2.895e-17	-8.451	0.7517	rs62057149	PLEKHM1	UTR3	1.31	5	4	4
rs62064655	17:43514954:A:G	19	17	43514954	0.1854	G	A	2.26e-16	-8.207	0.751648	rs62057149	PLEKHM1	UTR3	7.13	5	4	4
rs34363898	17:43515846:C:T	19	17	43515846	0.1805	C	T	4.784e-13	-7.231	0.747892	rs62057149	PLEKHM1	intronic	1.599	7	4	4
rs36114997	17:43515885:A:G	19	17	43515885	0.1854	G	A	6.3e-17	8.359	0.751661	rs62057149	PLEKHM1	intronic	1.67	7	4	4
rs35354512	17:43515927:C:T	19	17	43515927	0.1854	C	T	2.73e-17	-8.458	0.751661	rs62057149	PLEKHM1	intronic	0.978	NA	4	4
rs17631303	17:43516402:A:G	19	17	43516402	0.1854	G	A	2.71e-17	8.458	0.75173	rs62057149	PLEKHM1	intronic	10.76	1d	3	4
rs35591873	17:43516739:A:G	19	17	43516739	0.1853	G	A	1.167e-13	-7.42	0.753982	rs62057149	PLEKHM1	intronic	8.034	NA	2	4
rs62064657	17:43517054:A:G	19	17	43517054	0.1854	G	A	2.575e-17	-8.464	0.751767	rs62057149	PLEKHM1	intronic	8.784	5	2	5
rs35489312	17:43517252:C:T	19	17	43517252	0.1854	C	T	2.645e-17	8.461	0.751687	rs62057149	PLEKHM1	intronic	3.279	5	4	4
rs34887474	17:43519564:A:C	19	17	43519564	0.1852	C	A	1.468e-13	-7.39	0.754287	rs62057149	PLEKHM1	intronic	6.054	5	4	5
rs2684641	17:43520118:A:G	19	17	43520118	0.1776	G	A	3.017e-12	6.977	0.737399	rs62057149	PLEKHM1	intronic	0.119	5	4	5
rs62065374	17:43520272:A:G	19	17	43520272	0.1854	G	A	2.054e-16	-8.219	0.751777	rs62057149	PLEKHM1	intronic	5.477	5	4	5
rs35329349	17:43520675:C:T	19	17	43520675	0.1626	C	T	1.864e-11	6.716	0.727012	rs62064594	PLEKHM1	intronic	2.026	5	4	5
rs62065376	17:43521161:C:G	19	17	43521161	0.1854	G	C	2.227e-12	7.019	0.751772	rs62057149	PLEKHM1	intronic	1.139	5	4	5
rs62065377	17:43521193:A:G	19	17	43521193	0.1854	G	A	1.275e-17	8.546	0.751739	rs62057149	PLEKHM1	intronic	6.387	5	4	5
rs62065378	17:43522361:C:T	19	17	43522361	0.1854	C	T	2.341e-17	8.475	0.751986	rs62057149	PLEKHM1	intronic	1.236	7	4	5
17:43522775_TTGTG_T	17:43522775:T:TTGTG	19	17	43522775	0.1786	TTGTG	T	1.072e-12	-7.121	0.746895	rs62057149	PLEKHM1	intronic	2.257	NA	4	5
rs149182889	17:43523385:T:TC	19	17	43523385	0.1851	TC	T	1.159e-13	7.421	0.756226	rs62057149	PLEKHM1	intronic	5.415	NA	2	5
rs113575082	17:43524526:C:T	19	17	43524526	0.1853	C	T	1.577e-17	-8.521	0.753533	rs62057149	PLEKHM1	intronic	6.179	5	4	5
rs71373572	17:43525022:A:G	19	17	43525022	0.1853	G	A	2.006e-17	-8.493	0.753553	rs62057149	PLEKHM1	intronic	0.472	5	4	5
rs373607110	17:43525166:C:CT	19	17	43525166	0.1802	C	CT	1.337e-13	-7.402	0.758916	rs62057149	PLEKHM1	intronic	4.99	NA	4	5
17:43525346_TAG_T	17:43525346:T:TAG	19	17	43525346	0.1797	TAG	T	6.608e-14	-7.495	0.745943	rs62057149	PLEKHM1	intronic	4.891	NA	4	5
rs62065379	17:43525365:C:T	19	17	43525365	0.1853	C	T	1.64e-16	-8.246	0.753692	rs62057149	PLEKHM1	intronic	0.303	7	4	5
rs62065380	17:43527025:C:T	19	17	43527025	0.185	C	T	1.313e-13	-7.405	0.75679	rs62057149	PLEKHM1	intronic	0.931	7	4	5
rs112538459	17:43527323:C:T	19	17	43527323	0.1853	C	T	1.797e-17	-8.506	0.753681	rs62057149	PLEKHM1	intronic	1.698	6	4	5
rs2077606	17:43529293:A:G	19	17	43529293	0.1853	G	A	1.24e-16	-8.279	0.753965	rs62057149	PLEKHM1	intronic	10.41	1f	4	5
rs1079434	17:43529687:C:T	19	17	43529687	0.185	C	T	1.206e-13	7.416	0.756749	rs62057149	PLEKHM1	intronic	5.204	NA	4	5
rs1079432	17:43529769:G:T	19	17	43529769	0.1852	G	T	1.584e-13	-7.38	0.755974	rs62057149	PLEKHM1	intronic	15.35	6	4	5
rs112257723	17:43531926:C:T	19	17	43531926	0.185	C	T	1.272e-13	-7.409	0.75698	rs62057149	PLEKHM1:AC091132.1	ncRNA_intronic	1.147	5	4	5
rs62065384	17:43532804:C:T	19	17	43532804	0.185	C	T	1.318e-13	-7.404	0.757097	rs62057149	PLEKHM1:AC091132.1	ncRNA_intronic	2.795	5	4	5
rs2960000	17:43534353:C:T	19	17	43534353	0.1876	C	T	6.484e-16	8.08	0.741449	rs62057149	PLEKHM1:AC091132.1	ncRNA_intronic	7.751	NA	4	5
rs62065385	17:43534694:C:T	19	17	43534694	0.1853	C	T	1.651e-17	-8.516	0.754029	rs62057149	PLEKHM1:AC091132.1	ncRNA_intronic	2.772	6	4	5
rs55703888	17:43536408:C:T	19	17	43536408	0.1853	C	T	2.222e-17	-8.482	0.754197	rs62057149	PLEKHM1:AC091132.1	ncRNA_intronic	0.135	6	4	5
rs56005713	17:43536743:C:T	19	17	43536743	0.1853	C	T	2.086e-17	-8.489	0.754196	rs62057149	PLEKHM1:AC091132.1	ncRNA_intronic	0.843	6	4	5
rs56314414	17:43536970:A:G	19	17	43536970	0.185	G	A	1.272e-13	-7.409	0.757114	rs62057149	PLEKHM1:AC091132.1	ncRNA_intronic	1.95	7	4	5
rs62065388	17:43537711:C:T	19	17	43537711	0.185	C	T	1.271e-13	-7.409	0.757325	rs62057149	PLEKHM1:AC091132.1	ncRNA_intronic	0.349	6	5	5
rs111423688	17:43538523:A:G	19	17	43538523	0.1852	G	A	1.846e-17	-8.503	0.754381	rs62057149	PLEKHM1:AC091132.1	ncRNA_intronic	1.512	7	4	5
rs62065389	17:43538807:G:T	19	17	43538807	0.1852	G	T	1.721e-17	8.511	0.754365	rs62057149	PLEKHM1:AC091132.1	ncRNA_intronic	5.457	5	4	5
rs62065390	17:43538991:A:G	19	17	43538991	0.185	G	A	1.272e-13	-7.409	0.7573	rs62057149	PLEKHM1:AC091132.1	ncRNA_intronic	6.275	5	4	5
rs62065391	17:43538993:C:G	19	17	43538993	0.185	G	C	1.272e-13	-7.409	0.7573	rs62057149	PLEKHM1:AC091132.1	ncRNA_intronic	5.646	5	4	5
rs62065392	17:43539035:A:G	19	17	43539035	0.185	G	A	1.26e-13	-7.41	0.757295	rs62057149	PLEKHM1:AC091132.1	ncRNA_intronic	1.039	5	4	5
rs1971631	17:43539437:C:G	19	17	43539437	0.185	G	C	1.318e-13	7.404	0.757369	rs62057149	PLEKHM1:AC091132.1	ncRNA_intronic	0.642	4	4	5
rs2684526	17:43539723:C:T	19	17	43539723	0.185	C	T	1.272e-13	-7.409	0.757352	rs62057149	PLEKHM1:AC091132.1	ncRNA_intronic	9.058	2b	4	5
rs4325608	17:43539968:A:G	19	17	43539968	0.1852	G	A	1.042e-16	-8.3	0.754513	rs62057149	PLEKHM1:AC091132.1	ncRNA_intronic	8.647	5	4	5
rs62065394	17:43540273:A:C	19	17	43540273	0.1847	C	A	1.801e-13	-7.363	0.756871	rs62057149	PLEKHM1:AC091132.1	ncRNA_intronic	0.717	7	4	5
rs148269941	17:43540472:A:T	19	17	43540472	0.1812	T	A	5.194e-13	7.22	0.75263	rs62057149	PLEKHM1:AC091132.1	ncRNA_intronic	0.795	6	4	5
rs2905465	17:43540732:C:T	19	17	43540732	0.1847	C	T	1.867e-13	7.358	0.756908	rs62057149	PLEKHM1:AC091132.1	ncRNA_intronic	0.312	7	4	5
rs2139890	17:43541627:A:C	19	17	43541627	0.1852	C	A	1.037e-16	-8.3	0.754445	rs62057149	PLEKHM1	intronic	0.807	7	4	5
rs3946526	17:43541656:C:T	19	17	43541656	0.1852	C	T	1.389e-16	-8.266	0.754478	rs62057149	PLEKHM1	intronic	0.887	6	4	5
rs62065395	17:43542037:C:T	19	17	43542037	0.1842	C	T	2.668e-13	7.31	0.757117	rs62057149	PLEKHM1	intronic	5.399	5	4	5
rs7219532	17:43543083:A:T	19	17	43543083	0.1841	T	A	1.209e-12	-7.104	0.758972	rs62057149	PLEKHM1	intronic	1.574	6	4	5
rs62065396	17:43543207:C:T	19	17	43543207	0.1849	C	T	5.191e-13	7.22	0.760823	rs62057149	PLEKHM1	intronic	6.814	6	4	5
rs2959992	17:43544206:C:G	19	17	43544206	0.1855	G	C	8.569e-14	-7.461	0.764531	rs62057149	PLEKHM1	intronic	0.079	6	4	5
rs55663797	17:43544379:A:G	19	17	43544379	0.1856	G	A	4.279e-18	-8.671	0.764025	rs62057149	PLEKHM1	intronic	0.166	5	4	5
rs1879581	17:43545893:C:T	19	17	43545893	0.1855	C	T	1.154e-17	8.557	0.764629	rs62057149	PLEKHM1	exonic	3.875	4	4	5
rs62065399	17:43546057:G:T	19	17	43546057	0.1855	G	T	1.111e-13	-7.427	0.764791	rs62057149	PLEKHM1	intronic	11.98	3a	4	5
rs55930887	17:43548321:C:T	19	17	43548321	0.1855	C	T	1.272e-13	7.409	0.764776	rs62057149	PLEKHM1	intronic	4.26	7	4	5
rs55671319	17:43548424:A:G	19	17	43548424	0.1855	G	A	7.554e-18	8.606	0.764261	rs62057149	PLEKHM1	intronic	8.633	7	4	5
rs55652155	17:43548481:A:G	19	17	43548481	0.1855	G	A	1.292e-17	8.544	0.76455	rs62057149	PLEKHM1	intronic	5.514	6	4	5
rs17631676	17:43549526:A:G	19	17	43549526	0.1855	G	A	1.784e-17	8.507	0.764238	rs62057149	PLEKHM1	intronic	0.51	6	4	5
rs149366495	17:43549608:A:G	19	17	43549608	0.1855	G	A	1.639e-17	-8.517	0.764306	rs62057149	PLEKHM1	intronic	11.28	4	4	5
rs2090847	17:43550107:A:G	19	17	43550107	0.1855	G	A	1.211e-16	8.282	0.764242	rs62057149	PLEKHM1	intronic	2.169	5	4	5
17:43550929_AT_A	17:43550929:A:AT	19	17	43550929	0.1841	AT	A	3.511e-13	-7.273	0.763242	rs62057149	PLEKHM1	intronic	0.297	NA	4	5
rs55746869	17:43551083:C:T	19	17	43551083	0.1853	C	T	3.107e-17	-8.442	0.763613	rs62057149	PLEKHM1	intronic	2.21	7	4	5
rs12950965	17:43551151:C:G	19	17	43551151	0.1855	G	C	1.404e-13	7.396	0.764216	rs62057149	PLEKHM1	intronic	1.23	7	4	5
rs56015792	17:43551321:C:G	19	17	43551321	0.1855	G	C	1.403e-13	-7.396	0.764356	rs62057149	PLEKHM1	intronic	0.488	7	4	5
rs62065403	17:43551523:C:T	19	17	43551523	0.1838	C	T	1.466e-13	7.39	0.761135	rs62057149	PLEKHM1	intronic	0.078	7	4	5
rs77132763	17:43551546:C:T	19	17	43551546	0.1836	C	T	2.238e-13	-7.334	0.760861	rs62057149	PLEKHM1	intronic	2.84	NA	4	5
rs62065404	17:43551613:C:T	19	17	43551613	0.1855	C	T	1.694e-17	-8.513	0.764356	rs62057149	PLEKHM1	intronic	5.254	7	4	5
rs71238846	17:43552537:A:G	19	17	43552537	0.1855	G	A	1.597e-17	-8.52	0.764352	rs62057149	PLEKHM1	exonic	8.772	NA	4	4
rs12452076	17:43552717:C:G	19	17	43552717	0.1855	G	C	9.674e-14	-7.445	0.764663	rs62057149	PLEKHM1	exonic	17.43	5	4	4
rs12452273	17:43552921:C:T	19	17	43552921	0.1855	C	T	2.43e-17	-8.471	0.764667	rs62057149	PLEKHM1	exonic	8.02	5	4	4
17:43553496_AAT_A	17:43553496:A:AAT	19	17	43553496	0.1858	AAT	A	2.384e-13	-7.325	0.754046	rs62057149	PLEKHM1	intronic	9.328	NA	4	4
17:43553564_TTA_T	17:43553564:T:TTA	19	17	43553564	0.1916	TTA	T	5.917e-13	-7.202	0.742694	rs62057149	PLEKHM1	intronic	1.848	NA	4	4
rs56192752	17:43555253:A:G	19	17	43555253	0.1857	G	A	2.258e-17	8.48	0.763005	rs62057149	PLEKHM1	UTR3	5.088	5	4	4
rs62065436	17:43556652:A:G	19	17	43556652	0.1855	G	A	2.357e-17	-8.475	0.76449	rs62057149	PLEKHM1	intronic	0.126	6	4	5
rs55925547	17:43556807:C:T	19	17	43556807	0.1861	C	T	1.207e-16	8.282	0.761156	rs62057149	PLEKHM1	intronic	2.617	7	5	5
rs56159231	17:43556862:C:T	19	17	43556862	0.1855	C	T	1.222e-13	-7.414	0.764846	rs62057149	PLEKHM1	intronic	2.277	7	5	5
rs55643511	17:43556982:A:G	19	17	43556982	0.1855	G	A	2.318e-17	-8.477	0.764454	rs62057149	PLEKHM1	intronic	1.721	7	5	5
rs375822897	17:43557054:A:AAAAACAAAAC	19	17	43557054	0.1623	AAAAACAAAAC	A	3.983e-14	7.562	0.721324	rs62057149	PLEKHM1	intronic	0.655	NA	5	5
rs62065437	17:43557612:A:G	19	17	43557612	0.1855	G	A	2.251e-17	-8.48	0.764409	rs62057149	PLEKHM1	intronic	2.232	7	5	5
rs62065438	17:43558092:C:T	19	17	43558092	0.1855	C	T	2.746e-17	-8.457	0.764471	rs62057149	PLEKHM1	intronic	4.508	7	4	5
rs62065441	17:43563093:A:G	19	17	43563093	0.1851	G	A	9.826e-14	7.443	0.767825	rs62057149	PLEKHM1	intronic	3.373	6	5	5
rs112275793	17:43563304:A:C	19	17	43563304	0.162	C	A	2.032e-12	7.032	0.732271	rs62057149	PLEKHM1	intronic	1.638	6	5	5
rs112995489	17:43563305:G:T	19	17	43563305	0.1619	G	T	2.355e-12	7.012	0.731895	rs62057149	PLEKHM1	intronic	1.801	6	5	5
rs111960572	17:43563349:A:G	19	17	43563349	0.1643	G	A	3.925e-12	-6.94	0.736185	rs62057149	PLEKHM1	intronic	1.125	6	5	5
rs62065442	17:43563894:C:T	19	17	43563894	0.1855	C	T	3.402e-17	8.432	0.764334	rs62057149	PLEKHM1	intronic	0.248	5	5	5
rs9899111	17:43564222:G:T	19	17	43564222	0.1855	G	T	1.793e-16	8.235	0.764234	rs62057149	PLEKHM1	intronic	0.406	7	5	5
rs62065443	17:43564357:C:T	19	17	43564357	0.1851	C	T	1.164e-13	-7.421	0.76777	rs62057149	PLEKHM1	intronic	0.134	7	5	5
rs62065444	17:43565599:C:T	19	17	43565599	0.1851	C	T	1.047e-13	7.435	0.76786	rs62057149	PLEKHM1	intronic	6.124	5	2	5
rs62065445	17:43565840:A:G	19	17	43565840	0.1855	G	A	9.1e-17	-8.316	0.764235	rs62057149	PLEKHM1	intronic	7.028	5	5	5
rs3972613	17:43566931:A:G	19	17	43566931	0.1852	G	A	8.784e-14	7.458	0.76736	rs62057149	PLEKHM1	intronic	4.677	5	1	5
rs1879585	17:43567175:G:T	19	17	43567175	0.1853	G	T	2.397e-17	8.473	0.764672	rs62057149	PLEKHM1	intronic	2.743	5	1	5
rs1879586	17:43567337:C:G	19	17	43567337	0.1851	G	C	1.05e-13	7.434	0.768274	rs62057149	PLEKHM1	intronic	1.541	5	1	1
rs371185851	17:43568278:T:TGA	19	17	43568278	0.184	TGA	T	6.441e-14	7.499	0.769675	rs62057149	PLEKHM1	upstream	NA	NA	1	1
rs111392251	17:43568928:A:T	19	17	43568928	0.1847	T	A	6.946e-14	-7.489	0.771106	rs62057149	PLEKHM1	upstream	2.816	NA	1	1
17:43569001_CA_C	17:43569001:C:CA	19	17	43569001	0.1853	C	CA	8e-14	7.47	0.771803	rs62057149	PLEKHM1	upstream	0.584	NA	1	15
rs62065447	17:43569083:C:T	19	17	43569083	0.1853	C	T	8.105e-14	-7.469	0.771854	rs62057149	PLEKHM1	upstream	5.873	7	1	15
rs113322852	17:43569245:A:T	19	17	43569245	0.1853	T	A	1.111e-13	-7.427	0.766648	rs62057149	PLEKHM1	intergenic	5.036	6	2	15
rs62065448	17:43569770:C:T	19	17	43569770	0.1821	C	T	4.361e-13	-7.244	0.754329	rs62057149	PLEKHM1	intergenic	4.775	5	5	15
rs62065449	17:43569909:C:T	19	17	43569909	0.1857	C	T	6.17e-13	7.197	0.768522	rs62057149	PLEKHM1	intergenic	1.352	5	5	15
rs62065450	17:43570407:C:T	19	17	43570407	0.1857	C	T	9.426e-14	-7.449	0.768477	rs62057149	PLEKHM1	intergenic	2.101	3b	5	15
rs1879582	17:43570680:C:T	19	17	43570680	0.1854	C	T	5.66e-14	-7.516	0.77159	rs62057149	PLEKHM1	intergenic	0.004	6	5	15
rs1879583	17:43570893:C:T	19	17	43570893	0.1857	C	T	9.428e-13	-7.139	0.768506	rs62057149	PLEKHM1	intergenic	0.38	7	5	15
rs56328224	17:43572419:C:T	19	17	43572419	0.2257	C	T	6.048e-14	-7.507	0.979413	rs62057149	PLEKHM1	intergenic	4.081	7	5	15
rs5026246	17:43572896:G:T	19	17	43572896	0.2268	G	T	2.238e-16	8.209	0.974715	rs62057149	PLEKHM1	intergenic	3.527	7	5	15
rs62065452	17:43573061:C:T	19	17	43573061	0.2244	C	T	1.645e-16	8.245	0.981446	rs62057149	PLEKHM1	intergenic	0.289	6	5	15
rs2903705	17:43573231:C:G	19	17	43573231	0.2264	G	C	7.587e-17	8.338	0.98367	rs62057149	PLEKHM1	intergenic	2.287	6	5	15
rs62065453	17:43573419:C:T	19	17	43573419	0.2244	C	T	5.266e-14	-7.525	0.97736	rs62057149	LRRC37A4P	intergenic	4.627	6	5	15
rs188710438	17:43573649:C:T	19	17	43573649	0.2265	C	T	9.241e-17	-8.314	0.983981	rs62057149	LRRC37A4P	intergenic	0.01	7	5	15
rs2684670	17:43574016:A:G	19	17	43574016	0.2235	G	A	5.562e-16	8.099	0.982938	rs62057149	LRRC37A4P	intergenic	2.328	7	5	15
rs189777036	17:43574229:C:T	19	17	43574229	0.2265	C	T	9.241e-17	8.314	0.984148	rs62057149	LRRC37A4P	intergenic	6.951	7	5	15
rs62065457	17:43574611:A:G	19	17	43574611	0.2248	G	A	1.105e-16	-8.293	0.980207	rs62057149	LRRC37A4P	intergenic	1.857	6	5	15
rs62066460	17:43574935:C:T	19	17	43574935	0.2265	C	T	9.241e-17	-8.314	0.984111	rs62057149	LRRC37A4P	intergenic	2.73	3a	5	15
rs566127718	17:43575452:A:G	19	17	43575452	0.2266	G	A	9.703e-17	8.308	0.984095	rs62057149	LRRC37A4P	intergenic	3.901	NA	5	15
rs112556326	17:43575946:G:T	19	17	43575946	0.2265	G	T	9.363e-17	-8.313	0.984162	rs62057149	LRRC37A4P	intergenic	0.328	6	5	15
rs200133133	17:43576046:T:TG	19	17	43576046	0.2264	TG	T	9.098e-17	8.316	0.984125	rs62057149	LRRC37A4P	intergenic	1.458	NA	5	15
rs62064364	17:43654468:C:T	19	17	43654468	0.2138	C	T	4.373e-15	-7.844	0.973581	rs62057149	DND1P1	intergenic	2.533	4	2	5
rs1724438	17:43656176:A:C	19	17	43656176	0.1953	C	A	1.249e-13	-7.411	0.904828	rs62057149	DND1P1	intergenic	0.284	NA	4	5
rs2463518	17:43656627:C:T	19	17	43656627	0.1944	C	T	6.821e-12	6.861	0.912457	rs62057149	DND1P1	intergenic	3.104	NA	2	5
rs79742625	17:43657257:C:T	19	17	43657257	0.1982	C	T	5.8e-11	-6.549	0.916984	rs62057149	DND1P1	intergenic	9.513	4	2	5
rs2668673	17:43657267:A:G	19	17	43657267	0.1901	G	A	5.593e-13	7.21	0.895357	rs62057149	DND1P1	intergenic	8.284	NA	2	5
rs769375	17:43658409:A:G	19	17	43658409	0.2084	G	A	3.167e-16	-8.167	0.920599	rs62057149	DND1P1	intergenic	8.521	NA	3	5
rs2668677	17:43658778:A:C	19	17	43658778	0.2042	C	A	1.564e-15	-7.972	0.918617	rs62057149	DND1P1	intergenic	11.7	NA	3	5
rs2942189	17:43659251:A:C	19	17	43659251	0.2112	C	A	2.223e-16	-8.209	0.924013	rs62057149	DND1P1	intergenic	9.079	NA	3	5
rs2668679	17:43659526:C:T	19	17	43659526	0.2105	C	T	2.422e-16	-8.199	0.919673	rs62057149	DND1P1	intergenic	0.288	NA	3	5
rs1971374	17:43659738:C:T	19	17	43659738	0.2112	C	T	3.743e-16	8.147	0.922841	rs62057149	DND1P1	intergenic	3.834	NA	3	5
rs2668680	17:43659975:C:T	19	17	43659975	0.2131	C	T	5.889e-13	7.203	0.914968	rs62057149	DND1P1	intergenic	7.932	NA	3	5
rs1813014	17:43660209:A:C	19	17	43660209	0.2113	C	A	5.806e-16	-8.093	0.923679	rs62057149	DND1P1	intergenic	5.27	NA	2	5
rs1624697	17:43661378:C:T	19	17	43661378	0.2122	C	T	9.093e-16	-8.039	0.925508	rs62057149	DND1P1	intergenic	11.37	NA	1	2
rs2693359	17:43661751:A:T	19	17	43661751	0.2131	T	A	2.007e-16	-8.222	0.924893	rs62057149	DND1P1	intergenic	14.71	4	1	1
rs2668699	17:43661801:G:T	19	17	43661801	0.2155	G	T	3.264e-16	8.163	0.918764	rs62057149	DND1P1	intergenic	15.96	NA	1	1
rs1724430	17:43661959:C:T	19	17	43661959	0.2092	C	T	5.033e-15	7.826	0.922803	rs62057149	DND1P1	intergenic	11.81	NA	1	1
rs1724429	17:43662020:A:G	19	17	43662020	0.1923	G	A	7.596e-13	7.168	0.904499	rs62057149	DND1P1	intergenic	6.579	NA	1	1
rs62064388	17:43663169:C:T	19	17	43663169	0.2264	C	T	1.19e-16	8.284	0.98764	rs62057149	DND1P1	upstream	7.254	4	1	1
rs530808688	17:43663213:C:CA	19	17	43663213	0.2252	C	CA	1.603e-16	-8.249	0.978493	rs62057149	DND1P1	upstream	6.682	NA	1	1
rs1724390	17:43663247:A:C	19	17	43663247	0.2269	C	A	2.131e-14	-7.642	0.982276	rs62057149	DND1P1	ncRNA_exonic	10.11	4	1	1
rs1724394	17:43663780:C:G	19	17	43663780	0.1987	G	C	9.554e-15	7.745	0.938915	rs62057149	DND1P1	ncRNA_exonic	10.79	NA	1	1
rs1706741	17:43664231:G:T	19	17	43664231	0.2073	G	T	1.615e-14	7.678	0.943535	rs62057149	DND1P1	ncRNA_exonic	6.124	5	1	15
rs62064391	17:43664335:C:G	19	17	43664335	0.2229	G	C	2.622e-17	8.462	0.992343	rs62057149	DND1P1	downstream	1.614	NA	1	15
rs111390638	17:43664978:A:G	19	17	43664978	0.223	G	A	1.389e-17	8.536	0.993386	rs62057149	DND1P1	downstream	1.932	NA	5	15
rs2462833	17:43665322:C:T	19	17	43665322	0.229	C	T	2.959e-18	-8.713	0.964967	rs62057149	DND1P1	intergenic	1.011	NA	5	15
rs62064393	17:43665343:G:T	19	17	43665343	0.2242	G	T	1.495e-17	8.528	0.990137	rs62057149	DND1P1	intergenic	1.373	NA	5	15
rs62064394	17:43665379:C:T	19	17	43665379	0.224	C	T	1.034e-17	8.57	0.991075	rs62057149	DND1P1	intergenic	2.387	NA	5	15
rs2458198	17:43665468:G:T	19	17	43665468	0.228	G	T	1.638e-17	8.517	0.989362	rs62057149	DND1P1	intergenic	1.226	NA	5	15
rs1724397	17:43665809:C:T	19	17	43665809	0.2256	C	T	2.711e-17	-8.458	0.99588	rs62057149	DND1P1	intergenic	2.957	NA	5	15
rs1724398	17:43665838:A:G	19	17	43665838	0.2256	G	A	2.711e-17	8.458	0.99588	rs62057149	DND1P1	intergenic	7.626	NA	5	15
rs1724399	17:43665906:C:G	19	17	43665906	0.2279	G	C	1.247e-17	8.548	0.992889	rs62057149	DND1P1	intergenic	0.458	NA	5	15
rs62064395	17:43666001:A:C	19	17	43666001	0.2319	C	A	3.82e-16	8.144	0.975662	rs62057149	DND1P1	intergenic	7.861	6	5	15
rs796568985	17:43666002:A:AT	19	17	43666002	0.2286	AT	A	2.748e-17	-8.457	0.985664	rs62057149	DND1P1	intergenic	4.763	NA	5	15
rs2950009	17:43666244:A:G	19	17	43666244	0.2256	G	A	2.733e-17	8.457	0.995881	rs62057149	DND1P1	intergenic	2.68	NA	5	15
rs2950010	17:43666251:C:G	19	17	43666251	0.2253	G	C	2.464e-17	8.47	0.996316	rs62057149	DND1P1	intergenic	1.308	NA	5	15
rs2950011	17:43666385:C:T	19	17	43666385	0.2236	C	T	6.54e-17	-8.355	0.994776	rs62057149	DND1P1	intergenic	6.891	NA	5	15
rs62064409	17:43666431:C:T	19	17	43666431	0.2256	C	T	2.733e-17	8.457	0.99591	rs62057149	DND1P1	intergenic	3.489	NA	5	15
rs112010353	17:43666492:C:T	19	17	43666492	0.2242	C	T	2.28e-17	-8.479	0.993804	rs62057149	DND1P1	intergenic	5.713	7	5	15
rs2693349	17:43666511:A:T	19	17	43666511	0.2256	T	A	2.736e-17	8.457	0.995888	rs62057149	DND1P1	intergenic	0.307	NA	5	15
rs2469938	17:43666820:A:G	19	17	43666820	0.2205	G	A	1.369e-16	-8.267	0.992838	rs62057149	DND1P1	intergenic	6.533	6	5	15
rs2696425	17:43666906:C:G	19	17	43666906	0.2252	G	C	7.393e-15	-7.778	0.994411	rs62057149	DND1P1	intergenic	1.377	6	5	15
rs2950012	17:43667365:C:T	19	17	43667365	0.226	C	T	2.006e-17	8.493	0.995113	rs62057149	DND1P1	intergenic	2.634	NA	5	15
rs796069077	17:43667413:C:CTT	19	17	43667413	0.2305	C	CTT	2.349e-16	8.203	0.980062	rs62057149	DND1P1	intergenic	0.654	NA	5	15
rs62064415	17:43667537:C:T	19	17	43667537	0.2205	C	T	1.361e-16	-8.268	0.992847	rs62057149	DND1P1	intergenic	10.33	NA	5	15
rs62064416	17:43667635:A:G	19	17	43667635	0.2339	G	A	2.521e-17	8.467	0.969801	rs62057149	DND1P1	intergenic	4.196	NA	5	15
rs62064417	17:43667792:C:T	19	17	43667792	0.2289	C	T	1.094e-17	-8.564	0.988667	rs62057149	DND1P1	intergenic	4.442	NA	5	15
rs62064418	17:43667836:A:C	19	17	43667836	0.2267	C	A	1.72e-17	-8.511	0.995391	rs62057149	DND1P1	intergenic	0.051	NA	5	15
rs62064419	17:43667915:C:T	19	17	43667915	0.2258	C	T	4.152e-17	8.409	0.995252	rs62057149	DND1P1	intergenic	4.072	NA	5	15
rs62064420	17:43667922:C:G	19	17	43667922	0.2256	G	C	1.618e-17	-8.518	0.995501	rs62057149	DND1P1	intergenic	0.12	NA	5	15
rs62064421	17:43667934:C:G	19	17	43667934	0.2261	G	C	8.668e-17	8.322	0.994034	rs62057149	DND1P1	intergenic	2.945	NA	5	15
rs62064422	17:43668017:A:G	19	17	43668017	0.2277	G	A	3.241e-17	-8.438	0.989754	rs62057149	DND1P1	intergenic	0.09	NA	5	15
rs62064423	17:43668187:A:G	19	17	43668187	0.2258	G	A	3.518e-17	8.428	0.995708	rs62057149	DND1P1	intergenic	0.124	NA	5	15
rs62064424	17:43668239:C:T	19	17	43668239	0.2264	C	T	2.753e-17	8.457	0.992559	rs62057149	DND1P1	intergenic	2.222	NA	5	15
rs2950013	17:43668455:G:T	19	17	43668455	0.2273	G	T	4.713e-17	8.394	0.990902	rs62057149	DND1P1	intergenic	4.378	NA	5	15
rs55836887	17:43668815:A:G	19	17	43668815	0.2232	G	A	1.392e-16	8.265	0.994711	rs62057149	DND1P1	intergenic	1.639	NA	5	15
rs370670279	17:43669049:A:AC	19	17	43669049	0.2253	AC	A	2.404e-17	8.472	0.996346	rs62057149	DND1P1	intergenic	1.456	NA	5	15
rs55711776	17:43669250:A:G	19	17	43669250	0.2257	G	A	2.788e-17	8.455	0.995767	rs62057149	DND1P1	intergenic	7.631	NA	5	15
rs112327620	17:43669491:A:G	19	17	43669491	0.214	G	A	1.332e-15	7.992	0.96581	rs62057149	DND1P1	intergenic	1.057	5	5	15
rs62064431	17:43669704:A:C	19	17	43669704	0.2233	C	A	2.388e-17	-8.473	0.995385	rs62057149	DND1P1	intergenic	4.353	NA	5	15
rs2732626	17:43669800:A:G	19	17	43669800	0.2201	G	A	5.652e-17	8.372	0.99045	rs62057149	DND1P1	intergenic	4.328	4	5	15
rs56129627	17:43669879:A:G	19	17	43669879	0.2241	G	A	1.262e-17	8.547	0.992899	rs62057149	DND1P1	intergenic	0.775	NA	5	15
rs62064433	17:43669923:C:T	19	17	43669923	0.2233	C	T	2.388e-17	8.473	0.995385	rs62057149	DND1P1	intergenic	5.076	NA	5	15
rs1724411	17:43669931:C:T	19	17	43669931	0.2286	C	T	1.113e-14	7.726	0.980067	rs62057149	DND1P1	intergenic	3.444	NA	5	15
rs1724412	17:43670018:A:G	19	17	43670018	0.2262	G	A	1.106e-16	-8.293	0.985814	rs62057149	DND1P1	intergenic	0.047	NA	5	15
rs1724413	17:43670073:G:T	19	17	43670073	0.2277	G	T	6.763e-17	-8.351	0.988772	rs62057149	DND1P1	intergenic	0.12	NA	5	15
rs113620380	17:43670337:C:CT	19	17	43670337	0.2292	C	CT	3.548e-16	-8.153	0.987466	rs62057149	DND1P1	intergenic	2.94	NA	4	15
rs1706732	17:43670536:A:G	19	17	43670536	0.221	G	A	4.322e-17	8.404	0.991164	rs62057149	DND1P1	intergenic	5.246	NA	4	15
rs1706731	17:43670696:C:G	19	17	43670696	0.2108	G	C	1.903e-13	-7.355	0.981097	rs62057149	DND1P1	intergenic	8.274	NA	4	15
rs1724414	17:43670754:A:G	19	17	43670754	0.2371	G	A	3.465e-16	-8.156	0.95361	rs62057149	DND1P1	intergenic	10.38	NA	4	15
rs2693353	17:43670940:A:G	19	17	43670940	0.2304	G	A	1.174e-16	8.286	0.982136	rs62057149	DND1P1	intergenic	0.222	NA	5	15
rs112954158	17:43671066:G:GA	19	17	43671066	0.2208	GA	G	1.917e-17	8.499	0.983135	rs62057149	DND1P1	intergenic	1.625	NA	5	15
rs2668643	17:43671099:A:C	19	17	43671099	0.2237	C	A	3.163e-15	-7.884	0.994406	rs62057149	DND1P1	intergenic	1.988	NA	5	15
rs2261543	17:43671174:A:G	19	17	43671174	0.2225	G	A	4.987e-17	8.387	0.994021	rs62057149	DND1P1	intergenic	7.999	NA	5	15
rs2532372	17:43671235:C:T	19	17	43671235	0.2257	C	T	2.187e-17	-8.483	0.995588	rs62057149	DND1P1	intergenic	6.593	6	5	15
rs1706730	17:43671471:C:T	19	17	43671471	0.2323	C	T	8.187e-16	8.051	0.97398	rs62057149	RP11-707O23.5	intergenic	12.27	5	5	15
rs145472926	17:43671522:C:T	19	17	43671522	0.2204	C	T	8.279e-17	-8.327	0.992898	rs62057149	RP11-707O23.5	intergenic	11.07	5	5	15
rs2463523	17:43671737:A:C	19	17	43671737	0.2339	C	A	4.386e-17	8.402	0.97183	rs62057149	RP11-707O23.5	intergenic	2.276	5	5	15
rs2462835	17:43671739:A:G	19	17	43671739	0.2339	G	A	4.386e-17	8.402	0.97183	rs62057149	RP11-707O23.5	intergenic	2.586	5	5	15
rs62064441	17:43673792:A:G	19	17	43673792	0.2083	G	A	7.458e-17	8.34	0.967178	rs62057149	RP11-707O23.5	intergenic	0.28	NA	5	15
rs374316043	17:43675431:A:T	19	17	43675431	0.2148	T	A	2.051e-16	-8.219	0.983035	rs62057149	RP11-707O23.5	intergenic	5.064	6	5	15
rs62066068	17:43679121:A:G	19	17	43679121	0.2254	G	A	1.774e-17	-8.508	0.99596	rs62057149	RP11-707O23.5	ncRNA_exonic	6.893	NA	5	15
rs56191889	17:43679132:A:G	19	17	43679132	0.2262	G	A	1.133e-17	8.56	0.993777	rs62057149	RP11-707O23.5	ncRNA_exonic	7.861	NA	5	15
rs55826010	17:43679193:A:G	19	17	43679193	0.2351	G	A	9.813e-17	-8.307	0.958579	rs62057149	RP11-707O23.5	ncRNA_exonic	8.557	NA	5	15
rs369209138	17:43680850:C:G	19	17	43680850	0.2254	G	C	1.842e-17	-8.503	0.995997	rs62057149	RP11-707O23.5	intergenic	2.389	7	5	15
rs537920412	17:43681149:C:CA	19	17	43681149	0.2222	C	CA	1.666e-16	-8.244	0.984201	rs62057149	RP11-707O23.5	intergenic	0.999	NA	5	15
rs9912279	17:43681222:C:T	19	17	43681222	0.2248	C	T	2.342e-17	-8.475	0.99407	rs62057149	RP11-707O23.5	intergenic	9.095	NA	5	15
rs62066072	17:43681304:A:G	19	17	43681304	0.2245	G	A	1.65e-17	-8.516	0.995719	rs62057149	RP11-707O23.5	intergenic	2.07	NA	5	15
rs62066073	17:43681316:C:T	19	17	43681316	0.2245	C	T	1.65e-17	8.516	0.995711	rs62057149	RP11-707O23.5	intergenic	0.376	NA	5	15
rs56383763	17:43682323:C:T	19	17	43682323	0.2244	C	T	2.6e-17	8.463	0.993939	rs62057149	RP11-707O23.5	intergenic	0.203	NA	5	15
rs451737	17:43683392:A:G	19	17	43683392	0.2247	G	A	2.675e-17	8.46	0.995093	rs62057149	RPS26P8	intergenic	3.468	NA	5	15
rs4528616	17:43683597:G:T	19	17	43683597	0.2256	G	T	2.116e-17	8.487	0.995652	rs62057149	RPS26P8	intergenic	2.114	6	14	15
rs4471725	17:43683611:G:T	19	17	43683611	0.2255	G	T	1.92e-17	-8.499	0.996116	rs62057149	RPS26P8	intergenic	1.72	6	14	15
rs4485406	17:43683627:C:G	19	17	43683627	0.2263	G	C	2.863e-17	8.452	0.992045	rs62057149	RPS26P8	intergenic	1.668	6	14	15
17:43683792_ATGG_A	17:43683792:A:ATGG	19	17	43683792	0.2252	ATGG	A	1.655e-17	-8.516	0.996379	rs62057149	RPS26P8	intergenic	0.997	NA	14	15
rs1706722	17:43684094:C:T	19	17	43684094	0.2281	C	T	2.674e-17	8.46	0.987803	rs62057149	RPS26P8	intergenic	2.278	NA	14	15
rs1635285	17:43684209:C:G	19	17	43684209	0.2275	G	C	4.681e-17	8.394	0.987127	rs62057149	RPS26P8	intergenic	1.87	6	14	15
rs2906009	17:43684563:C:T	19	17	43684563	0.2255	C	T	1.665e-17	8.515	0.996094	rs62057149	RPS26P8	intergenic	1.457	NA	14	15
rs2906007	17:43684920:C:T	19	17	43684920	0.2253	C	T	1.185e-17	-8.554	0.995803	rs62057149	RPS26P8	upstream	1.058	NA	14	15
rs2906006	17:43685021:C:T	19	17	43685021	0.2246	C	T	2.184e-17	-8.484	0.995315	rs62057149	RPS26P8	upstream	2.711	NA	14	15
17:43685291_CA_C	17:43685291:C:CA	19	17	43685291	0.2315	C	CA	1.448e-16	8.261	0.971453	rs62057149	RPS26P8	upstream	2.437	NA	14	15
rs444967	17:43685698:A:G	19	17	43685698	0.2254	G	A	8.162e-18	8.597	0.994327	rs62057149	RPS26P8	upstream	1.028	NA	14	15
rs430688	17:43685707:C:T	19	17	43685707	0.2231	C	T	2.243e-17	8.48	0.994797	rs62057149	RPS26P8	upstream	3.552	NA	14	15
rs413519	17:43685826:A:G	19	17	43685826	0.2243	G	A	2.66e-15	7.906	0.994019	rs62057149	RPS26P8	upstream	2.393	NA	14	15
rs385199	17:43686419:A:C	19	17	43686419	0.2276	C	A	5.584e-17	8.374	0.983747	rs62057149	RPS26P8	downstream	0.678	NA	14	15
rs440778	17:43686420:A:G	19	17	43686420	0.2233	G	A	5.115e-15	7.824	0.992644	rs62057149	RPS26P8	downstream	2.846	NA	14	15
rs2949997	17:43687072:A:G	19	17	43687072	0.2117	G	A	7.553e-16	-8.061	0.988738	rs62057149	RPS26P8	downstream	5.093	7	14	15
rs391338	17:43687268:A:G	19	17	43687268	0.2191	G	A	6.58e-17	-8.354	0.992147	rs62057149	RPS26P8	downstream	0.504	NA	14	15
rs411305	17:43687393:C:T	19	17	43687393	0.2029	C	T	2.112e-16	-8.216	0.947871	rs62057149	RPS26P8	intergenic	8.909	NA	14	15
rs378392	17:43687542:C:G	19	17	43687542	0.2268	G	C	6.404e-17	8.358	0.987776	rs62057149	RPS26P8	intergenic	0.825	7	14	15
rs62066084	17:43688042:C:G	19	17	43688042	0.2209	G	C	1.091e-16	8.294	0.993864	rs62057149	RPS26P8	intergenic	0.776	NA	14	15
rs62066085	17:43688249:C:G	19	17	43688249	0.2247	G	C	1.853e-17	-8.503	0.994566	rs62057149	RPS26P8	intergenic	0.826	6	14	15
rs28768976	17:43688317:A:G	19	17	43688317	0.2263	G	A	3.324e-15	7.878	0.990497	rs62057149	RPS26P8	intergenic	2.014	NA	14	15
rs62066086	17:43688387:A:G	19	17	43688387	0.2252	G	A	1.276e-17	8.546	0.99533	rs62057149	RPS26P8	intergenic	1.814	7	14	15
rs62066087	17:43688579:A:G	19	17	43688579	0.2252	G	A	1.276e-17	8.546	0.995353	rs62057149	RPS26P8	intergenic	1.9	NA	14	15
rs28795799	17:43688905:A:G	19	17	43688905	0.2295	G	A	2.532e-16	8.194	0.983679	rs62057149	RPS26P8	intergenic	3.447	6	14	15
rs56340658	17:43689090:C:T	19	17	43689090	0.2255	C	T	9.987e-18	8.574	0.995092	rs62057149	RPS26P8	intergenic	0.515	7	14	15
rs1619965	17:43689684:C:G	19	17	43689684	0.2209	G	C	4.178e-16	8.133	0.988553	rs62057149	RPS26P8	intergenic	10.63	7	14	15
rs643024	17:43690468:C:T	19	17	43690468	0.2253	C	T	9.969e-18	-8.574	0.995864	rs62057149	RPS26P8	intergenic	2.4	5	14	15
rs642185	17:43690637:C:T	19	17	43690637	0.2237	C	T	3.955e-17	8.414	0.995579	rs62057149	RPS26P8	intergenic	0.08	5	14	15
rs373417	17:43691173:C:T	19	17	43691173	0.2229	C	T	3.322e-17	-8.435	0.993045	rs62057149	RPS26P8	intergenic	13.08	5	14	15
rs2668709	17:43692338:C:T	19	17	43692338	0.2207	C	T	2.907e-17	8.45	0.994272	rs62057149	CRHR1-IT1	intergenic	5.601	6	14	15
rs611351	17:43692935:A:G	19	17	43692935	0.2253	G	A	3.555e-15	7.87	0.995872	rs62057149	CRHR1-IT1	intergenic	7.14	NA	14	15
rs375647	17:43693341:A:G	19	17	43693341	0.2254	G	A	1.849e-17	8.503	0.996451	rs62057149	CRHR1-IT1	intergenic	1.379	NA	14	15
rs418659	17:43693462:C:T	19	17	43693462	0.2207	C	T	1.092e-16	-8.294	0.99464	rs62057149	CRHR1-IT1	intergenic	1.618	NA	14	15
rs418891	17:43693538:G:T	19	17	43693538	0.2253	G	T	3.927e-15	-7.857	0.996226	rs62057149	CRHR1-IT1	intergenic	9.712	NA	14	15
rs62066119	17:43695197:C:T	19	17	43695197	0.2259	C	T	3.717e-17	-8.421	0.993552	rs62057149	CRHR1-IT1	intergenic	5.728	NA	14	15
rs112997627	17:43695263:G:T	19	17	43695263	0.2198	G	T	1.816e-16	8.234	0.993821	rs62057149	CRHR1-IT1	intergenic	4.231	6	14	15
rs674692	17:43695967:A:G	19	17	43695967	0.2253	G	A	1.549e-17	8.523	0.996489	rs62057149	CRHR1-IT1	intergenic	0.289	NA	14	15
rs675726	17:43696254:A:G	19	17	43696254	0.2253	G	A	1.549e-17	8.523	0.996489	rs62057149	CRHR1-IT1	intergenic	8.334	6	14	15
17:43696837_TC_T	17:43696837:T:TC	19	17	43696837	0.2241	TC	T	1.677e-17	-8.514	0.995525	rs62057149	CRHR1-IT1	upstream	2.082	NA	7	15
rs143345034	17:43696920:C:T	19	17	43696920	0.2253	C	T	1.549e-17	-8.523	0.996489	rs62057149	CRHR1-IT1	upstream	6.665	5	7	15
rs184745911	17:43698899:A:G	19	17	43698899	0.2248	G	A	2.071e-17	8.49	0.995913	rs62057149	CRHR1-IT1	ncRNA_intronic	11.83	7	1	5
rs529311580	17:43699113:A:G	19	17	43699113	0.2213	G	A	4.507e-17	8.399	0.990478	rs62057149	CRHR1-IT1	ncRNA_intronic	7.28	NA	5	5
rs192252295	17:43702296:C:T	19	17	43702296	0.2245	C	T	1.055e-17	8.568	0.996415	rs62057149	CRHR1-IT1:CRHR1:RP11-105N13.4	ncRNA_intronic	2.457	7	4	5
rs62066125	17:43702701:C:G	19	17	43702701	0.2259	G	C	1.987e-17	8.495	0.991749	rs62057149	CRHR1-IT1:CRHR1:RP11-105N13.4	ncRNA_intronic	1.285	6	4	5
rs392116	17:43703555:A:G	19	17	43703555	0.225	G	A	7.299e-18	8.61	0.996998	rs62057149	CRHR1-IT1:CRHR1:RP11-105N13.4	ncRNA_intronic	1.92	6	4	5
rs385383	17:43704031:A:C	19	17	43704031	0.225	C	A	7.299e-18	-8.61	0.996998	rs62057149	CRHR1-IT1:CRHR1:RP11-105N13.4	ncRNA_intronic	1.559	5	4	5
rs393208	17:43704310:G:T	19	17	43704310	0.2247	G	T	6.572e-18	8.622	0.996987	rs62057149	CRHR1-IT1:CRHR1:RP11-105N13.4	ncRNA_intronic	1.187	NA	4	5
rs2469934	17:43704419:C:T	19	17	43704419	0.225	C	T	7.073e-18	8.614	0.996998	rs62057149	CRHR1-IT1:CRHR1:RP11-105N13.4	ncRNA_intronic	1.937	7	4	5
rs373853	17:43704491:A:G	19	17	43704491	0.225	G	A	7.073e-18	-8.614	0.996998	rs62057149	CRHR1-IT1:CRHR1:RP11-105N13.4	ncRNA_intronic	0.901	7	4	5
rs383241	17:43705356:A:G	19	17	43705356	0.2252	G	A	1.835e-15	-7.952	0.996515	rs62057149	CRHR1-IT1:CRHR1:RP11-105N13.4	ncRNA_intronic	1.367	NA	4	5
rs376120	17:43705518:A:G	19	17	43705518	0.2252	G	A	1.835e-15	7.952	0.996515	rs62057149	CRHR1-IT1:CRHR1:RP11-105N13.4	ncRNA_intronic	2.004	NA	4	5
rs365825	17:43705601:A:G	19	17	43705601	0.2263	G	A	1.702e-15	7.961	0.990546	rs62057149	CRHR1-IT1:CRHR1:RP11-105N13.4	ncRNA_intronic	3.201	NA	4	5
rs393838	17:43705756:C:G	19	17	43705756	0.2262	G	C	1.76e-15	-7.957	0.991182	rs62057149	CRHR1-IT1:CRHR1:RP11-105N13.4	ncRNA_intronic	2.135	7	4	5
rs681485	17:43707619:A:C	19	17	43707619	0.2254	C	A	1.43e-15	-7.983	0.995588	rs62057149	CRHR1-IT1:CRHR1:RP11-105N13.4	ncRNA_exonic	1.161	NA	4	4
rs594591	17:43707620:G:T	19	17	43707620	0.2252	G	T	2.909e-15	-7.895	0.996507	rs62057149	CRHR1-IT1:CRHR1:RP11-105N13.4	ncRNA_exonic	0.3	NA	4	4
17:43707838_TG_T	17:43707838:T:TG	19	17	43707838	0.2164	TG	T	5.563e-18	-8.641	0.982472	rs62057149	CRHR1-IT1:CRHR1:RP11-105N13.4	ncRNA_intronic	1.806	NA	4	4
rs593720	17:43707848:G:T	19	17	43707848	0.2174	G	T	5.603e-18	-8.64	0.98337	rs62057149	CRHR1-IT1:CRHR1:RP11-105N13.4	ncRNA_intronic	1.97	NA	4	4
rs444071	17:43707951:C:T	19	17	43707951	0.2252	C	T	1.358e-15	-7.989	0.996463	rs62057149	CRHR1-IT1:CRHR1:RP11-105N13.4	ncRNA_exonic	3.796	NA	4	4
rs396593	17:43707955:A:C	19	17	43707955	0.2252	C	A	1.358e-15	-7.989	0.996463	rs62057149	CRHR1-IT1:CRHR1:RP11-105N13.4	ncRNA_exonic	0.484	NA	4	4
17:43708415_CA_C	17:43708415:C:CA	19	17	43708415	0.2225	C	CA	2.795e-17	8.455	0.994368	rs62057149	CRHR1-IT1:CRHR1:RP11-105N13.4	ncRNA_intronic	1.142	NA	4	4
rs368673667	17:43708418:C:G	19	17	43708418	0.2248	G	C	9.848e-18	8.576	0.996964	rs62057149	CRHR1-IT1:CRHR1:RP11-105N13.4	ncRNA_intronic	0.451	7	4	4
rs450237	17:43709225:C:T	19	17	43709225	0.2242	C	T	2.981e-17	8.447	0.990911	rs62057149	CRHR1-IT1:CRHR1:RP11-105N13.4	ncRNA_intronic	2.007	NA	4	4
rs436667	17:43709415:C:T	19	17	43709415	0.2253	C	T	2.14e-15	-7.933	0.995963	rs62057149	CRHR1-IT1:CRHR1:RP11-105N13.4	ncRNA_intronic	6.134	1f	4	4
rs650927	17:43709867:G:T	19	17	43709867	0.2252	G	T	1.734e-15	7.959	0.996433	rs62057149	CRHR1-IT1:CRHR1:RP11-105N13.4	ncRNA_intronic	5.492	NA	4	5
rs671740	17:43709893:A:G	19	17	43709893	0.2252	G	A	1.658e-15	7.965	0.996433	rs62057149	CRHR1-IT1:CRHR1:RP11-105N13.4	ncRNA_intronic	6.116	NA	4	5
rs81632	17:43710127:A:T	19	17	43710127	0.2252	T	A	1.836e-15	-7.952	0.996433	rs62057149	CRHR1-IT1:CRHR1:RP11-105N13.4	ncRNA_intronic	0.009	6	4	5
rs16940633	17:43710371:A:G	19	17	43710371	0.2252	G	A	2.999e-15	-7.891	0.996411	rs62057149	CRHR1-IT1:CRHR1:RP11-105N13.4	ncRNA_intronic	3.408	5	4	5
rs17686610	17:43710384:A:C	19	17	43710384	0.2252	C	A	2.863e-15	7.897	0.996411	rs62057149	CRHR1-IT1:CRHR1:RP11-105N13.4	ncRNA_intronic	6.793	5	4	5
rs2942170	17:43711312:C:T	19	17	43711312	0.2252	C	T	1.515e-15	-7.976	0.996433	rs62057149	CRHR1-IT1:CRHR1:RP11-105N13.4	ncRNA_intronic	2.047	NA	4	5
rs2942169	17:43711539:C:G	19	17	43711539	0.2252	G	C	1.753e-15	-7.958	0.996493	rs62057149	CRHR1-IT1:CRHR1:RP11-105N13.4	ncRNA_intronic	5.559	1f	4	5
rs241045	17:43712337:C:T	19	17	43712337	0.2252	C	T	1.675e-15	-7.963	0.996493	rs62057149	CRHR1-IT1:CRHR1:RP11-105N13.4	ncRNA_intronic	1.364	NA	4	5
rs241044	17:43712464:A:G	19	17	43712464	0.2252	G	A	1.213e-15	-8.003	0.996493	rs62057149	CRHR1-IT1:CRHR1:RP11-105N13.4	ncRNA_intronic	5.062	NA	4	5
rs241042	17:43712657:C:T	19	17	43712657	0.2252	C	T	1.6e-15	7.969	0.996493	rs62057149	CRHR1-IT1:CRHR1:RP11-105N13.4	ncRNA_intronic	2.423	NA	4	5
rs241041	17:43713925:A:G	19	17	43713925	0.2252	G	A	1.835e-15	7.952	0.9965	rs62057149	CRHR1-IT1:CRHR1:RP11-105N13.4	ncRNA_exonic	0.354	NA	4	4
rs113537592	17:43714179:C:CT	19	17	43714179	0.2228	C	CT	1.18e-17	-8.555	0.995661	rs62057149	CRHR1-IT1:CRHR1:RP11-105N13.4	ncRNA_exonic	2.261	NA	4	4
rs241039	17:43714673:A:T	19	17	43714673	0.2252	T	A	1.675e-15	7.963	0.9965	rs62057149	CRHR1-IT1:CRHR1:RP11-105N13.4	ncRNA_exonic	0.945	1f	4	4
rs2942168	17:43714850:A:G	19	17	43714850	0.2252	G	A	1.6e-15	-7.969	0.996493	rs62057149	CRHR1-IT1:CRHR1:RP11-105N13.4	ncRNA_exonic	5.087	1f	4	4
rs2942167	17:43715018:C:T	19	17	43715018	0.2252	C	T	1.6e-15	7.969	0.996493	rs62057149	CRHR1-IT1:CRHR1:RP11-105N13.4	ncRNA_exonic	3.48	NA	4	5
rs2942166	17:43715427:C:T	19	17	43715427	0.2254	C	T	2.06e-15	7.938	0.995567	rs62057149	CRHR1-IT1:CRHR1:RP11-105N13.4	ncRNA_intronic	0.231	NA	4	5
rs2942165	17:43715619:C:G	19	17	43715619	0.2252	G	C	1.526e-15	-7.975	0.996493	rs62057149	CRHR1-IT1:CRHR1:RP11-105N13.4	ncRNA_intronic	4.743	7	4	5
rs117368197	17:43715924:A:G	19	17	43715924	0.2252	G	A	2.3e-15	7.924	0.996485	rs62057149	CRHR1-IT1:CRHR1:RP11-105N13.4	ncRNA_intronic	8.738	6	4	5
rs413778	17:43716885:A:G	19	17	43716885	0.2252	G	A	1.675e-15	7.963	0.996493	rs62057149	CRHR1-IT1:CRHR1:RP11-105N13.4	ncRNA_exonic	4.949	NA	4	5
rs389217	17:43717131:C:T	19	17	43717131	0.2252	C	T	1.6e-15	-7.969	0.9965	rs62057149	CRHR1-IT1:CRHR1:RP11-105N13.4	ncRNA_intronic	10.42	NA	4	5
rs389978	17:43717415:A:G	19	17	43717415	0.2254	G	A	1.66e-15	7.964	0.995831	rs62057149	CRHR1-IT1:CRHR1:RP11-105N13.4	ncRNA_intronic	0.353	7	4	5
rs439558	17:43717803:C:T	19	17	43717803	0.2254	C	T	1.96e-15	7.944	0.99586	rs62057149	CRHR1-IT1:CRHR1:RP11-105N13.4	ncRNA_exonic	5.404	NA	1	5
rs434805	17:43718336:C:T	19	17	43718336	0.2262	C	T	1.519e-15	7.975	0.991173	rs62057149	CRHR1-IT1:CRHR1:RP11-105N13.4	ncRNA_exonic	0.111	NA	5	5
rs393152	17:43719143:A:G	19	17	43719143	0.2264	G	A	1.052e-15	8.021	0.989268	rs62057149	CRHR1-IT1:CRHR1:RP11-105N13.4	ncRNA_exonic	7.184	1f	5	5
rs3108318	17:43719829:G:T	19	17	43719829	0.224	G	T	3.214e-17	-8.439	0.996053	rs62057149	CRHR1-IT1:CRHR1:RP11-105N13.4	ncRNA_intronic	2.103	NA	5	5
rs3108317	17:43719870:A:G	19	17	43719870	0.2252	G	A	1.598e-15	-7.969	0.996515	rs62057149	CRHR1-IT1:CRHR1:RP11-105N13.4	ncRNA_intronic	0.185	NA	5	5
rs2942164	17:43721283:C:G	19	17	43721283	0.2253	G	C	1.538e-15	-7.974	0.996132	rs62057149	CRHR1-IT1:CRHR1:RP11-105N13.4	ncRNA_intronic	1.579	6	5	15
rs1706746	17:43721457:C:T	19	17	43721457	0.2252	C	T	1.678e-15	-7.963	0.996515	rs62057149	CRHR1-IT1:CRHR1:RP11-105N13.4	ncRNA_intronic	0.501	6	5	15
17:43721690_CAAAAAAAA_C	17:43721690:C:CAAAAAAAA	19	17	43721690	0.2251	C	CAAAAAAAA	1.148e-17	8.558	0.997006	rs62057149	CRHR1-IT1:CRHR1:RP11-105N13.4	ncRNA_intronic	0.644	NA	5	14
rs1706748	17:43722509:C:G	19	17	43722509	0.2253	G	C	1.87e-15	7.95	0.996456	rs62057149	CRHR1-IT1:CRHR1:RP11-105N13.4	ncRNA_intronic	0.691	7	5	14
rs413917	17:43723189:A:G	19	17	43723189	0.2253	G	A	1.524e-15	-7.975	0.995706	rs62057149	CRHR1-IT1:CRHR1:RP11-105N13.4	ncRNA_exonic	5.069	1f	5	15
rs3418	17:43723462:C:T	19	17	43723462	0.2252	C	T	1.756e-15	-7.957	0.996515	rs62057149	CRHR1-IT1:CRHR1:RP11-105N13.4	ncRNA_exonic	3.497	NA	5	15
rs393675	17:43723605:C:T	19	17	43723605	0.2252	C	T	1.838e-15	7.952	0.996515	rs62057149	CRHR1-IT1:CRHR1:RP11-105N13.4	ncRNA_exonic	10.3	NA	5	15
rs364308	17:43723929:A:G	19	17	43723929	0.2166	G	A	4.308e-17	-8.404	0.990399	rs62057149	CRHR1-IT1:CRHR1:RP11-105N13.4	ncRNA_exonic	1.405	NA	2	15
rs406400	17:43723930:A:G	19	17	43723930	0.2166	G	A	3.331e-17	8.434	0.990398	rs62057149	CRHR1-IT1:CRHR1:RP11-105N13.4	ncRNA_exonic	6.286	NA	2	15
rs669915	17:43724245:A:G	19	17	43724245	0.2226	G	A	1.026e-17	-8.571	0.989609	rs62057149	CRHR1-IT1:CRHR1:RP11-105N13.4	ncRNA_exonic	10.09	5	5	15
rs34792335	17:43724247:T:TA	19	17	43724247	0.2175	TA	T	2.506e-17	8.468	0.990181	rs62057149	CRHR1-IT1:CRHR1:RP11-105N13.4	ncRNA_exonic	10.2	NA	5	15
rs449501	17:43724555:A:G	19	17	43724555	0.2252	G	A	1.838e-15	-7.952	0.996522	rs62057149	CRHR1-IT1:CRHR1:RP11-105N13.4	ncRNA_exonic	0.543	NA	5	15
rs448830	17:43725212:A:G	19	17	43725212	0.2252	G	A	1.838e-15	-7.952	0.996522	rs62057149	CRHR1-IT1:CRHR1:RP11-105N13.4	ncRNA_exonic	0.419	NA	5	15
rs434428	17:43725684:A:G	19	17	43725684	0.2252	G	A	1.835e-15	-7.952	0.996522	rs62057149	CRHR1:RP11-105N13.4	ncRNA_intronic	5.872	1f	5	15
rs434598	17:43725762:A:G	19	17	43725762	0.2252	G	A	1.838e-15	-7.952	0.996522	rs62057149	CRHR1:RP11-105N13.4	ncRNA_intronic	0.606	5	5	15
rs434971	17:43725992:A:G	19	17	43725992	0.2252	G	A	1.924e-15	-7.946	0.996515	rs62057149	CRHR1:RP11-105N13.4	ncRNA_intronic	5.203	4	5	15
rs385691	17:43726125:A:C	19	17	43726125	0.2252	C	A	1.838e-15	7.952	0.996522	rs62057149	CRHR1:RP11-105N13.4	ncRNA_intronic	1.6	NA	5	15
rs455028	17:43726574:C:T	19	17	43726574	0.2252	C	T	1.922e-15	7.946	0.996522	rs62057149	CRHR1:RP11-105N13.4	ncRNA_intronic	13.12	1f	5	15
rs366858	17:43726588:C:T	19	17	43726588	0.2252	C	T	1.931e-15	-7.946	0.996522	rs62057149	CRHR1:RP11-105N13.4	ncRNA_intronic	15.14	1f	5	15
rs439945	17:43726659:A:C	19	17	43726659	0.2577	C	A	2.61e-13	-7.313	0.8345	rs62057149	CRHR1:RP11-105N13.4	ncRNA_intronic	1.405	1f	5	15
rs453997	17:43727061:C:T	19	17	43727061	0.2252	C	T	1.858e-15	-7.95	0.996477	rs62057149	CRHR1:RP11-105N13.4	ncRNA_intronic	0.03	NA	5	15
rs424243	17:43727887:A:T	19	17	43727887	0.2252	T	A	1.616e-15	7.968	0.996477	rs62057149	CRHR1:RP11-105N13.4	ncRNA_intronic	5.169	6	5	15
rs422112	17:43728137:A:G	19	17	43728137	0.2252	G	A	1.944e-15	-7.945	0.996477	rs62057149	CRHR1:RP11-105N13.4	ncRNA_intronic	1.811	1f	5	15
rs417968	17:43728376:A:G	19	17	43728376	0.2579	G	A	2.166e-13	7.338	0.833165	rs62057149	CRHR1:RP11-105N13.4	ncRNA_intronic	7.968	NA	4	15
rs413844	17:43729384:A:G	19	17	43729384	0.2252	G	A	1.945e-15	-7.945	0.996477	rs62057149	CRHR1:RP11-105N13.4	ncRNA_intronic	0.769	6	5	14
rs647483	17:43729432:C:T	19	17	43729432	0.2252	C	T	1.944e-15	-7.945	0.996477	rs62057149	CRHR1:RP11-105N13.4	ncRNA_intronic	1.955	6	5	14
rs241038	17:43730598:A:G	19	17	43730598	0.2252	G	A	1.771e-15	-7.956	0.99647	rs62057149	CRHR1:RP11-105N13.4	ncRNA_intronic	2.082	NA	5	14
rs241037	17:43730636:G:T	19	17	43730636	0.2252	G	T	1.617e-15	-7.968	0.99647	rs62057149	CRHR1:RP11-105N13.4	ncRNA_intronic	0.032	NA	5	14
rs241036	17:43731719:A:C	19	17	43731719	0.2257	C	A	3.148e-15	7.885	0.992679	rs62057149	CRHR1:RP11-105N13.4	ncRNA_intronic	10.65	NA	5	14
rs241035	17:43731896:C:T	19	17	43731896	0.2252	C	T	2.309e-15	-7.924	0.996515	rs62057149	CRHR1:RP11-105N13.4	ncRNA_intronic	3.708	NA	5	14
17:43732780_CCCCTATGT_C	17:43732780:C:CCCCTATGT	19	17	43732780	0.2581	C	CCCCTATGT	4.632e-15	-7.837	0.83402	rs62057149	CRHR1:RP11-105N13.4	ncRNA_intronic	2.326	NA	5	14
rs241034	17:43733048:A:T	19	17	43733048	0.2252	T	A	1.81e-15	7.954	0.996522	rs62057149	CRHR1:RP11-105N13.4	ncRNA_intronic	0.15	7	5	14
17:43733707_GC_G	17:43733707:G:GC	19	17	43733707	0.2254	GC	G	1.218e-17	-8.551	0.996161	rs62057149	CRHR1:RP11-105N13.4	ncRNA_intronic	0.481	NA	5	14
rs241033	17:43733983:A:G	19	17	43733983	0.2252	G	A	2.089e-15	-7.936	0.996485	rs62057149	CRHR1:RP11-105N13.4	ncRNA_intronic	7.521	NA	5	14
rs241032	17:43734145:C:T	19	17	43734145	0.2253	C	T	2.177e-15	7.931	0.996272	rs62057149	CRHR1:RP11-105N13.4	ncRNA_intronic	10.66	NA	5	14
17:43734255_TA_T	17:43734255:T:TA	19	17	43734255	0.2252	TA	T	1.462e-17	-8.53	0.996522	rs62057149	CRHR1:RP11-105N13.4	ncRNA_intronic	0.265	NA	5	14
rs241031	17:43734304:C:T	19	17	43734304	0.2252	C	T	1.652e-15	7.965	0.996522	rs62057149	CRHR1:RP11-105N13.4	ncRNA_intronic	3.018	NA	5	14
rs241030	17:43734503:A:G	19	17	43734503	0.2252	G	A	1.985e-15	7.942	0.996522	rs62057149	CRHR1:RP11-105N13.4	ncRNA_intronic	1.63	NA	5	14
rs241029	17:43734643:C:T	19	17	43734643	0.2252	C	T	1.896e-15	7.948	0.996522	rs62057149	CRHR1:RP11-105N13.4	ncRNA_intronic	2.406	NA	5	14
rs241028	17:43735276:C:T	19	17	43735276	0.2252	C	T	1.895e-15	-7.948	0.996515	rs62057149	CRHR1:RP11-105N13.4	ncRNA_intronic	1.897	NA	5	14
rs241027	17:43735478:A:G	19	17	43735478	0.2252	G	A	1.896e-15	7.948	0.996522	rs62057149	CRHR1:RP11-105N13.4	ncRNA_intronic	3.464	NA	5	14
rs241026	17:43735555:A:G	19	17	43735555	0.2252	G	A	1.895e-15	-7.948	0.996522	rs62057149	CRHR1:RP11-105N13.4	ncRNA_intronic	3.636	NA	5	14
rs241025	17:43736504:C:T	19	17	43736504	0.2219	C	T	1.737e-16	8.239	0.994315	rs62057149	CRHR1:RP11-105N13.4	ncRNA_intronic	0.04	NA	5	14
rs241024	17:43736763:C:T	19	17	43736763	0.2252	C	T	1.81e-15	-7.954	0.996522	rs62057149	CRHR1:RP11-105N13.4	ncRNA_intronic	7.619	NA	5	14
rs241023	17:43737040:A:G	19	17	43737040	0.2252	G	A	1.896e-15	-7.948	0.996522	rs62057149	CRHR1:RP11-105N13.4	ncRNA_intronic	2.576	NA	5	14
rs241022	17:43737730:C:T	19	17	43737730	0.2252	C	T	1.79e-15	7.955	0.996522	rs62057149	CRHR1:RP11-105N13.4	ncRNA_intronic	3.329	NA	5	14
rs241021	17:43738627:G:T	19	17	43738627	0.2252	G	T	1.652e-15	7.965	0.996522	rs62057149	CRHR1:RP11-105N13.4	ncRNA_intronic	0.327	NA	7	14
rs241020	17:43738676:A:C	19	17	43738676	0.2252	C	A	1.812e-15	-7.954	0.996522	rs62057149	CRHR1:RP11-105N13.4	ncRNA_intronic	0.134	NA	7	14
rs1724409	17:43740565:G:T	19	17	43740565	0.2568	G	T	3.645e-13	7.268	0.839185	rs62057149	CRHR1:RP11-105N13.4	ncRNA_intronic	7.098	NA	5	14
rs62053939	17:43740856:C:T	19	17	43740856	0.2253	C	T	1.345e-15	-7.99	0.995779	rs62057149	CRHR1:RP11-105N13.4	ncRNA_intronic	0.044	7	5	14
rs111273167	17:43740967:C:T	19	17	43740967	0.2252	C	T	1.944e-15	-7.945	0.996515	rs62057149	CRHR1:RP11-105N13.4	ncRNA_intronic	6.087	7	5	14
rs62053940	17:43741028:A:G	19	17	43741028	0.2252	G	A	1.861e-15	7.95	0.996515	rs62057149	CRHR1:RP11-105N13.4	ncRNA_intronic	6.486	6	5	14
rs55688739	17:43741136:C:T	19	17	43741136	0.2251	C	T	3.222e-17	-8.438	0.995949	rs62057149	CRHR1:RP11-105N13.4	ncRNA_intronic	1.733	5	5	14
rs17760577	17:43741452:C:T	19	17	43741452	0.2252	C	T	1.696e-15	-7.962	0.996522	rs62057149	CRHR1:RP11-105N13.4	ncRNA_intronic	0.315	1f	5	14
rs113072604	17:43741627:A:AT	19	17	43741627	0.2252	AT	A	1.597e-17	8.52	0.996476	rs62057149	CRHR1:RP11-105N13.4	ncRNA_intronic	13.45	NA	5	14
17:43742454_AC_A	17:43742454:A:AC	19	17	43742454	0.2252	AC	A	1.626e-17	-8.518	0.996507	rs62057149	CRHR1:RP11-105N13.4	ncRNA_intronic	0.808	NA	5	14
rs17760631	17:43743045:C:T	19	17	43743045	0.2252	C	T	1.775e-15	7.956	0.996522	rs62057149	CRHR1:RP11-105N13.4	ncRNA_intronic	4.503	1f	5	14
rs62053943	17:43744203:C:T	19	17	43744203	0.1504	C	T	1.247e-08	-5.693	0.640665	rs62057149	CRHR1:RP11-105N13.4	ncRNA_intronic	0.183	5	5	14
rs1635298	17:43744344:A:T	19	17	43744344	0.2438	T	A	2.273e-13	7.332	0.865831	rs62057149	CRHR1:RP11-105N13.4	ncRNA_intronic	0.511	1f	5	14
rs17687462	17:43744990:C:T	19	17	43744990	0.2251	C	T	1.891e-15	-7.948	0.99646	rs62057149	CRHR1:RP11-105N13.4	ncRNA_intronic	0.607	1f	5	14
17:43746187_TC_T	17:43746187:T:TC	19	17	43746187	0.2252	TC	T	1.506e-17	-8.527	0.996551	rs62057149	CRHR1:RP11-105N13.4	ncRNA_intronic	1.439	NA	5	14
rs17760733	17:43746276:G:T	19	17	43746276	0.2252	G	T	1.765e-15	-7.957	0.996551	rs62057149	CRHR1:RP11-105N13.4	ncRNA_intronic	0.132	6	5	14
rs79675109	17:43746418:A:T	19	17	43746418	0.2252	T	A	1.765e-15	-7.957	0.996551	rs62057149	CRHR1:RP11-105N13.4	ncRNA_intronic	1.334	6	5	14
rs142642115	17:43746610:T:TATC	19	17	43746610	0.2172	TATC	T	5.338e-16	8.104	0.984044	rs62057149	CRHR1:RP11-105N13.4	ncRNA_intronic	0.537	NA	5	14
rs17687504	17:43746721:A:G	19	17	43746721	0.2252	G	A	1.611e-15	7.968	0.996551	rs62057149	CRHR1:RP11-105N13.4	ncRNA_intronic	4.93	6	5	14
rs62053945	17:43746839:C:T	19	17	43746839	0.2252	C	T	1.762e-15	7.957	0.996551	rs62057149	CRHR1:RP11-105N13.4	ncRNA_intronic	3.007	6	5	14
rs1724407	17:43747615:C:T	19	17	43747615	0.246	C	T	2.005e-13	7.348	0.888393	rs62057149	CRHR1:RP11-105N13.4	ncRNA_intronic	6.937	NA	5	14
rs62053946	17:43747677:C:T	19	17	43747677	0.2252	C	T	3.788e-15	-7.862	0.996551	rs62057149	CRHR1:RP11-105N13.4	ncRNA_intronic	6.772	7	5	14
rs62053947	17:43747683:A:G	19	17	43747683	0.2252	G	A	3.788e-15	-7.862	0.996551	rs62057149	CRHR1:RP11-105N13.4	ncRNA_intronic	8.238	7	5	14
rs62053948	17:43748046:C:T	19	17	43748046	0.2252	C	T	1.588e-15	-7.97	0.996522	rs62057149	CRHR1:RP11-105N13.4	ncRNA_intronic	4.733	7	5	14
rs62053949	17:43748101:A:G	19	17	43748101	0.2252	G	A	1.684e-15	7.963	0.996551	rs62057149	CRHR1:RP11-105N13.4	ncRNA_intronic	2.916	7	5	14
rs62053950	17:43748412:A:G	19	17	43748412	0.2252	G	A	2.316e-15	7.923	0.996551	rs62057149	CRHR1:RP11-105N13.4	ncRNA_intronic	2.616	5	5	14
rs62053951	17:43749168:C:G	19	17	43749168	0.2252	G	C	1.871e-15	-7.95	0.996544	rs62057149	CRHR1:RP11-105N13.4	ncRNA_intronic	9.595	5	8	14
rs62053952	17:43749261:C:T	19	17	43749261	0.2252	C	T	1.634e-15	7.966	0.996544	rs62057149	CRHR1:RP11-105N13.4	ncRNA_intronic	2.212	5	5	14
rs62053953	17:43749454:A:G	19	17	43749454	0.2253	G	A	1.644e-15	-7.966	0.996139	rs62057149	CRHR1:RP11-105N13.4	ncRNA_intronic	8.663	5	6	14
rs17687534	17:43749579:C:T	19	17	43749579	0.2252	C	T	1.359e-15	7.989	0.996544	rs62057149	CRHR1:RP11-105N13.4	ncRNA_intronic	0.832	1f	6	14
rs1631850	17:43749942:A:G	19	17	43749942	0.2461	G	A	1.956e-13	-7.352	0.888192	rs62057149	CRHR1:RP11-105N13.4	ncRNA_intronic	4.924	NA	5	14
rs62053954	17:43749949:A:G	19	17	43749949	0.2253	G	A	1.254e-15	-7.999	0.996492	rs62057149	CRHR1:RP11-105N13.4	ncRNA_intronic	4.777	3a	5	14
rs62053955	17:43749980:C:T	19	17	43749980	0.2253	C	T	9.383e-16	8.035	0.9965	rs62057149	CRHR1:RP11-105N13.4	ncRNA_intronic	1.758	4	5	14
rs17687571	17:43750010:A:G	19	17	43750010	0.2252	G	A	1.077e-15	-8.018	0.996537	rs62057149	CRHR1:RP11-105N13.4	ncRNA_intronic	2.789	1f	5	14
rs17760817	17:43750137:C:G	19	17	43750137	0.2252	G	C	1.08e-15	-8.017	0.996537	rs62057149	CRHR1:RP11-105N13.4	ncRNA_intronic	2.489	5	5	14
rs1630095	17:43750172:A:G	19	17	43750172	0.246	G	A	1.532e-13	7.384	0.88816	rs62057149	CRHR1:RP11-105N13.4	ncRNA_intronic	0.299	NA	5	14
rs17687625	17:43750238:A:G	19	17	43750238	0.2253	G	A	1.716e-15	7.96	0.9965	rs62057149	CRHR1:RP11-105N13.4	ncRNA_exonic	3.272	1f	5	14
rs62053956	17:43750315:A:G	19	17	43750315	0.2253	G	A	1.642e-15	7.966	0.9965	rs62057149	CRHR1:RP11-105N13.4	ncRNA_intronic	1.341	5	5	14
rs4792824	17:43750910:C:T	19	17	43750910	0.2461	C	T	1.938e-13	7.353	0.888287	rs62057149	CRHR1:RP11-105N13.4	ncRNA_intronic	1.449	6	5	14
rs59435462	17:43750921:T:TA	19	17	43750921	0.2406	TA	T	4.975e-16	-8.112	0.91421	rs62057149	CRHR1:RP11-105N13.4	ncRNA_intronic	0.5	NA	5	14
rs62053957	17:43750939:C:T	19	17	43750939	0.2253	C	T	1.297e-15	7.995	0.996537	rs62057149	CRHR1:RP11-105N13.4	ncRNA_intronic	5.452	7	5	14
rs112637166	17:43751101:A:G	19	17	43751101	0.2251	G	A	2.302e-17	8.477	0.996284	rs62057149	CRHR1:RP11-105N13.4	ncRNA_intronic	3.012	7	5	14
rs62053958	17:43751223:A:T	19	17	43751223	0.2251	T	A	1.187e-17	8.554	0.996999	rs62057149	CRHR1:RP11-105N13.4	ncRNA_intronic	2.705	7	5	14
rs62053959	17:43751246:C:T	19	17	43751246	0.2251	C	T	1.157e-17	-8.557	0.996999	rs62057149	CRHR1:RP11-105N13.4	ncRNA_intronic	0.145	7	5	14
rs62055660	17:43751308:C:T	19	17	43751308	0.2251	C	T	1.187e-17	8.554	0.996999	rs62057149	CRHR1:RP11-105N13.4	ncRNA_intronic	0.971	6	5	14
rs113486004	17:43751427:C:T	19	17	43751427	0.2251	C	T	1.187e-17	8.554	0.996999	rs62057149	CRHR1:RP11-105N13.4	ncRNA_intronic	1.991	7	5	14
17:43751598_GT_G	17:43751598:G:GT	19	17	43751598	0.2209	GT	G	1.43e-16	-8.262	0.992758	rs62057149	CRHR1:RP11-105N13.4	ncRNA_intronic	0.976	NA	5	14
rs1635291	17:43751913:A:G	19	17	43751913	0.2466	G	A	2.415e-13	7.324	0.885317	rs62057149	CRHR1:RP11-105N13.4	ncRNA_intronic	4.098	NA	5	14
rs62055661	17:43752039:C:T	19	17	43752039	0.2253	C	T	2.232e-15	-7.928	0.996485	rs62057149	CRHR1:RP11-105N13.4	ncRNA_intronic	1.834	7	5	14
rs113155081	17:43752078:A:AC	19	17	43752078	0.2245	AC	A	1.709e-17	8.512	0.996321	rs62057149	CRHR1:RP11-105N13.4	ncRNA_intronic	0.816	NA	5	14
rs62055662	17:43752566:C:T	19	17	43752566	0.2252	C	T	1.708e-15	-7.961	0.996537	rs62057149	CRHR1:RP11-105N13.4	ncRNA_intronic	4.305	5	5	14
rs62055663	17:43753454:A:G	19	17	43753454	0.2252	G	A	1.787e-15	7.955	0.996537	rs62057149	CRHR1:RP11-105N13.4	ncRNA_intronic	11.5	5	5	14
rs62055664	17:43753642:A:G	19	17	43753642	0.2252	G	A	1.632e-15	7.967	0.996537	rs62057149	CRHR1:RP11-105N13.4	ncRNA_intronic	7.57	7	5	14
rs76717812	17:43754010:C:T	19	17	43754010	0.2252	C	T	1.787e-15	7.955	0.996544	rs62057149	CRHR1:RP11-105N13.4	ncRNA_intronic	2.846	5	5	14
rs17687667	17:43754099:A:G	19	17	43754099	0.2252	G	A	1.632e-15	-7.967	0.996544	rs62057149	CRHR1:RP11-105N13.4	ncRNA_intronic	4.699	1f	5	14
rs79073784	17:43754209:C:G	19	17	43754209	0.2252	G	C	1.556e-15	-7.972	0.996544	rs62057149	CRHR1:RP11-105N13.4	ncRNA_intronic	7.852	3a	5	14
rs62055665	17:43754505:A:C	19	17	43754505	0.2252	C	A	1.495e-15	7.977	0.996566	rs62057149	CRHR1:RP11-105N13.4	ncRNA_intronic	2.571	5	5	14
rs62055689	17:43754569:A:G	19	17	43754569	0.2252	G	A	1.237e-15	-8.001	0.996566	rs62057149	CRHR1:RP11-105N13.4	ncRNA_intronic	1.313	7	5	14
rs62055690	17:43754576:C:G	19	17	43754576	0.2252	G	C	1.362e-15	7.989	0.996566	rs62057149	CRHR1:RP11-105N13.4	ncRNA_intronic	4.26	7	5	14
rs62055691	17:43754850:C:T	19	17	43754850	0.2252	C	T	1.631e-15	7.967	0.996566	rs62057149	CRHR1:RP11-105N13.4	ncRNA_intronic	2.998	7	5	14
rs62055692	17:43754909:A:G	19	17	43754909	0.2251	G	A	1.293e-17	8.544	0.997088	rs62057149	CRHR1:RP11-105N13.4	ncRNA_intronic	2.263	7	5	14
rs1724402	17:43754914:C:T	19	17	43754914	0.2462	C	T	2.337e-15	7.922	0.888156	rs62057149	CRHR1:RP11-105N13.4	ncRNA_intronic	0.878	NA	5	14
rs1724401	17:43755857:A:C	19	17	43755857	0.2461	C	A	1.89e-13	7.356	0.888179	rs62057149	CRHR1:RP11-105N13.4	ncRNA_intronic	0.981	NA	5	14
rs1724400	17:43755871:A:C	19	17	43755871	0.2461	C	A	1.89e-13	-7.356	0.888185	rs62057149	CRHR1:RP11-105N13.4	ncRNA_intronic	3.23	6	5	14
rs112245406	17:43756171:A:AAAAC	19	17	43756171	0.2243	AAAAC	A	1.258e-17	8.547	0.997023	rs62057149	CRHR1:RP11-105N13.4	ncRNA_intronic	0.255	NA	5	14
rs74398257	17:43756340:C:T	19	17	43756340	0.2252	C	T	1.566e-15	7.972	0.996566	rs62057149	CRHR1:RP11-105N13.4	ncRNA_intronic	5.517	5	5	14
rs17687740	17:43756376:C:G	19	17	43756376	0.2253	G	C	1.398e-15	-7.986	0.996528	rs62057149	CRHR1:RP11-105N13.4	ncRNA_intronic	6.721	1f	5	14
rs872972	17:43756458:A:G	19	17	43756458	0.2241	G	A	7.705e-16	-8.059	0.994724	rs62057149	CRHR1:RP11-105N13.4	ncRNA_intronic	0.298	NA	5	14
rs757503	17:43756466:C:T	19	17	43756466	0.2242	C	T	2.859e-15	7.897	0.994889	rs62057149	CRHR1:RP11-105N13.4	ncRNA_intronic	3.258	NA	5	14
rs757502	17:43756506:C:T	19	17	43756506	0.2251	C	T	3.361e-15	-7.877	0.996372	rs62057149	CRHR1:RP11-105N13.4	ncRNA_intronic	0.91	NA	5	14
rs757501	17:43756685:A:G	19	17	43756685	0.2252	G	A	1.489e-15	7.978	0.996491	rs62057149	CRHR1:RP11-105N13.4	ncRNA_intronic	3.173	NA	5	14
rs757500	17:43756833:A:C	19	17	43756833	0.2252	C	A	1.822e-15	-7.953	0.996558	rs62057149	CRHR1:RP11-105N13.4	ncRNA_intronic	7.311	NA	5	14
rs62055693	17:43756910:C:T	19	17	43756910	0.2252	C	T	1.81e-15	7.954	0.996499	rs62057149	CRHR1:RP11-105N13.4	ncRNA_intronic	15.6	4	5	14
rs1635288	17:43756969:A:G	19	17	43756969	0.2475	G	A	1.008e-13	-7.44	0.882977	rs62057149	CRHR1:RP11-105N13.4	ncRNA_intronic	7.732	NA	5	14
rs78487840	17:43757161:C:T	19	17	43757161	0.2252	C	T	1.49e-15	-7.978	0.996309	rs62057149	CRHR1:RP11-105N13.4	ncRNA_intronic	1.011	4	5	14
rs55974014	17:43757450:A:C	19	17	43757450	0.2176	C	A	5.551e-16	-8.099	0.981442	rs62057149	CRHR1:RP11-105N13.4	ncRNA_intronic	0.613	5	5	14
rs56108117	17:43757776:C:T	19	17	43757776	0.2252	C	T	6.322e-16	8.083	0.996476	rs62057149	CRHR1:RP11-105N13.4	ncRNA_intronic	7.133	NA	5	14
rs56378021	17:43757777:C:T	19	17	43757777	0.2252	C	T	5.763e-16	-8.094	0.996476	rs62057149	CRHR1:RP11-105N13.4	ncRNA_intronic	0.976	NA	5	14
rs55651627	17:43758011:C:G	19	17	43758011	0.2252	G	C	1.597e-15	-7.969	0.996559	rs62057149	CRHR1:RP11-105N13.4	ncRNA_intronic	0.052	5	5	14
rs112155389	17:43758078:A:G	19	17	43758078	0.2252	G	A	1.21e-15	-8.003	0.996559	rs62057149	CRHR1:RP11-105N13.4	ncRNA_intronic	1.646	7	5	14
17:43758116_AAAAG_A	17:43758116:A:AAAAG	19	17	43758116	0.1998	AAAAG	A	2.413e-16	-8.2	0.964901	rs62057149	CRHR1:RP11-105N13.4	ncRNA_intronic	0.646	NA	5	14
rs62055696	17:43758125:A:G	19	17	43758125	0.2161	G	A	6.211e-16	8.085	0.978966	rs62057149	CRHR1:RP11-105N13.4	ncRNA_intronic	1.819	7	5	14
rs62055697	17:43758148:C:T	19	17	43758148	0.2252	C	T	2.349e-15	-7.921	0.996559	rs62057149	CRHR1:RP11-105N13.4	ncRNA_intronic	2.759	7	5	14
rs62055698	17:43758238:C:T	19	17	43758238	0.2253	C	T	1.748e-15	-7.958	0.996367	rs62057149	CRHR1:RP11-105N13.4	ncRNA_intronic	1.014	7	5	14
rs17761046	17:43758382:C:T	19	17	43758382	0.2252	C	T	1.566e-15	7.972	0.996552	rs62057149	CRHR1:RP11-105N13.4	ncRNA_intronic	1.491	1f	5	14
rs62055700	17:43758742:C:T	19	17	43758742	0.2252	C	T	1.348e-15	7.99	0.996499	rs62057149	CRHR1:RP11-105N13.4	ncRNA_intronic	7.59	5	5	14
rs62055701	17:43758787:A:G	19	17	43758787	0.2221	G	A	7.895e-16	-8.056	0.990479	rs62057149	CRHR1:RP11-105N13.4	ncRNA_intronic	3.118	5	5	14
rs62055702	17:43758790:C:T	19	17	43758790	0.2221	C	T	7.869e-16	-8.056	0.990472	rs62057149	CRHR1:RP11-105N13.4	ncRNA_intronic	2.717	5	5	14
rs112431991	17:43758885:A:G	19	17	43758885	0.2219	G	A	1.713e-15	7.961	0.995198	rs62057149	CRHR1:RP11-105N13.4	ncRNA_intronic	1.009	5	5	14
rs76539714	17:43758887:A:G	19	17	43758887	0.2229	G	A	3.034e-17	8.445	0.988495	rs62057149	CRHR1:RP11-105N13.4	ncRNA_intronic	4.395	NA	5	14
rs57222984	17:43758898:A:G	19	17	43758898	0.2423	G	A	1.296e-13	7.407	0.888981	rs62057149	CRHR1:RP11-105N13.4	ncRNA_intronic	0.076	5	5	14
rs17687838	17:43759048:C:T	19	17	43759048	0.2252	C	T	1.454e-15	7.981	0.996566	rs62057149	CRHR1:RP11-105N13.4	ncRNA_intronic	14.09	1f	5	14
rs76333921	17:43759426:C:T	19	17	43759426	0.2252	C	T	1.269e-15	-7.998	0.996566	rs62057149	CRHR1:RP11-105N13.4	ncRNA_intronic	1.68	5	5	14
rs76453925	17:43759431:C:T	19	17	43759431	0.2252	C	T	1.21e-15	-8.003	0.996544	rs62057149	CRHR1:RP11-105N13.4	ncRNA_intronic	1.259	5	5	14
rs17687849	17:43759719:A:G	19	17	43759719	0.2252	G	A	1.602e-15	7.969	0.996566	rs62057149	CRHR1:RP11-105N13.4	ncRNA_intronic	6.685	1f	5	14
rs56400821	17:43760080:A:C	19	17	43760080	0.2251	C	A	2.908e-15	-7.895	0.996328	rs62057149	CRHR1:RP11-105N13.4	ncRNA_intronic	0.431	6	5	14
rs112169475	17:43760192:A:G	19	17	43760192	0.2252	G	A	8.912e-16	8.041	0.996566	rs62057149	CRHR1:RP11-105N13.4	ncRNA_intronic	3.703	7	5	14
rs113728380	17:43760199:C:T	19	17	43760199	0.2252	C	T	7.404e-16	-8.064	0.996566	rs62057149	CRHR1:RP11-105N13.4	ncRNA_intronic	2.131	6	5	14
rs35331519	17:43760374:A:AT	19	17	43760374	0.2209	AT	A	2.352e-17	8.475	0.993028	rs62057149	CRHR1:RP11-105N13.4	ncRNA_intronic	0.913	NA	5	14
rs17761100	17:43760389:A:G	19	17	43760389	0.2252	G	A	9.139e-16	8.038	0.996566	rs62057149	CRHR1:RP11-105N13.4	ncRNA_intronic	5.107	6	5	14
rs17761124	17:43760516:A:T	19	17	43760516	0.2252	T	A	1.599e-15	7.969	0.996566	rs62057149	CRHR1:RP11-105N13.4	ncRNA_intronic	1.622	6	5	14
rs62055704	17:43760577:A:G	19	17	43760577	0.2252	G	A	9.168e-16	-8.038	0.996566	rs62057149	CRHR1:RP11-105N13.4	ncRNA_intronic	2.511	7	5	14
rs62055705	17:43760599:A:C	19	17	43760599	0.2252	C	A	1.052e-15	8.021	0.996566	rs62057149	CRHR1:RP11-105N13.4	ncRNA_intronic	1.564	6	5	14
rs62055706	17:43760685:C:T	19	17	43760685	0.2252	C	T	1.396e-15	7.986	0.996566	rs62057149	CRHR1:RP11-105N13.4	ncRNA_intronic	1.101	6	5	14
17:43760759_AT_A	17:43760759:A:AT	19	17	43760759	0.2249	AT	A	1.087e-17	-8.564	0.996179	rs62057149	CRHR1:RP11-105N13.4	ncRNA_intronic	0.263	NA	5	14
rs75115093	17:43761381:A:G	19	17	43761381	0.2252	G	A	1.329e-15	7.992	0.996566	rs62057149	CRHR1:RP11-105N13.4	ncRNA_intronic	3.91	7	5	14
rs62055707	17:43761482:C:T	19	17	43761482	0.2252	C	T	1.104e-15	8.015	0.996566	rs62057149	CRHR1:RP11-105N13.4	ncRNA_intronic	2.944	5	5	14
rs16941035	17:43761519:G:T	19	17	43761519	0.2454	G	T	1.083e-13	7.43	0.892154	rs62057149	CRHR1:RP11-105N13.4	ncRNA_intronic	1.487	1f	5	14
rs16941038	17:43761565:C:T	19	17	43761565	0.2454	C	T	1.144e-13	7.423	0.892161	rs62057149	CRHR1:RP11-105N13.4	ncRNA_intronic	8.044	1f	5	14
rs2049515	17:43761856:C:T	19	17	43761856	0.2252	C	T	1.271e-15	-7.997	0.996566	rs62057149	CRHR1:RP11-105N13.4	ncRNA_intronic	11.59	1f	5	14
rs2158474	17:43761939:C:G	19	17	43761939	0.2252	G	C	1.047e-15	-8.021	0.996566	rs62057149	CRHR1:RP11-105N13.4	ncRNA_intronic	0.603	1f	5	14
rs62055708	17:43761974:A:C	19	17	43761974	0.2252	C	A	7.905e-16	-8.056	0.996566	rs62057149	CRHR1:RP11-105N13.4	ncRNA_intronic	3.436	5	5	14
rs76927677	17:43761985:A:T	19	17	43761985	0.2252	T	A	8.28e-16	8.05	0.996566	rs62057149	CRHR1:RP11-105N13.4	ncRNA_intronic	0.39	NA	5	14
17:43762168_CT_C	17:43762168:C:CT	19	17	43762168	0.2251	C	CT	1.891e-17	8.5	0.996534	rs62057149	CRHR1:RP11-105N13.4	ncRNA_intronic	0.664	NA	5	14
rs17761207	17:43762255:C:T	19	17	43762255	0.2252	C	T	1.662e-15	7.964	0.996559	rs62057149	CRHR1:RP11-105N13.4	ncRNA_intronic	0.314	6	5	14
rs62055709	17:43762429:C:T	19	17	43762429	0.2252	C	T	1.107e-15	-8.014	0.996559	rs62057149	CRHR1:RP11-105N13.4	ncRNA_intronic	2.532	6	5	14
rs62055710	17:43762537:A:T	19	17	43762537	0.2207	T	A	1.695e-17	-8.513	0.992926	rs62057149	CRHR1:RP11-105N13.4	ncRNA_intronic	7.789	7	5	14
rs62055711	17:43762554:A:G	19	17	43762554	0.2252	G	A	2.094e-15	7.936	0.996559	rs62057149	CRHR1:RP11-105N13.4	ncRNA_intronic	5.85	7	5	14
rs17688002	17:43762594:A:T	19	17	43762594	0.2252	T	A	1.667e-15	7.964	0.996559	rs62057149	CRHR1:RP11-105N13.4	ncRNA_intronic	6.039	6	5	14
rs2040846	17:43762846:A:G	19	17	43762846	0.2252	G	A	1.512e-15	7.976	0.996559	rs62057149	CRHR1:RP11-105N13.4	ncRNA_intronic	0.921	NA	5	14
rs4486953	17:43763007:C:T	19	17	43763007	0.2252	C	T	1.213e-15	8.003	0.996559	rs62057149	CRHR1:RP11-105N13.4	ncRNA_intronic	3.9	6	5	14
rs17688032	17:43763202:A:G	19	17	43763202	0.2253	G	A	1.213e-15	-8.003	0.996198	rs62057149	CRHR1:RP11-105N13.4	ncRNA_intronic	7.072	1f	5	14
rs17688056	17:43763241:C:T	19	17	43763241	0.2253	C	T	1.72e-15	-7.96	0.996551	rs62057149	CRHR1:RP11-105N13.4	ncRNA_intronic	0.008	6	5	14
rs17688068	17:43763935:A:G	19	17	43763935	0.2252	G	A	1.598e-15	7.969	0.996552	rs62057149	CRHR1:RP11-105N13.4	ncRNA_intronic	6.541	1f	2	14
17:43764027_GGCCGAGGTGAGAGGCT_G	17:43764027:G:GGCCGAGGTGAGAGGCT	19	17	43764027	0.2243	GGCCGAGGTGAGAGGCT	G	5.169e-17	-8.383	0.995338	rs62057149	CRHR1:RP11-105N13.4	ncRNA_intronic	0.959	NA	5	14
rs77220413	17:43764378:A:G	19	17	43764378	0.2253	G	A	1.494e-15	-7.977	0.996478	rs62057149	CRHR1:RP11-105N13.4	ncRNA_intronic	0.669	6	5	14
rs62055712	17:43764565:A:G	19	17	43764565	0.2252	G	A	8.777e-16	8.043	0.996552	rs62057149	CRHR1:RP11-105N13.4	ncRNA_intronic	2.833	6	5	14
rs62055713	17:43764685:C:T	19	17	43764685	0.2252	C	T	1.459e-15	-7.98	0.996552	rs62057149	CRHR1:RP11-105N13.4	ncRNA_intronic	4.525	7	5	14
rs62055714	17:43764796:G:T	19	17	43764796	0.2252	G	T	1.276e-15	-7.997	0.996551	rs62057149	CRHR1:RP11-105N13.4	ncRNA_intronic	13.3	5	5	14
rs62055715	17:43764847:A:G	19	17	43764847	0.2252	G	A	1.163e-15	-8.008	0.996551	rs62057149	CRHR1:RP11-105N13.4	ncRNA_intronic	16.56	5	5	14
rs17688090	17:43764987:A:G	19	17	43764987	0.2252	G	A	1.213e-15	-8.003	0.996552	rs62057149	CRHR1:RP11-105N13.4	ncRNA_intronic	0.77	1f	5	14
rs17688126	17:43765080:A:G	19	17	43765080	0.2252	G	A	1.435e-15	7.982	0.996469	rs62057149	CRHR1:RP11-105N13.4	ncRNA_intronic	0.746	5	5	14
rs77310586	17:43765381:C:G	19	17	43765381	0.2253	G	C	1.459e-15	-7.98	0.996559	rs62057149	CRHR1:RP11-105N13.4	ncRNA_intronic	1.578	5	5	14
rs17761387	17:43765450:A:G	19	17	43765450	0.2252	G	A	1.46e-15	-7.98	0.996559	rs62057149	CRHR1:RP11-105N13.4	ncRNA_intronic	4.225	1f	7	14
rs62055716	17:43765778:C:T	19	17	43765778	0.2252	C	T	1.329e-15	-7.992	0.996559	rs62057149	CRHR1:RP11-105N13.4	ncRNA_intronic	1.355	4	7	14
rs6503443	17:43765881:C:T	19	17	43765881	0.2454	C	T	1.401e-13	7.396	0.892172	rs62057149	CRHR1:RP11-105N13.4	ncRNA_intronic	1.599	1f	7	14
rs17688205	17:43766352:C:G	19	17	43766352	0.2252	G	C	1.528e-15	-7.975	0.996559	rs62057149	CRHR1:RP11-105N13.4	ncRNA_intronic	2.39	1f	7	14
rs62055717	17:43766415:A:G	19	17	43766415	0.2226	G	A	1.431e-15	7.983	0.994328	rs62057149	CRHR1:RP11-105N13.4	ncRNA_intronic	6.551	5	7	14
rs62055718	17:43766418:C:T	19	17	43766418	0.2226	C	T	1.406e-15	-7.985	0.994313	rs62057149	CRHR1:RP11-105N13.4	ncRNA_intronic	3.548	5	7	14
rs112904481	17:43766494:A:AC	19	17	43766494	0.2252	AC	A	1.449e-17	8.531	0.996461	rs62057149	CRHR1:RP11-105N13.4	ncRNA_intronic	1.395	NA	7	14
rs62055719	17:43766497:C:T	19	17	43766497	0.2251	C	T	1.138e-17	8.559	0.997177	rs62057149	CRHR1:RP11-105N13.4	ncRNA_intronic	3.58	NA	7	14
rs17688249	17:43766754:C:T	19	17	43766754	0.2252	C	T	1.528e-15	-7.975	0.996559	rs62057149	CRHR1:RP11-105N13.4	ncRNA_intronic	2.173	4	7	14
rs2040845	17:43767188:C:G	19	17	43767188	0.2222	G	C	3.091e-17	-8.443	0.995944	rs62057149	CRHR1:RP11-105N13.4	ncRNA_intronic	1.496	1f	7	14
rs2040844	17:43767219:A:C	19	17	43767219	0.2252	C	A	1.529e-15	7.975	0.996559	rs62057149	CRHR1:RP11-105N13.4	ncRNA_intronic	8.175	NA	7	14
rs62055751	17:43767538:A:G	19	17	43767538	0.2252	G	A	1.435e-15	7.982	0.996559	rs62057149	CRHR1:RP11-105N13.4	ncRNA_intronic	9.397	5	7	14
rs62055752	17:43767628:A:G	19	17	43767628	0.2251	G	A	9.163e-16	-8.038	0.996461	rs62057149	CRHR1:RP11-105N13.4	ncRNA_intronic	0.699	5	7	13
rs62055753	17:43767631:A:G	19	17	43767631	0.2252	G	A	9.152e-16	-8.038	0.996559	rs62057149	CRHR1:RP11-105N13.4	ncRNA_intronic	1.134	5	7	13
rs7215239	17:43767773:C:T	19	17	43767773	0.2455	C	T	9.682e-14	7.445	0.892011	rs62057149	CRHR1:RP11-105N13.4	ncRNA_intronic	0.068	1f	7	13
rs17688296	17:43767815:C:T	19	17	43767815	0.2252	C	T	1.16e-15	-8.009	0.996559	rs62057149	CRHR1:RP11-105N13.4	ncRNA_intronic	1.385	1f	7	13
rs62055754	17:43768230:C:G	19	17	43768230	0.2252	G	C	1.528e-15	7.975	0.996559	rs62057149	CRHR1:RP11-105N13.4	ncRNA_intronic	4.722	5	7	13
rs78471340	17:43768346:A:G	19	17	43768346	0.2232	G	A	1.122e-15	-8.013	0.995009	rs62057149	CRHR1:RP11-105N13.4	ncRNA_intronic	0.742	NA	7	13
rs78052495	17:43768347:C:T	19	17	43768347	0.2232	C	T	1.183e-15	-8.006	0.994987	rs62057149	CRHR1:RP11-105N13.4	ncRNA_intronic	10.67	NA	7	13
rs56100013	17:43768467:C:T	19	17	43768467	0.2252	C	T	1.304e-15	-7.994	0.996271	rs62057149	CRHR1:RP11-105N13.4	ncRNA_intronic	0.268	5	7	13
rs55980621	17:43768496:C:T	19	17	43768496	0.2252	C	T	6.289e-16	-8.084	0.9963	rs62057149	CRHR1:RP11-105N13.4	ncRNA_intronic	1.761	5	7	13
rs55669046	17:43768501:C:T	19	17	43768501	0.2252	C	T	6.012e-16	-8.089	0.996322	rs62057149	CRHR1:RP11-105N13.4	ncRNA_intronic	1.94	5	7	13
17:43768621_AG_A	17:43768621:A:AG	19	17	43768621	0.2247	AG	A	1.268e-17	-8.547	0.993289	rs62057149	CRHR1:RP11-105N13.4	ncRNA_intronic	1.029	NA	7	13
rs56323832	17:43768633:A:G	19	17	43768633	0.2252	G	A	1.906e-15	-7.947	0.996359	rs62057149	CRHR1:RP11-105N13.4	ncRNA_intronic	2.54	5	7	13
rs55972157	17:43768703:C:T	19	17	43768703	0.2252	C	T	1.529e-15	-7.975	0.996559	rs62057149	CRHR1:RP11-105N13.4	ncRNA_intronic	4.715	5	7	13
rs56110538	17:43768727:A:G	19	17	43768727	0.2253	G	A	1.467e-15	-7.98	0.996463	rs62057149	CRHR1:RP11-105N13.4	ncRNA_intronic	2.455	5	7	13
rs17761581	17:43769088:C:T	19	17	43769088	0.2252	C	T	1.46e-15	7.98	0.996559	rs62057149	CRHR1:RP11-105N13.4	ncRNA_intronic	3.367	7	12	14
rs55840731	17:43769277:C:G	19	17	43769277	0.2252	G	C	1.107e-15	8.014	0.996558	rs62057149	CRHR1:RP11-105N13.4	ncRNA_intronic	0.08	5	13	14
rs56283089	17:43769321:A:C	19	17	43769321	0.2252	C	A	1.213e-15	8.003	0.996559	rs62057149	CRHR1:RP11-105N13.4	ncRNA_intronic	0.916	5	13	14
rs56312737	17:43769516:A:C	19	17	43769516	0.2252	C	A	1.674e-15	-7.963	0.996559	rs62057149	CRHR1:RP11-105N13.4	ncRNA_intronic	0.551	6	13	14
17:43769819_AAAATT_A	17:43769819:A:AAAATT	19	17	43769819	0.2255	AAAATT	A	2.047e-17	-8.491	0.996076	rs62057149	CRHR1:RP11-105N13.4	ncRNA_intronic	3.449	NA	13	14
rs74765707	17:43770416:C:T	19	17	43770416	0.2252	C	T	1.59e-15	7.97	0.996566	rs62057149	CRHR1:RP11-105N13.4	ncRNA_intronic	5.372	5	13	14
rs62056861	17:43770443:C:T	19	17	43770443	0.2252	C	T	1.518e-15	7.975	0.996566	rs62057149	CRHR1:RP11-105N13.4	ncRNA_intronic	1.942	5	13	14
rs62056862	17:43770525:C:T	19	17	43770525	0.2252	C	T	1.395e-15	-7.986	0.996566	rs62057149	CRHR1:RP11-105N13.4	ncRNA_intronic	9.948	7	13	14
rs62056863	17:43770595:A:G	19	17	43770595	0.2252	G	A	2.744e-15	7.902	0.996632	rs62057149	CRHR1:RP11-105N13.4	ncRNA_intronic	3.858	7	13	14
rs7207373	17:43770712:C:T	19	17	43770712	0.2451	C	T	1.92e-13	-7.354	0.894408	rs62057149	CRHR1:RP11-105N13.4	ncRNA_intronic	0.193	6	13	14
rs62056864	17:43770995:A:G	19	17	43770995	0.2252	G	A	1.462e-15	-7.98	0.996669	rs62057149	CRHR1:RP11-105N13.4	ncRNA_intronic	2.571	7	13	14
rs62056865	17:43771193:C:T	19	17	43771193	0.2252	C	T	1.461e-15	7.98	0.996662	rs62057149	CRHR1:RP11-105N13.4	ncRNA_intronic	0.801	6	13	14
rs62056866	17:43771493:A:G	19	17	43771493	0.2252	G	A	1.53e-15	-7.975	0.996684	rs62057149	CRHR1:RP11-105N13.4	ncRNA_intronic	9.986	7	13	14
rs62056867	17:43771627:A:G	19	17	43771627	0.2252	G	A	1.396e-15	7.986	0.996706	rs62057149	CRHR1:RP11-105N13.4	ncRNA_intronic	3.737	6	13	14
rs56200760	17:43772018:G:T	19	17	43772018	0.2252	G	T	1.6e-15	-7.969	0.996713	rs62057149	CRHR1:RP11-105N13.4	ncRNA_intronic	1.462	7	9	14
rs17688391	17:43772109:A:C	19	17	43772109	0.2252	C	A	1.6e-15	-7.969	0.996721	rs62057149	CRHR1:RP11-105N13.4	ncRNA_intronic	5.36	6	9	14
rs17688410	17:43772251:C:T	19	17	43772251	0.2252	C	T	1.602e-15	-7.969	0.996699	rs62057149	CRHR1:RP11-105N13.4	ncRNA_intronic	5.744	6	13	14
rs55927630	17:43772407:C:T	19	17	43772407	0.2252	C	T	1.459e-15	-7.98	0.996721	rs62057149	CRHR1:RP11-105N13.4	ncRNA_intronic	0.344	7	13	14
rs17688434	17:43772540:A:G	19	17	43772540	0.2252	G	A	1.6e-15	-7.969	0.996721	rs62057149	CRHR1:RP11-105N13.4	ncRNA_intronic	10.62	6	13	14
17:43773058_GA_G	17:43773058:G:GA	19	17	43773058	0.2273	GA	G	4.15e-17	-8.409	0.991412	rs62057149	CRHR1:RP11-105N13.4	ncRNA_intronic	6.127	NA	13	14
rs17688452	17:43773085:A:G	19	17	43773085	0.2252	G	A	1.458e-15	-7.98	0.996721	rs62057149	CRHR1:RP11-105N13.4	ncRNA_intronic	11.87	6	13	14
rs10491144	17:43773124:A:C	19	17	43773124	0.2252	C	A	1.458e-15	7.98	0.996721	rs62057149	CRHR1:RP11-105N13.4	ncRNA_intronic	4.718	NA	13	14
rs10491143	17:43773248:A:T	19	17	43773248	0.2252	T	A	1.75e-15	7.958	0.996721	rs62057149	CRHR1:RP11-105N13.4	ncRNA_intronic	2.735	6	13	14
rs62056869	17:43773447:C:T	19	17	43773447	0.2252	C	T	2.518e-15	7.913	0.996728	rs62057149	CRHR1:RP11-105N13.4	ncRNA_intronic	3.157	6	13	14
rs200860866	17:43773525:T:TAAAA	19	17	43773525	0.2245	TAAAA	T	1.363e-17	8.538	0.996959	rs62057149	CRHR1:RP11-105N13.4	ncRNA_intronic	0.496	NA	13	14
rs17688511	17:43773607:G:T	19	17	43773607	0.2252	G	T	1.526e-15	7.975	0.996728	rs62057149	CRHR1:RP11-105N13.4	ncRNA_intronic	5.577	6	13	14
rs62056870	17:43773784:A:C	19	17	43773784	0.2252	C	A	1.6e-15	-7.969	0.996728	rs62057149	CRHR1:RP11-105N13.4	ncRNA_intronic	1.395	5	13	14
rs17688534	17:43773877:A:T	19	17	43773877	0.2252	T	A	1.459e-15	7.98	0.996728	rs62057149	CRHR1:RP11-105N13.4	ncRNA_intronic	6.745	1d	13	14
rs17688558	17:43773943:A:G	19	17	43773943	0.2252	G	A	1.598e-15	7.969	0.996728	rs62057149	CRHR1:RP11-105N13.4	ncRNA_intronic	5.789	2b	13	14
17:43774255_TAGCC_T	17:43774255:T:TAGCC	19	17	43774255	0.2261	TAGCC	T	1.229e-17	-8.55	0.992936	rs62057149	CRHR1:RP11-105N13.4	ncRNA_intronic	9.032	NA	2	14
rs201825478	17:43774408:A:AAGAAAGAAAGAG	19	17	43774408	0.2251	AAGAAAGAAAGAG	A	1.22e-17	8.551	0.997287	rs62057149	CRHR1:RP11-105N13.4	ncRNA_intronic	0.883	NA	9	14
rs56162163	17:43774497:A:T	19	17	43774497	0.2252	T	A	1.27e-15	7.997	0.996728	rs62057149	CRHR1:RP11-105N13.4	ncRNA_intronic	3.535	7	9	14
rs56391096	17:43774845:C:T	19	17	43774845	0.2252	C	T	1.677e-15	-7.963	0.996728	rs62057149	CRHR1:RP11-105N13.4	ncRNA_intronic	6.002	7	9	14
rs17761838	17:43774959:C:T	19	17	43774959	0.2252	C	T	1.602e-15	7.969	0.996728	rs62057149	CRHR1:RP11-105N13.4	ncRNA_intronic	0.916	6	9	14
rs62056872	17:43775015:C:T	19	17	43775015	0.2252	C	T	1.6e-15	7.969	0.996728	rs62057149	CRHR1:RP11-105N13.4	ncRNA_intronic	0.396	7	9	14
rs12150141	17:43775145:A:G	19	17	43775145	0.2252	G	A	1.582e-15	-7.97	0.996727	rs62057149	CRHR1:RP11-105N13.4	ncRNA_intronic	5.02	6	9	14
[truncated: 2,684 more rows]
