# Supplementary material for: Genome-wide meta-analysis of brain volume identifies genomic loci and genes shared with intelligence
Source: Nat Commun. 2020 Nov 5;11:5606. doi: 10.1038/s41467-020-19378-5 (PMC7644755; doi:10.1038/s41467-020-19378-5)
Supplement: Supplementary file 9 — Supplementary Data 5 [file 41467_2020_19378_MOESM9_ESM.xlsx]

## Sheet: SuppData_5_ExNS_BV
SNP
rsID	Unique ID	Locus	CHR	BP	A1	A2	Exonic function	Z	P	MAF	Gene	Exon	CADD	RDB	Min. Chrom. State	Shift A1/A2
rs12949256	17:43507297:C:T	19	17	43507297	T	C	nonsynonymous SNV	-8.372	5.65e-17	0.1857	ARHGAP27	exon1	14.99	4	1	T [Thr] ⇒ A [Ala]
rs2066827	12:12871099:G:T	14	12	12871099	T	G	nonsynonymous SNV	6.253	4.018e-10	0.233	CDKN1B	exon1	18.05	2b	1	V [Val] ⇒ G [Gly]
rs16940674	17:43910507:C:T	19	17	43910507	T	C	nonsynonymous SNV	-9.839	7.646e-23	0.2252	CRHR1	exon6	17.55	1f	5	V [Val] ⇒ A [Ala]
rs16940681	17:43912159:C:G	19	17	43912159	C	G	nonsynonymous SNV	-8.082	6.37e-16	0.225	CRHR1	exon13	5.04	4	5	Q [Gln] ⇒ E [Glu]
rs288326	2:183703336:A:G	3	2	183703336	A	G	nonsynonymous SNV	6.937	3.991e-12	0.119	FRZB	exon4	26.7	5	5	W [Trp] ⇒ R [Arg]
rs34043286	17:44117119:A:G	19	17	44117119	A	G	nonsynonymous SNV	7.935	2.098e-15	0.2254	KANSL1	exon8	21	4	4	S [Ser] ⇒ P [Pro]
rs34579536	17:44108906:A:G	19	17	44108906	A	G	nonsynonymous SNV	7.897	2.853e-15	0.2266	KANSL1	exon14	14.36	3a	3	I [Ile] ⇒ T [Thr]
rs10445337	17:44067400:C:T	19	17	44067400	T	C	nonsynonymous SNV	7.944	1.961e-15	0.2259	MAPT	exon8	19.15	1f	4	S [Ser] ⇒ P [Pro]
rs17651549	17:44061278:C:T	19	17	44061278	T	C	nonsynonymous SNV	-7.906	2.665e-15	0.2254	MAPT	exon6	26.8	1f	4	W [Trp] ⇒ R [Arg]
rs62063786	17:44061023:A:G	19	17	44061023	A	G	nonsynonymous SNV	-7.991	1.339e-15	0.2257	MAPT	exon6	7.864	5	4	N [Asn] ⇒ D [Asp]
rs62063787	17:44061036:C:T	19	17	44061036	T	C	nonsynonymous SNV	7.96	1.725e-15	0.2254	MAPT	exon6	0.172	5	4	V [Val] ⇒ A [Ala]
rs63750417	17:44060775:C:T	19	17	44060775	T	C	nonsynonymous SNV	-7.928	2.225e-15	0.2254	MAPT	exon6	11.85	5	4	P [Pro] ⇒ L [Leu]
rs754512	17:44055647:A:T	19	17	44055647	A	T	stopgain	7.957	1.765e-15	0.2253	MAPT	exon1	4.834	1d	4	K[Lys] ⇒ *
rs3134604	6:32122386:C:G	5	6	32122386	C	G	nonsynonymous SNV	5.525	3.288e-08	0.1402	PPT2	exon2	18.04	4	1	C [Cys] ⇒ W [Trp]
rs1060105	12:123806219:C:T	18	12	123806219	T	C	nonsynonymous SNV	5.526	3.271e-08	0.2039	SBNO1	exon16	22.9	NA	4	S [Ser] ⇒ N (Asn]
rs12185233	17:43923654:C:G	19	17	43923654	C	G	nonsynonymous SNV	-8.068	7.124e-16	0.226	SPPL2C	exon1	23.5	1f	5	R [Arg] ⇒ P [Pro]
rs12185268	17:43923683:A:G	19	17	43923683	A	G	nonsynonymous SNV	9.161	5.123e-20	0.2253	SPPL2C	exon1	8.654	1f	5	I [Ile] ⇒ V [Val]
rs12373123	17:43924073:C:T	19	17	43924073	T	C	nonsynonymous SNV	9.134	6.582e-20	0.2253	SPPL2C	exon1	23.3	1f	5	S [Ser] ⇒ P [Pro]
rs12373139	17:43924130:A:G	19	17	43924130	A	G	nonsynonymous SNV	-9.167	4.862e-20	0.2252	SPPL2C	exon1	4.046	1f	5	R [Arg] ⇒ G [Gly]
rs12373142	17:43924200:C:G	19	17	43924200	C	G	nonsynonymous SNV	7.956	1.778e-15	0.2227	SPPL2C	exon1	7.462	1f	5	P [Pro] ⇒ R [Arg]
rs242944	17:43923180:A:G	19	17	43923180	A	G	nonsynonymous SNV	5.845	5.064e-09	0.4363	SPPL2C	exon1	0.262	NA	5	H [His] ⇒ R [Arg]
rs62054815	17:43923266:A:G	19	17	43923266	A	G	nonsynonymous SNV	-9.213	3.163e-20	0.2252	SPPL2C	exon1	0.018	5	5	T [Thr] ⇒ A [Ala]
rs62621252	17:43922942:C:T	19	17	43922942	T	C	nonsynonymous SNV	9.208	3.333e-20	0.226	SPPL2C	exon1	6.315	5	5	S [Ser] ⇒ P [Pro]
rs62063857	17:44076665:A:G	19	17	44076665	A	G	nonsynonymous SNV	7.947	1.911e-15	0.2253	STH	exon1	1.506	7	4	Q [Gln] ⇒ R [Arg]
rs41288837	2:85531116:C:T	2	2	85531116	T	C	nonsynonymous SNV	-5.968	2.395e-09	0.02548	TCF7L1	exon6	23	7	4	S [Ser] ⇒ P [Pro]
rs4247303	2:85554080:A:G	2	2	85554080	A	G	nonsynonymous SNV	4.988	6.091e-07	0.482	TGOLN2	exon2	12.78	2b	1	W [Trp] ⇒ R [Arg]
rs284859	10:104573017:G:T	12	10	104573017	T	G	nonsynonymous SNV	5.684	1.313e-08	0.1745	WBP1L	exon4	13.81	NA	4	S [Ser] ⇒ A [Ala]
