# Supplementary material for: Genome-wide meta-analysis of brain volume identifies genomic loci and genes shared with intelligence
Source: Nat Commun. 2020 Nov 5;11:5606. doi: 10.1038/s41467-020-19378-5 (PMC7644755; doi:10.1038/s41467-020-19378-5)
Supplement: Supplementary file 10 — Supplementary Data 6 [file 41467_2020_19378_MOESM10_ESM.xlsx]

## Sheet: SuppData_6_genes_BV_FUMA
Gene
Ensembl ID	Entrez ID	HUGO symbol	CHR	Start	End	Strand	pLI	ncRVIS	Mapped by	n Mapped	Pos. Mapped variants	Max. CADD score	eQTL Mapped variants	eqtlMapminP	eqtlDirection	CI Mapped	CI tissue	minGwasP	IndSigvars	Genomic Locus
ENSG00000094914	8086	AAAS	12	53701240	53718648	-1	4.54287e-10	-0.354865	CI	1	0	0	0	NA	NA	Yes	Aorta:Left_Ventricle:Liver:Lung:Pancreas:Spleen:Promoter_anchored_loops_oneway	1.752e-10	rs7970368:rs7134628:rs7297175:rs7970368;rs7134628	15:16:00
ENSG00000150967	23457	ABCB9	12	123405498	123466196	-1	0.00290111	NA	Positional, eQTL, CI	3	3	16.51	222	1.2019e-234	+	Yes	Spleen:Promoter_anchored_loops_oneway	3.701e-09	rs28675824	18
ENSG00000204427	7920	ABHD16A	6	31654726	31671221	-1	0.988883	-0.376322	Positional	1	1	5.962	0	NA	NA	No	NA	1.005e-06	rs3134953	5
ENSG00000181513	79777	ACBD4	17	43209967	43221548	1	1.82643e-05	-0.326407	eQTL	1	0	0	2057	2.5192e-10	+	No	NA	2.715e-23	rs62057149;rs62064594;rs35909029;rs35076622;rs9899833	19
ENSG00000138107	10121	ACTR1A	10	104238986	104262482	-1	0.941234	-0.272535	eQTL	1	0	0	15	2.4018e-09	-	No	NA	9.714e-12	rs9419939;rs1628768	12
ENSG00000035687	159	ADSS	1	244571796	244615436	-1	0.82287	-0.514647	CI	1	0	0	0	NA	NA	Yes	Left_Ventricle	9.413e-09	rs1058304:rs10927041;rs1058304	1
ENSG00000204305	177	AGER	6	32148745	32152101	-1	1.46448e-10	-0.301869	Positional, eQTL	2	3	17.08	137	2.5378e-24	-	No	NA	5.014e-10	rs3134953;rs9271147	5
ENSG00000204310	10554	AGPAT1	6	32135989	32145873	-1	0.984454	-0.0942702	Positional, eQTL, CI	3	5	17.08	116	4.6432e-20	+	Yes	Promoter_anchored_loops_oneway	5.014e-10	rs3134953;rs9271147;rs3134953:rs3134953	5
ENSG00000204472	199	AIF1	6	31582961	31584798	1	0.0127986	-0.264551	Positional, eQTL	2	5	18.93	1	6.0997e-09	-	No	NA	1.254e-08	rs3134953	5
ENSG00000117020	10000	AKT3	1	243651535	244014381	-1	0.999585	-1.49767	Positional, eQTL	2	107	15.66	107	2.1062e-32	+	No	NA	8.158e-12	rs1058304;rs10927041	1
ENSG00000135409	269	AMHR2	12	53817639	53825318	1	5.93082e-07	-0.207708	Positional, eQTL	2	31	13	60	2.322e-07	+	No	NA	1.419e-10	rs7970368;rs7134628	15
ENSG00000139645	283373	ANKRD52	12	56631591	56652175	-1	0.999988	-2.46615	CI	1	0	0	0	NA	NA	Yes	Spleen	3.099e-09	rs7297175	16
ENSG00000175336	319	APOF	12	56754353	56756607	-1	0.019338	-0.504111	CI	1	0	0	0	NA	NA	Yes	Aorta:Liver	3.099e-09	rs7297175	16
ENSG00000178878	81575	APOLD1	12	12878851	12982909	1	0.000507905	0.920315	Positional	1	1	18.05	0	NA	NA	No	NA	4.018e-10	rs2066827	14
ENSG00000204444	55937	APOM	6	31620193	31625987	1	0.00854308	-0.533737	Positional, CI	2	2	2.077	0	NA	NA	Yes	Right_Ventricle:Promoter_anchored_loops_oneway	6.189e-08	rs3134953	5
ENSG00000159314	201176	ARHGAP27	17	43471275	43511787	-1	0.00125584	-0.761628	Positional, eQTL	2	82	18.95	3024	6.1081e-159	+	No	NA	2.715e-23	rs62057149;rs62064594;rs9899833;rs117615688;rs8067527;rs35909029;rs12938031;rs35076622;rs242937;rs754593;rs368385820;rs199500	19
ENSG00000185829	51326	ARL17A	17	44594068	44657088	-1	NA	-2.38258	eQTL	1	0	0	2879	4.3418e-59	-	No	NA	2.715e-23	rs62057149;rs9899833;rs117615688;rs8067527;rs62064594;rs35909029;rs12938031;rs35076622;rs199500;rs242937;rs368385820;rs754593	19
ENSG00000228696	100506084	ARL17B	17	44352150	44439130	-1	NA	-0.428243	Positional, eQTL	2	70	14.22	2979	7.09702e-28	-	No	NA	2.715e-23	rs62057149;rs199500;rs62064594;rs9899833;rs35909029;rs754593;rs368385820;rs242937;rs8067527;rs12938031;rs35076622	19
ENSG00000138175	403	ARL3	10	104433488	104474164	-1	0.716101	-0.600026	eQTL	1	0	0	6	9.4453e-09	-	No	NA	1.53e-10	rs9419939;rs1628768	12
ENSG00000182196	51329	ARL6IP4	12	123464607	123467456	1	0.0112342	-0.527874	Positional, eQTL, CI	3	3	16.51	222	2.5902e-93	-	Yes	Spleen:Promoter_anchored_loops_oneway	3.701e-09	rs28675824	18
ENSG00000118690	84071	ARMC2	6	109169619	109295186	1	2.20161e-08	0.466251	CI	1	0	0	0	NA	NA	Yes	Aorta:Dorsolateral_Prefrontal_Cortex:Left_Ventricle:Liver:Right_Ventricle:Promoter_anchored_loops_oneway	2.845e-20	rs2764264:rs3813498:rs13220810:rs3800230;rs12203787:rs12203787	6
ENSG00000214435	57412	AS3MT	10	104629273	104661656	1	5.09138e-07	0.726881	eQTL	1	0	0	52	2.5271e-121	+	No	NA	9.714e-12	rs9419939;rs1628768;rs1773924;rs41287490	12
ENSG00000138138	84896	ATAD1	10	89511269	89601100	-1	0.536354	-1.45933	eQTL	1	0	0	8	1.1454e-10	+	No	NA	4.55e-08	rs478839	11
ENSG00000213676	1388	ATF6B	6	32065953	32096030	-1	1.67701e-06	0.204046	Positional, eQTL	2	7	7.184	61	5.7502e-08	-	No	NA	5.014e-10	rs3134953;rs9266227;rs9271147	5
ENSG00000170653	11016	ATF7	12	53901640	54020199	-1	0.983315	-1.61889	Positional, CI	2	16	17.06	0	NA	NA	Yes	Left_Ventricle:Liver:Promoter_anchored_loops_oneway	4.725e-09	rs7970368;rs7134628;rs7134628:rs7970368	15
ENSG00000168874	84913	ATOH8	2	85978467	86015189	1	0.888203	NA	eQTL	1	0	0	3	1.8421e-07	-	No	NA	4.159e-07	rs7608881	2
ENSG00000069849	483	ATP1B3	3	141594966	141645356	1	0.641392	NA	Positional, eQTL	2	12	11.56	37	8.057e-10	+	No	NA	3.14e-08	rs34514405;rs1511299	4
ENSG00000110955	506	ATP5B	12	57031959	57039798	-1	0.991635	-0.350123	CI	1	0	0	0	NA	NA	Yes	Hippocampus:Left_Ventricle:Liver:Pancreas:Right_Ventricle:Spleen	3.099e-09	rs7297175	16
ENSG00000135390	517	ATP5G2	12	54026510	54071192	-1	0.000275239	-0.628489	Positional, eQTL, CI	3	4	11.1	106	3.254e-23	+	Yes	Left_Ventricle:Liver:Promoter_anchored_loops_oneway:EP_links_oneway	1.419e-10	rs7970368;rs7134628;rs7134628:rs7970368	15
ENSG00000213760	534	ATP6V1G2	6	31512239	31516204	-1	0.22479	0.5586	eQTL, CI	2	0	0	104	2.1138e-101	-	Yes	Right_Ventricle:Promoter_anchored_loops_oneway	5.014e-10	rs9266227;rs3134953;rs9271147;rs3134953:rs3134953	5
ENSG00000254870	100532737	ATP6V1G2-DDX39B	6	31497996	31514385	-1	NA	NA	CI	1	0	0	0	NA	NA	Yes	Right_Ventricle:Promoter_anchored_loops_oneway	3.313e-09	rs3134953:rs3134953;rs9271147	5
ENSG00000176383	79369	B3GNT4	12	122688090	122693499	1	3.9367e-06	NA	CI	1	0	0	0	NA	NA	Yes	Promoter_anchored_loops_oneway	2.258e-06	rs28675824	18
ENSG00000204463	7917	BAG6	6	31606805	31620482	-1	0.999988	-0.32119	Positional, eQTL, CI	3	3	3.466	26	7.47209e-08	-	Yes	Right_Ventricle:Promoter_anchored_loops_oneway	1.622e-09	rs3134953;rs9266227	5
ENSG00000076108	11176	BAZ2A	12	56989380	57030600	-1	1	-0.20158	CI	1	0	0	0	NA	NA	Yes	Hippocampus:Left_Ventricle:Liver:Pancreas:Right_Ventricle:Spleen	3.099e-09	rs7297175	16
ENSG00000126581	8678	BECN1	17	40962152	40985367	-1	0.998698	-0.469388	CI	1	0	0	0	NA	NA	Yes	Left_Ventricle	2.397e-17	rs62057149;rs62064594:rs62057149	19
ENSG00000135441	2647	BLOC1S1	12	56109820	56113871	1	0.205802	-0.0622604	CI	1	0	0	0	NA	NA	Yes	Left_Ventricle:Spleen	3.099e-09	rs7297175	16
ENSG00000204256	6046	BRD2	6	32936437	32949282	1	0.999531	1.25274	eQTL, CI	2	0	0	66	1.6848e-08	-	Yes	Left_Ventricle:Liver:Right_Ventricle:Spleen	2.142e-09	rs3134953;rs9271147;rs9271147:rs3134953:rs9271147	5
ENSG00000204290	56244	BTNL2	6	32361740	32374905	-1	2.02726e-07	NA	Positional	1	2	0.452	0	NA	NA	No	NA	1.929e-08	rs3134953;rs9271147	5
ENSG00000166275	119032	C10orf32	10	104613980	104624718	1	0.0316379	0.490358	Positional, eQTL	2	1	6.441	52	3.4611e-251	+	No	NA	9.714e-12	rs1628768;rs9419939;rs1773924;rs41287490	12
ENSG00000270316	100528007	C10orf32-ASMT	10	104614029	104661656	1	NA	NA	Positional	1	1	6.441	0	NA	NA	No	NA	1.391e-08	rs1628768;rs9419939	12
ENSG00000139637	60314	C12orf10	12	53693470	53700961	1	2.43605e-06	-0.0477084	CI	1	0	0	0	NA	NA	Yes	Left_Ventricle:Liver:Lung:Spleen	3.099e-09	rs7297175:rs7134628	15:16:00
ENSG00000078237	57103	C12orf5	12	4430371	4462338	1	0.691297	NA	eQTL	1	0	0	2	5.9583e-31	+	No	NA	3.019e-09	rs3217870	13
ENSG00000130921	91574	C12orf65	12	123717463	123742506	1	0.172329	0.226571	Positional, eQTL, CI	3	57	17.2	217	3.5842e-13	-	Yes	Aorta:Left_Ventricle:Liver:Lung:Pancreas:Spleen	3.864e-09	rs28675824	18
ENSG00000166278	717	C2	6	31865562	31913449	1	1.37889e-06	-0.608182	Positional, eQTL	2	6	16.35	79	4.6392e-12	-	No	NA	2.142e-09	rs3134953;rs9271147	5
ENSG00000168887	388969	C2orf68	2	85833777	85839189	-1	0.0124865	-1.34156	CI	1	0	0	0	NA	NA	Yes	Liver	9.775e-09	rs7608881	2
ENSG00000244731	720	C4A	6	31949801	31970458	1	NA	-0.318572	eQTL	1	0	0	140	2.6895e-120	+	No	NA	5.014e-10	rs3134953;rs9271147	5
ENSG00000224389	721	C4B	6	31982539	32003195	1	NA	-0.318572	Positional, eQTL	2	1	13.07	143	7.6396e-134	-	No	NA	5.014e-10	rs3134953;rs9266227;rs9271147	5
ENSG00000204296	10665	C6orf10	6	32256303	32339684	-1	1.22807e-13	1.35799	Positional, eQTL	2	25	10.08	27	2.69663e-07	-	No	NA	2.142e-09	rs3134953;rs9271147	5
ENSG00000204420	80739	C6orf25	6	31686371	31694491	1	0.00403769	-0.298211	Positional, eQTL	2	1	13.12	22	5.88301e-05	+	No	NA	2.086e-09	rs3134953	5
ENSG00000204439	57827	C6orf47	6	31626075	31628549	-1	0.169848	-0.557276	Positional, CI	2	3	6.73	0	NA	NA	Yes	Right_Ventricle:Promoter_anchored_loops_oneway	6.189e-08	rs3134953	5
ENSG00000204387	50854	C6orf48	6	31802385	31807541	1	5.82447e-05	-0.0706833	Positional, eQTL, CI	3	1	5.86	11	5.2243e-11	+	Yes	Right_Ventricle:Spleen:Promoter_anchored_loops_oneway	8.156e-09	rs3134953	5
ENSG00000184530	352999	C6orf58	6	127840600	127912962	1	1.61256e-10	0.187402	CI	1	0	0	0	NA	NA	Yes	Left_Ventricle	2.55e-06	rs11154343	7
ENSG00000012822	57658	CALCOCO1	12	54104903	54121529	-1	0.171892	-0.438132	eQTL, CI	2	0	0	1	7.5912e-06	-	Yes	Left_Ventricle	4.725e-09	rs7134628;rs7134628:rs7970368	15
ENSG00000138172	51063	CALHM2	10	105206543	105212660	-1	5.29268e-07	-0.689941	eQTL	1	0	0	32	3.5862e-20	+	No	NA	9.714e-12	rs1773924;rs1628768	12
ENSG00000042493	822	CAPG	2	85621871	85645555	-1	5.32549e-09	-0.251258	eQTL	1	0	0	31	3.365e-73	-	No	NA	2.019e-09	rs41288837;rs7608881	2
ENSG00000004766	55610	CCDC132	7	92861653	92988338	1	0.991409	0.377898	CI	1	0	0	0	NA	NA	Yes	Liver	5.539e-11	rs42035	10
ENSG00000130783	84660	CCDC62	12	123258874	123312075	1	1.43535e-12	-0.176641	CI	1	0	0	0	NA	NA	Yes	Left_Ventricle:Liver:Spleen	9.374e-09	rs28675824	18
ENSG00000204536	54535	CCHCR1	6	31110216	31126015	-1	6.50104e-08	NA	eQTL, CI	2	0	0	40	1.002e-14	+	Yes	Promoter_anchored_loops_oneway	5.014e-10	rs73390208;rs3134953;rs9271147;rs73390208:rs3134953	5
ENSG00000118971	894	CCND2	12	4382938	4414516	1	0.949001	-1.76461	Positional, eQTL	2	3	1.738	1	9.27e-11	-	No	NA	3.019e-09	rs3217870	13
ENSG00000135535	8763	CD164	6	109687717	109703762	-1	0.401084	1.25902	CI	1	0	0	0	NA	NA	Yes	Left_Ventricle	2.855e-20	rs13220810:rs3800230;rs12203787:rs2764264:rs12203787:rs3813498	6
ENSG00000135404	967	CD63	12	56119107	56123491	-1	0.00716078	-0.467339	CI	1	0	0	0	NA	NA	Yes	Promoter_anchored_loops_oneway	2.121e-10	rs7297175	16
ENSG00000004897	996	CDC27	17	45195069	45266788	-1	0.486673	-0.787143	CI	1	0	0	0	NA	NA	Yes	Left_Ventricle	2.057e-17	rs62057149	19
ENSG00000123374	1017	CDK2	12	56360553	56366568	1	0.958299	0.0341742	Positional, CI	2	1	1.334	0	NA	NA	Yes	Aorta:Liver	3.099e-09	rs7297175	16
ENSG00000111328	8099	CDK2AP1	12	123745528	123756881	-1	0.742361	NA	Positional, eQTL, CI	3	23	14.16	222	3.0597e-116	-	Yes	Aorta:Left_Ventricle:Liver:Spleen:Promoter_anchored_loops_oneway	3.701e-09	rs28675824	18
ENSG00000105810	1021	CDK6	7	92234235	92465908	-1	0.923677	-3.08722	Positional, CI	2	46	16.21	0	NA	NA	Yes	Adrenal:Aorta:Dorsolateral_Prefrontal_Cortex:Hippocampus:Left_Ventricle:Liver:Right_Ventricle:Spleen:Promoter_anchored_loops_oneway:EP_links_oneway	2.104e-11	rs42035	10
ENSG00000111276	1027	CDKN1B	12	12867992	12875305	1	0.847005	-1.31698	Positional	1	1	18.05	0	NA	NA	No	NA	4.018e-10	rs2066827	14
ENSG00000203760	387103	CENPW	6	126661320	126670021	1	0.500136	-0.442381	Positional, eQTL	2	13	10.05	249	2.1485e-24	-	No	NA	9.676e-21	rs1490384;rs10484759;rs4273712	7
ENSG00000143702	9859	CEP170	1	243287730	243418650	-1	NA	-1.48228	eQTL	1	0	0	26	8.8732e-11	-	No	NA	1.338e-08	rs10927041	1
ENSG00000183137	285753	CEP57L1	6	109416313	109485135	1	4.26476e-09	-0.858775	CI	1	0	0	0	NA	NA	Yes	Aorta:Hippocampus:Left_Ventricle:Liver:Right_Ventricle:Spleen:Promoter_anchored_loops_oneway	2.845e-20	rs2764264:rs3813498:rs13220810:rs3800230;rs12203787:rs12203787	6
ENSG00000243649	629	CFB	6	31895475	31919861	1	0.000978859	-0.355687	Positional, eQTL	2	2	16.35	37	5.70587e-07	+	No	NA	5.014e-10	rs3134953;rs9271147	5
ENSG00000244255	629	CFB	6	31895475	31919825	1	NA	-0.355687	Positional	1	2	16.35	0	NA	NA	No	NA	1.159e-08	rs3134953	5
ENSG00000203668	1122	CHML	1	241792155	241799232	-1	0.00115778	1.34208	CI	1	0	0	0	NA	NA	Yes	Left_Ventricle	2.956e-10	rs10927041	1
ENSG00000213719	1192	CLIC1	6	31698358	31707540	-1	0.0124562	0.517818	Positional, CI	2	1	13.12	0	NA	NA	Yes	Right_Ventricle	1.1e-08	rs3134953	5
ENSG00000148842	54805	CNNM2	10	104678050	104849978	1	0.994106	-0.511524	Positional, eQTL	2	7	11.19	20	2.4747e-06	-	No	NA	1.463e-11	rs1628768;rs9419939;rs1773924	12
ENSG00000257727	10330	CNPY2	12	56703626	56710120	-1	0.0300953	-1.02131	CI	1	0	0	0	NA	NA	Yes	Aorta:Left_Ventricle:Liver:Right_Ventricle:Spleen	3.099e-09	rs7297175	16
ENSG00000135469	93058	COQ10A	12	56660642	56664750	1	0.121096	0.0555689	CI	1	0	0	0	NA	NA	Yes	Spleen	3.099e-09	rs7297175	16
ENSG00000120088	1394	CRHR1	17	43699267	43913194	1	0.792134	2.03809	Positional, eQTL	2	947	19.39	2801	1.15732e-18	-	No	NA	2.715e-23	rs62057149;rs117615688;rs8067527;rs62064594;rs35909029;rs12938031;rs35076622;rs242937;rs9899833;rs368385820;rs199500;rs754593	19
ENSG00000062485	1431	CS	12	56665483	56694176	-1	0.999828	-0.625058	CI	1	0	0	0	NA	NA	Yes	Aorta:Left_Ventricle:Liver:Right_Ventricle:Spleen	3.099e-09	rs7297175	16
ENSG00000204435	1460	CSNK2B	6	31633013	31638120	1	0.943857	0.192574	Positional, CI	2	4	6.73	0	NA	NA	Yes	Right_Ventricle	6.189e-08	rs3134953	5
ENSG00000148795	1586	CYP17A1	10	104590288	104597290	-1	0.0350306	0.086682	Positional, eQTL	2	3	10.38	21	9.248e-07	-	No	NA	9.714e-12	rs1628768;rs9419939;rs1773924	12
ENSG00000231852	1589	CYP21A2	6	32006042	32009447	1	0.672307	0.394527	Positional, eQTL	2	1	13.07	140	2.4425e-71	-	No	NA	5.014e-10	rs3134953;rs9271147	5
ENSG00000161692	80174	DBF4B	17	42785976	42829632	1	4.43214e-08	-0.507761	CI	1	0	0	0	NA	NA	Yes	Promoter_anchored_loops_oneway	1.275e-17	rs62057149;rs62064594	19
ENSG00000172992	79877	DCAKD	17	43100708	43138473	-1	0.0293861	0.848595	eQTL	1	0	0	1930	8.8034e-24	-	No	NA	2.715e-23	rs62064594;rs62057149;rs9899833;rs754593;rs368385820	19
ENSG00000213722	23564	DDAH2	6	31694815	31698394	-1	0.842139	-0.370986	Positional, eQTL, CI	3	1	13.12	144	5.8288e-160	+	Yes	Right_Ventricle	5.014e-10	rs3134953;rs9266227;rs73390208;rs9271147	5
ENSG00000204580	780	DDR1	6	30844198	30867933	1	0.0264779	0.516702	eQTL	1	0	0	21	1.6341e-36	-	No	NA	5.171e-09	rs9266227;rs73390208;rs3134953	5
ENSG00000198563	7919	DDX39B	6	31497996	31510225	-1	0.997728	0.551698	eQTL, CI	2	0	0	54	2.3291e-16	+	Yes	Right_Ventricle:Promoter_anchored_loops_oneway:EP_links_oneway	5.014e-10	rs3134953;rs9271147;rs3134953:rs3134953	5
ENSG00000111364	57696	DDX55	12	124086624	124105488	1	6.00816e-06	1.21512	CI	1	0	0	0	NA	NA	Yes	Left_Ventricle:Liver:Spleen	9.374e-09	rs28675824	18
ENSG00000139726	8562	DENR	12	123237321	123255611	1	0.846253	-0.665629	CI	1	0	0	0	NA	NA	Yes	Promoter_anchored_loops_oneway	6.172e-07	rs28675824	18
ENSG00000135392	85406	DNAJC14	12	56214744	56224608	-1	0.999708	-0.653037	eQTL, CI	2	0	0	5	7.2505e-06	-	Yes	Spleen:Promoter_anchored_loops_oneway	2.121e-10	rs7297175	16
ENSG00000162999	142679	DUSP19	2	183943287	183964733	1	0.004394	0.215413	eQTL, CI	2	0	0	28	1.1583e-15	+	Yes	Left_Ventricle	3.991e-12	rs7602601;rs288326:rs7602601	3
ENSG00000204348	1797	DXO	6	31937587	31940069	-1	4.9848e-10	NA	eQTL	1	0	0	37	2.21946e-07	-	No	NA	5.014e-10	rs3134953;rs9271147	5
ENSG00000093144	55862	ECHDC1	6	127609855	127664754	-1	6.03175e-05	0.227821	CI	1	0	0	0	NA	NA	Yes	Left_Ventricle	2.2e-13	rs11154343:rs1490384	7
ENSG00000108883	9343	EFTUD2	17	42927311	42977030	-1	0.999991	0.211209	eQTL	1	0	0	899	2.5225e-10	+	No	NA	2.715e-23	rs62057149;rs62064594;rs8067527;rs35076622;rs242937	19
ENSG00000241404	80864	EGFL8	6	32132360	32136058	1	3.51577e-06	0.257304	Positional, eQTL	2	5	18.04	29	8.9523e-08	+	No	NA	5.014e-10	rs3134953;rs9271147	5
ENSG00000146648	1956	EGFR	7	55086714	55324313	1	0.998665	0.199936	eQTL, CI	2	0	0	5	1.46139e-05	-	Yes	Liver:Spleen	2.694e-10	rs151057105	9
ENSG00000204371	10919	EHMT2	6	31847536	31865464	-1	0.0644715	-0.142114	Positional, eQTL	2	1	8.324	92	3.274e-14	+	No	NA	5.014e-10	rs3134953;rs9271147	5
ENSG00000111361	1967	EIF2B1	12	124104953	124118313	-1	0.104796	1.41411	eQTL, CI	2	0	0	220	4.0311e-21	+	Yes	Left_Ventricle:Liver:Spleen	3.701e-09	rs28675824	18
ENSG00000115459	84173	ELMOD3	2	85581517	85618875	1	4.56409e-11	-0.039153	Positional, eQTL	2	1	0.06	30	1.4043e-30	+	No	NA	2.019e-09	rs7608881	2
ENSG00000065361	2065	ERBB3	12	56473641	56497289	1	4.35825e-06	-0.325931	Positional, eQTL, CI	3	14	10.33	34	2.0468e-94	-	Yes	Liver	7.98e-12	rs7297175	16
ENSG00000139641	23344	ESYT1	12	56512034	56538455	1	2.14072e-07	-0.5723	eQTL, CI	2	0	0	2	1.7167e-06	-	Yes	Aorta:Left_Ventricle:Liver	1.664e-11	rs7297175	16
ENSG00000234545	257415	FAM133B	7	92190107	92219708	-1	0.000297399	-0.728227	CI	1	0	0	0	NA	NA	Yes	Left_Ventricle	5.539e-11	rs42035	10
ENSG00000107872	79176	FBXL15	10	104178946	104182893	1	0.00210112	-1.73975	eQTL	1	0	0	4	3.0982e-06	-	No	NA	2.676e-09	rs9419939	12
ENSG00000091483	2271	FH	1	241660903	241683061	-1	0.148694	-0.408382	CI	1	0	0	0	NA	NA	Yes	Left_Ventricle	2.191e-11	rs10927041	1
ENSG00000132436	63979	FIGNL1	7	50511831	50518088	-1	0.000108679	0.812456	eQTL, CI	2	0	0	13	5.4358e-20	-	Yes	EP_links_oneway	6.273e-09	rs2237468	8
ENSG00000204315	63943	FKBPL	6	32096484	32098068	-1	5.35499e-05	0.348686	Positional	1	1	1.051	0	NA	NA	No	NA	8.947e-09	rs3134953	5
ENSG00000137312	10211	FLOT1	6	30695486	30710510	-1	0.0152734	NA	eQTL	1	0	0	12	9.7673e-08	-	No	NA	2.42e-08	rs9266227;rs3134953	5
ENSG00000184922	752	FMNL1	17	43298811	43324687	1	0.999687	NA	eQTL	1	0	0	2705	2.87414e-18	+	No	NA	2.715e-23	rs62064594;rs62057149;rs35909029;rs12938031;rs35076622;rs242937;rs9899833;rs754593;rs368385820	19
ENSG00000118689	2309	FOXO3	6	108881038	109005977	1	NA	-1.48776	Positional, eQTL, CI	3	108	19.22	35	3.48944e-08	+	Yes	Adrenal:Aorta:Bladder:Dorsolateral_Prefrontal_Cortex:Hippocampus:Left_Ventricle:Liver:Lung:Ovary:Pancreas:Psoas:Right_Ventricle:Small_Bowel:Spleen:Promoter_anchored_loops_oneway:EP_links_oneway	7.918e-21	rs13220810;rs2764264;rs3813498;rs12203787;rs3800230;rs13220810:rs3800230;rs12203787:rs2764264:rs12203787:rs3813498	6
ENSG00000162998	2487	FRZB	2	183698002	183731890	-1	0.125666	-0.0106824	Positional, eQTL, CI	3	20	26.7	27	4.98892e-09	-	Yes	Aorta:Left_Ventricle:Liver:Right_Ventricle	3.991e-12	rs288326;rs7602601;rs288326:rs7602601	3
ENSG00000180340	2535	FZD2	17	42634925	42636907	1	NA	NA	eQTL, CI	2	0	0	3	1.746e-06	-	Yes	Left_Ventricle	1.776e-19	rs62057149;rs62064594;rs199500	19
ENSG00000157259	57798	GATAD1	7	92076767	92088150	1	0.507483	-0.400631	eQTL	1	0	0	45	8.0052e-32	+	No	NA	2.104e-11	rs42035	10
ENSG00000089154	10985	GCN1L1	12	120565007	120632513	-1	1	-0.0271604	CI	1	0	0	0	NA	NA	Yes	Left_Ventricle	2.668e-06	rs28675824	18
ENSG00000135414	10220	GDF11	12	56137064	56150911	1	0.963838	-1.57493	eQTL, CI	2	0	0	33	4.9333e-15	-	Yes	Promoter_anchored_loops_oneway	7.98e-12	rs7297175	16
ENSG00000115486	2677	GGCX	2	85771846	85788670	-1	1.19798e-08	-0.0450965	eQTL, CI	2	0	0	19	5.9141e-07	-	Yes	Liver:Promoter_anchored_loops_oneway	2.019e-09	rs7608881	2
ENSG00000182963	10052	GJC1	17	42875816	42908184	-1	0.944105	-2.78299	CI	1	0	0	0	NA	NA	Yes	Promoter_anchored_loops_oneway	1.846e-17	rs62057149;rs62064594	19
ENSG00000175066	256356	GK5	3	141882414	141944449	-1	0.519888	-0.530544	eQTL	1	0	0	9	7.4783e-06	+	No	NA	1.678e-07	rs1511299	4
ENSG00000135423	27165	GLS2	12	56864736	56882198	-1	0.000987122	-0.487383	CI	1	0	0	0	NA	NA	Yes	Left_Ventricle:Liver	3.099e-09	rs7297175	16
ENSG00000115523	10578	GNLY	2	85912298	85925977	1	0.00154996	1.07482	eQTL	1	0	0	1	5.329e-06	+	No	NA	2.395e-09	rs41288837	2
ENSG00000108433	9570	GOSR2	17	45000483	45105003	1	0.000289194	0.147391	CI	1	0	0	0	NA	NA	Yes	Left_Ventricle	1.776e-19	rs62057149;rs199500	19
ENSG00000204438	7918	GPANK1	6	31629006	31634060	-1	0.000931901	0.994021	Positional, CI	2	4	6.73	0	NA	NA	Yes	Right_Ventricle	6.189e-08	rs3134953	5
ENSG00000183150	2842	GPR19	12	12813825	12849141	-1	0.34859	-0.214831	eQTL	1	0	0	1	3.4258e-11	-	No	NA	4.018e-10	rs2066827	14
ENSG00000213654	63940	GPSM3	6	32158543	32163300	-1	0.609592	-0.739905	Positional	1	3	17.08	0	NA	NA	No	NA	1.273e-08	rs3134953;rs9271147	5
ENSG00000106070	2887	GRB10	7	50657760	50861159	-1	0.367424	-0.760993	Positional, eQTL	2	15	9.567	15	5.15034e-09	-	No	NA	6.273e-09	rs2237468	8
ENSG00000148834	9446	GSTO1	10	105995114	106027217	1	0.0150378	0.556924	eQTL	1	0	0	4	5.2187e-06	+	No	NA	3.951e-11	rs1628768	12
ENSG00000111358	2967	GTF2H3	12	124118375	124147153	1	1.59171e-05	-0.673058	eQTL, CI	2	0	0	20	6.9766e-06	+	Yes	Left_Ventricle:Liver:Spleen	9.374e-09	rs28675824	18
ENSG00000213780	2968	GTF2H4	6	30875961	30881883	1	0.258035	0.344414	CI	1	0	0	0	NA	NA	Yes	Promoter_anchored_loops_oneway	1.1e-08	rs3134953	5
ENSG00000155115	112495	GTF3C6	6	111279763	111289093	1	0.0117195	-0.0613635	CI	1	0	0	0	NA	NA	Yes	Left_Ventricle	2.356e-17	rs2764264:rs3813498:rs13220810	6
ENSG00000170627	121355	GTSF1	12	54849734	54867386	-1	0.513379	0.307996	CI	1	0	0	0	NA	NA	Yes	Liver	9.77e-09	rs7297175	16
ENSG00000206344	253018	HCG27	6	31165537	31171745	1	NA	NA	eQTL	1	0	0	49	7.7263e-108	-	No	NA	5.014e-10	rs9266227;rs73390208;rs3134953;rs9271147	5
ENSG00000188175	253012	HEPACAM2	7	92817899	92855837	-1	8.70716e-09	0.511023	CI	1	0	0	0	NA	NA	Yes	Liver	5.539e-11	rs42035	10
ENSG00000168517	124790	HEXIM2	17	43238067	43247407	1	0.368237	-0.798107	eQTL, CI	2	0	0	690	3.0965e-09	+	Yes	Promoter_anchored_loops_oneway	2.715e-23	rs62057149;rs62064594	19
ENSG00000111911	135114	HINT3	6	126277927	126301387	1	0.0967127	-0.824256	eQTL	1	0	0	2	8.99469e-07	+	No	NA	2.55e-06	rs11154343	7
ENSG00000234745	3106	HLA-B	6	31321649	31324965	-1	0.00266463	10.6253	Positional, eQTL	2	4	12.18	77	6.7061e-116	+	No	NA	5.014e-10	rs9266227;rs73390208;rs3134953;rs9271147	5
ENSG00000204525	3107	HLA-C	6	31236526	31239907	-1	9.94564e-10	8.44189	eQTL, CI	2	0	0	56	3,27170000000001e-310	+	Yes	Promoter_anchored_loops_oneway	5.014e-10	rs9266227;rs73390208;rs3134953;rs9271147	5
ENSG00000204257	3108	HLA-DMA	6	32916390	32936871	-1	0.687978	0.302076	eQTL, CI	2	0	0	14	1.3036e-06	+	Yes	Left_Ventricle:Liver:Right_Ventricle:Spleen	2.142e-09	rs3134953;rs9271147;rs9271147:rs3134953:rs9271147	5
ENSG00000242574	3109	HLA-DMB	6	32902406	32908847	-1	0.00490511	0.554261	CI	1	0	0	0	NA	NA	Yes	Liver:Right_Ventricle	2.142e-09	rs3134953;rs9271147	5
ENSG00000204252	3111	HLA-DOA	6	32971955	32977389	-1	1.88487e-05	3.6107	CI	1	0	0	0	NA	NA	Yes	Promoter_anchored_loops_oneway	2.243e-09	rs3134953	5
ENSG00000241106	3112	HLA-DOB	6	32780540	32784825	-1	9.08752e-05	1.30943	eQTL	1	0	0	78	9.539e-48	+	No	NA	5.014e-10	rs9271147;rs3134953	5
ENSG00000231389	3113	HLA-DPA1	6	33032346	33048552	-1	0.000185717	6.04782	eQTL	1	0	0	1	1.0394e-05	+	No	NA	6.004e-06	rs9271147	5
ENSG00000196735	3117	HLA-DQA1	6	32595956	32614839	1	0.166625	NA	Positional, eQTL	2	8	11.08	130	1.1563e-274	+	No	NA	5.014e-10	rs9271147;rs3134953	5
ENSG00000237541	3118	HLA-DQA2	6	32709119	32714992	1	0.00504406	3.37251	eQTL	1	0	0	126	4.2827e-143	-	No	NA	5.014e-10	rs3134953;rs9271147	5
ENSG00000179344	3119	HLA-DQB1	6	32627244	32636160	-1	0.353015	22.5355	eQTL	1	0	0	131	3.2264e-275	+	No	NA	5.014e-10	rs3134953;rs9271147	5
ENSG00000232629	3120	HLA-DQB2	6	32723875	32731311	-1	0.00935593	2.05644	eQTL, CI	2	0	0	123	2.1348e-280	-	Yes	Aorta:Left_Ventricle:Liver:Right_Ventricle:Spleen	5.014e-10	rs3134953;rs9271147;rs9271147:rs9271147	5
ENSG00000204287	3122	HLA-DRA	6	32407619	32412823	1	0.700165	2.60729	Positional, eQTL, CI	3	11	8.409	29	1.1211e-16	-	Yes	Left_Ventricle:Liver:Right_Ventricle:Spleen	1.622e-09	rs3134953;rs9271147;rs9271147:rs3134953	5
ENSG00000196126	3123	HLA-DRB1	6	32546546	32557625	-1	5.62353e-05	10.1544	Positional, eQTL, CI	3	5	8.735	140	2.035e-208	+	Yes	Liver:Right_Ventricle:Spleen	5.014e-10	rs9271147;rs3134953;rs9271147:rs9271147	5
ENSG00000198502	3127	HLA-DRB5	6	32485120	32498064	-1	0.00322727	NA	Positional, eQTL, CI	3	2	7.563	140	3,27170000000001e-310	+	Yes	Aorta:Bladder:Left_Ventricle:Liver:Right_Ventricle:Spleen:Promoter_anchored_loops_oneway	5.014e-10	rs9271147;rs3134953	5
ENSG00000149948	8091	HMGA2	12	66217911	66360075	1	0.733852	0.335144	Positional, eQTL, CI	3	21	13.71	12	6.20393e-06	+	Yes	Left_Ventricle	1.742e-13	rs112204843;rs7306710;rs7966895	17
ENSG00000025423	8630	HSD17B6	12	57145945	57181574	1	0.381986	-0.702175	CI	1	0	0	0	NA	NA	Yes	Liver	3.099e-09	rs7297175	16
ENSG00000204389	3303	HSPA1A	6	31783291	31785723	1	NA	-0.0681399	eQTL, CI	2	0	0	13	5.1136e-07	-	Yes	Right_Ventricle	4.359e-08	rs3134953	5
ENSG00000204388	3304	HSPA1B	6	31795512	31798031	1	NA	0.733333	eQTL, CI	2	0	0	131	1.1197e-33	+	Yes	Right_Ventricle:Promoter_anchored_loops_oneway	5.014e-10	rs3134953;rs9271147;rs3134953:rs3134953;rs9271147:rs9271147	5
ENSG00000204390	3305	HSPA1L	6	31777396	31783437	-1	2.19041e-06	-0.11285	eQTL, CI	2	0	0	37	4.2871e-11	+	Yes	Right_Ventricle	5.014e-10	rs3134953;rs9271147	5
ENSG00000137331	8870	IER3	6	30710976	30712331	-1	0.671462	0.0243271	eQTL	1	0	0	17	2.7909e-17	-	No	NA	2.42e-08	rs9266227;rs3134953	5
ENSG00000185811	10320	IKZF1	7	50343720	50472799	1	0.985751	0.182303	eQTL	1	0	0	4	2.0082e-06	+	No	NA	1.26e-08	rs2237468	8
ENSG00000123411	64375	IKZF4	12	56401443	56432219	1	0.953608	-1.66787	Positional, eQTL, CI	3	13	9.023	32	1.21223e-07	+	Yes	Left_Ventricle:Liver	7.98e-12	rs7297175	16
ENSG00000110944	51561	IL23A	12	56732663	56734193	1	0.842438	-0.40264	eQTL, CI	2	0	0	13	4.1926e-06	-	Yes	Aorta:Liver	2.98e-09	rs7297175	16
ENSG00000148798	9118	INA	10	105036920	105050108	1	0.292917	-0.860661	Positional, eQTL, CI	3	6	9.917	22	8.45724e-06	-	Yes	Aorta:Left_Ventricle:Liver:Spleen	9.714e-12	rs1628768;rs1773924;rs9419939:rs1628768;rs9419939	12
ENSG00000135424	3679	ITGA7	12	56078352	56109827	-1	1.8098e-09	NA	CI	1	0	0	0	NA	NA	Yes	Left_Ventricle:Spleen	3.099e-09	rs7297175	16
ENSG00000139626	3695	ITGB7	12	53585102	53601091	-1	0.00265424	0.196891	eQTL, CI	2	0	0	2	2.7738e-07	+	Yes	Promoter_anchored_loops_oneway	2.705e-10	rs7970368;rs7134628;rs7134628:rs7970368	15
ENSG00000120071	284058	KANSL1	17	44107282	44302733	-1	0.999734	0.0589452	Positional, eQTL, CI	3	862	22.2	2966	3.2269e-32	-	Yes	Promoter_anchored_loops_oneway	2.715e-23	rs62057149;rs368385820;rs199500;rs62064594;rs8067527;rs35909029;rs12938031;rs35076622;rs242937;rs9899833;rs62057149:rs62057149;rs199500:rs199500	19
ENSG00000173214	91749	KIAA1919	6	111580551	111592370	1	4.15685e-05	-0.962431	CI	1	0	0	0	NA	NA	Yes	Left_Ventricle	2.845e-20	rs3813498:rs2764264:rs3800230;rs12203787:rs12203787	6
ENSG00000117009	8564	KMO	1	241695434	241758944	1	0.000261679	0.205759	CI	1	0	0	0	NA	NA	Yes	Left_Ventricle	2.191e-11	rs10927041	1
ENSG00000184445	9735	KNTC1	12	123011793	123110943	1	4.77718e-32	-0.251481	eQTL	1	0	0	164	2.3695e-08	+	No	NA	9.374e-09	rs28675824	18
ENSG00000001631	889	KRIT1	7	91828283	91875480	-1	0.0942382	-0.47366	eQTL	1	0	0	16	1.375e-06	+	No	NA	2.104e-11	rs42035	10
ENSG00000167768	3848	KRT1	12	53068520	53074191	-1	0.973618	-0.237515	eQTL	1	0	0	1	2.2589e-09	+	No	NA	1.807e-06	rs7970368	15
ENSG00000170465	286887	KRT6C	12	52862300	52867569	-1	4.10517e-12	1.41946	eQTL	1	0	0	17	4.15934e-06	-	No	NA	1.752e-10	rs7970368	15
ENSG00000174106	23592	LEMD3	12	65563351	65642107	1	0.998968	-0.755533	eQTL, CI	2	0	0	2	2.0144e-07	-	Yes	Aorta:Left_Ventricle	9.053e-13	rs7306710;rs7306710:rs112204843	17
ENSG00000197301	100129940	LOC100129940	12	66245120	66275947	-1	NA	NA	Positional	1	5	5.872	0	NA	NA	No	NA	1.918e-07	rs112204843	17
ENSG00000176681	9884	LRRC37A	17	44370099	44415160	1	0.890487	NA	Positional, eQTL	2	5	12.59	3028	1.8245e-38	-	No	NA	2.715e-23	rs62057149;rs199500;rs62064594;rs35909029;rs9899833;rs754593;rs368385820;rs117615688;rs8067527;rs12938031;rs35076622;rs242937	19
ENSG00000238083	474170	LRRC37A2	17	44588877	44633016	1	NA	NA	eQTL	1	0	0	2933	3,27170000000001e-310	-	No	NA	2.715e-23	rs62057149;rs9899833;rs117615688;rs8067527;rs62064594;rs35909029;rs12938031;rs35076622;rs242937;rs754593;rs368385820;rs199500	19
ENSG00000204392	57819	LSM2	6	31765173	31774761	-1	0.00596282	-0.429998	eQTL, CI	2	0	0	4	2.5486e-06	+	Yes	Right_Ventricle:Promoter_anchored_loops_oneway	3.665e-09	rs3134953;rs9271147	5
ENSG00000204482	7940	LST1	6	31553901	31556686	1	0.00253791	0.289221	eQTL, CI	2	0	0	7	1.8117e-13	+	Yes	Promoter_anchored_loops_oneway	5.171e-09	rs9266227;rs73390208;rs3134953;rs9271147	5
ENSG00000226979	4049	LTA	6	31539831	31542101	1	0.743247	0.0526	eQTL, CI	2	0	0	108	2.0789e-24	+	Yes	Promoter_anchored_loops_oneway	5.014e-10	rs9266227;rs73390208;rs3134953;rs9271147	5
ENSG00000227507	4050	LTB	6	31548302	31550299	-1	1.00563e-05	-0.0657546	eQTL, CI	2	0	0	17	1.8313e-06	+	Yes	Promoter_anchored_loops_oneway	8.156e-09	rs3134953	5
ENSG00000240053	58496	LY6G5B	6	31637944	31641553	1	0.000871194	0.370528	Positional, eQTL	2	4	6.73	137	2.6458e-41	+	No	NA	5.014e-10	rs3134953;rs9266227;rs73390208;rs9271147	5
ENSG00000204428	80741	LY6G5C	6	31644461	31651817	-1	0.61467	0.183113	Positional, eQTL, CI	3	4	6.73	131	1.3129e-39	+	Yes	Promoter_anchored_loops_oneway	5.014e-10	rs3134953;rs9266227;rs73390208;rs9271147;rs3134953:rs9271147	5
ENSG00000204421	80740	LY6G6C	6	31686425	31689622	-1	0.0016527	-0.0629606	Positional, eQTL	2	1	13.12	38	2.7713e-09	+	No	NA	1.622e-09	rs3134953;rs9271147	5
ENSG00000139625	7786	MAP3K12	12	53874274	53893847	-1	0.999982	-0.326261	Positional, eQTL, CI	3	5	17.06	96	1.5255e-17	-	Yes	Aorta:Left_Ventricle:Liver:Spleen:Promoter_anchored_loops_oneway	1.419e-10	rs7970368;rs7134628;rs7134628:rs7970368:rs7970368	15
ENSG00000186868	4137	MAPT	17	43971748	44105700	1	4.68265e-05	2.01024	Positional, eQTL, CI	3	778	26.8	2868	2.68969e-73	+	Yes	Promoter_anchored_loops_oneway:EP_links_oneway	2.715e-23	rs62057149;rs9899833;rs754593;rs368385820;rs62064594;rs199500;rs12938031;rs35909029;rs35076622;rs8067527;rs242937;rs117615688	19
ENSG00000168906	4144	MAT2A	2	85766288	85772403	1	0.73323	-1.05681	eQTL, CI	2	0	0	7	1.63815e-05	+	Yes	Liver	2.531e-09	rs7608881	2
ENSG00000204511	401250	MCCD1	6	31496494	31498009	1	0.00896309	1.44191	CI	1	0	0	0	NA	NA	Yes	Right_Ventricle	1.006e-07	rs3134953	5
ENSG00000137337	9656	MDC1	6	30667584	30685666	-1	0.000941847	1.23198	CI	1	0	0	0	NA	NA	Yes	Promoter_anchored_loops_oneway	1.138e-07	rs3134953	5
ENSG00000135679	4193	MDM2	12	69201956	69239214	1	0.995411	0.52048	CI	1	0	0	0	NA	NA	Yes	Left_Ventricle	9.053e-13	rs7306710	17
ENSG00000182544	84975	MFSD5	12	53645035	53648189	1	0.102466	0.0575061	eQTL	1	0	0	77	1.1352e-20	-	No	NA	1.419e-10	rs7970368;rs7134628	15
ENSG00000204520	100507436	MICA	6	31371356	31383092	1	0.00037802	2.27712	eQTL	1	0	0	5	8.6918e-82	+	No	NA	5.171e-09	rs9266227;rs73390208;rs3134953	5
ENSG00000204516	4277	MICB	6	31462658	31478901	1	0.000284377	0.724392	eQTL, CI	2	0	0	72	8.2342e-13	-	Yes	Promoter_anchored_loops_oneway	5.014e-10	rs73390208;rs3134953;rs9271147;rs3134953:rs3134953	5
ENSG00000135517	4284	MIP	12	56843286	56862950	-1	0.677915	0.124646	CI	1	0	0	0	NA	NA	Yes	Left_Ventricle:Liver:Spleen	3.099e-09	rs7297175	16
ENSG00000123342	4327	MMP19	12	56229217	56236750	-1	1.45384e-13	-0.378623	CI	1	0	0	0	NA	NA	Yes	Spleen	2.121e-10	rs7297175	16
ENSG00000051825	10198	MPHOSPH9	12	123636867	123728561	-1	0.000759987	-0.131484	Positional, eQTL	2	134	17.2	222	1.0433e-73	+	No	NA	3.701e-09	rs28675824	18
ENSG00000204410	4439	MSH5	6	31707725	31732622	1	6.1388e-08	-0.0743933	Positional, CI	2	2	13.12	0	NA	NA	Yes	Right_Ventricle	1.1e-08	rs3134953	5
ENSG00000255152	100532732	MSH5-SAPCD1	6	31707797	31732628	1	NA	NA	Positional, CI	2	2	13.12	0	NA	NA	Yes	Right_Ventricle	1.1e-08	rs3134953	5
ENSG00000204544	394263	MUC21	6	30951495	30957680	1	0.331419	1.79688	eQTL	1	0	0	4	5.44489e-05	+	No	NA	4.359e-08	rs3134953	5
ENSG00000261272	100507679	MUC22	6	30978251	31003179	1	NA	0.892689	eQTL	1	0	0	12	2.93602e-05	+	No	NA	4.359e-08	rs3134953	5
ENSG00000092841	4637	MYL6	12	56551945	56557280	1	0.256616	NA	eQTL	1	0	0	6	1.2459e-05	+	No	NA	7.98e-12	rs7297175	16
ENSG00000196465	140465	MYL6B	12	56546040	56553431	1	0.00373381	-0.586633	eQTL	1	0	0	34	2.117e-23	-	No	NA	7.98e-12	rs7297175	16
ENSG00000139579	79035	NABP2	12	56615799	56623638	1	0.956805	-0.200652	CI	1	0	0	0	NA	NA	Yes	Liver	3.099e-09	rs7297175	16
ENSG00000061676	10787	NCKAP1	2	183773843	183903586	-1	1	-0.506193	Positional, eQTL	2	23	15.76	48	1.5403e-67	+	No	NA	3.991e-12	rs7602601;rs288326	3
ENSG00000204475	259197	NCR3	6	31556672	31560762	-1	0.00146131	0.872155	eQTL, CI	2	0	0	47	2.2262e-18	+	Yes	Right_Ventricle	5.014e-10	rs3134953;rs9271147	5
ENSG00000204356	7936	NELFE	6	31919864	31926887	-1	0.756273	-0.0686102	Positional, eQTL	2	1	16.35	9	1.6154e-06	+	No	NA	7.952e-09	rs3134953;rs9271147	5
ENSG00000204386	4758	NEU1	6	31825436	31830683	-1	1.93154e-05	-0.509633	CI	1	0	0	0	NA	NA	Yes	Right_Ventricle:Spleen:Promoter_anchored_loops_oneway	1.1e-08	rs3134953	5
ENSG00000204498	4795	NFKBIL1	6	31514647	31526606	1	0.816647	0.117968	eQTL, CI	2	0	0	6	1.9785e-11	+	Yes	Right_Ventricle:Promoter_anchored_loops_oneway	3.313e-09	rs9266227;rs73390208;rs3134953;rs9271147;rs3134953:rs3134953	5
ENSG00000136448	4836	NMT1	17	43128978	43186384	1	0.998501	0.0324477	eQTL, CI	2	0	0	2007	2.17035e-08	+	Yes	Promoter_anchored_loops_oneway	2.715e-23	rs62057149;rs62064594;rs117615688;rs9899833;rs368385820;rs35076622	19
ENSG00000204301	4855	NOTCH4	6	32162620	32191844	-1	1.19532e-10	0.0113186	Positional, eQTL	2	4	11.41	140	1.0653e-28	+	No	NA	5.014e-10	rs3134953;rs9271147;rs73390208	5
ENSG00000139574	8620	NPFF	12	53900474	53901422	-1	0.000253702	-0.297821	Positional	1	4	17.06	0	NA	NA	No	NA	1.853e-08	rs7970368;rs7134628	15
ENSG00000073969	4905	NSF	17	44668035	44834830	1	0.713682	-0.566247	Positional, eQTL	2	50	17.18	2847	3.1212e-121	-	No	NA	2.715e-23	rs62057149;rs199500;rs117615688;rs8067527;rs62064594;rs35909029;rs12938031;rs35076622;rs242937;rs9899833;rs754593;rs368385820	19
ENSG00000076685	22978	NT5C2	10	104845940	104953056	-1	0.0521979	0.0483286	Positional, eQTL	2	5	12.71	49	2.5011e-38	-	No	NA	9.714e-12	rs1628768;rs9419939;rs1773924;rs41287490	12
ENSG00000163002	129401	NUP35	2	183982241	184026408	1	0.123687	1.23583	eQTL	1	0	0	47	1.0218e-11	-	No	NA	3.991e-12	rs288326;rs7602601	3
ENSG00000111325	79676	OGFOD2	12	123459127	123464590	1	3.80506e-07	-0.495076	Positional, eQTL, CI	3	3	16.51	222	5.2489e-15	+	Yes	Spleen:Promoter_anchored_loops_oneway:EP_links_oneway	3.701e-09	rs28675824	18
ENSG00000123353	29095	ORMDL2	12	56211703	56215663	1	0.150869	-0.697726	CI	1	0	0	0	NA	NA	Yes	Spleen	2.121e-10	rs7297175	16
ENSG00000170515	5036	PA2G4	12	56498103	56507691	1	0.998001	-0.439062	CI	1	0	0	0	NA	NA	Yes	Aorta:Left_Ventricle:Liver	1.664e-11	rs7297175	16
ENSG00000135473	9924	PAN2	12	56710007	56727837	-1	0.946675	-1.29777	CI	1	0	0	0	NA	NA	Yes	Aorta:Liver	3.099e-09	rs7297175	16
ENSG00000111224	57097	PARP11	12	3900213	3982608	-1	0.000159466	1.51188	CI	1	0	0	0	NA	NA	Yes	Aorta:Left_Ventricle:Liver:Spleen:Promoter_anchored_loops_oneway	1.799e-06	rs3217870	13
ENSG00000204304	5089	PBX2	6	32152512	32157963	-1	0.889707	-0.473698	Positional, eQTL, CI	3	3	17.08	4	7.6154e-14	-	Yes	Promoter_anchored_loops_oneway	2.243e-09	rs3134953;rs9271147;rs9266227;rs73390208;rs3134953:rs3134953	5
ENSG00000197111	5094	PCBP2	12	53835525	53874946	1	0.98703	NA	Positional, CI	2	17	7.409	0	NA	NA	Yes	Aorta:Left_Ventricle:Liver:Spleen	1.518e-10	rs7970368;rs7134628;rs7134628:rs7970368:rs7970368	15
ENSG00000156374	84108	PCGF6	10	105062553	105110891	-1	0.000251716	-0.491785	Positional, eQTL	2	13	9.917	48	5.4682e-24	+	No	NA	9.714e-12	rs1628768;rs1773924;rs41287490;rs9419939	12
ENSG00000148843	22984	PDCD11	10	105156405	105206049	1	0.468449	-0.805378	Positional, eQTL	2	4	16.95	41	1.00465e-09	-	No	NA	9.714e-12	rs1628768;rs1773924;rs9419939	12
ENSG00000123349	5204	PFDN5	12	53689075	53693234	1	0.0433856	-0.161849	eQTL, CI	2	0	0	19	2.43619e-05	-	Yes	Left_Ventricle:Liver:Lung:Spleen	1.478e-10	rs7970368;rs7297175:rs7134628	15:16:00
ENSG00000090975	57605	PITPNM2	12	123468027	123634562	-1	0.999994	-0.297419	Positional, eQTL, CI	3	42	16.51	222	1.04893e-23	+	Yes	Adrenal:Aorta:Bladder:Dorsolateral_Prefrontal_Cortex:Left_Ventricle:Liver:Lung:Pancreas:Right_Ventricle:Spleen	3.701e-09	rs28675824	18
ENSG00000225190	9842	PLEKHM1	17	43513266	43568115	-1	0.840543	-0.663068	Positional, eQTL, CI	3	136	18.95	2881	2.9238e-83	-	Yes	Promoter_anchored_loops_oneway	2.715e-23	rs62057149;rs62064594;rs117615688;rs12938031;rs35909029;rs242937;rs9899833;rs199500;rs8067527;rs35076622;rs368385820;rs754593;rs62064594:rs62057149	19
ENSG00000185664	6490	PMEL	12	56347889	56367101	-1	1.12363e-07	0.0288627	Positional, eQTL, CI	3	1	1.334	1	2.16793e-05	+	Yes	Aorta:Liver	2.749e-09	rs7297175	16
ENSG00000204531	5460	POU5F1	6	31132119	31148508	-1	0.889691	0.511715	eQTL	1	0	0	44	1.747e-115	-	No	NA	5.014e-10	rs9266227;rs73390208;rs3134953;rs9271147	5
ENSG00000185250	285755	PPIL6	6	109711418	109762374	-1	6.30258e-08	NA	CI	1	0	0	0	NA	NA	Yes	Left_Ventricle	2.356e-17	rs2764264:rs3813498:rs13220810	6
ENSG00000111110	57460	PPM1H	12	63037762	63328817	-1	0.855024	0.893071	CI	1	0	0	0	NA	NA	Yes	Left_Ventricle	9.053e-13	rs7306710	17
ENSG00000221988	9374	PPT2	6	32121218	32134011	1	0.772683	-0.617997	Positional, eQTL, CI	3	8	18.47	68	1.0195e-14	+	Yes	Promoter_anchored_loops_oneway	5.014e-10	rs3134953;rs9271147	5
ENSG00000258388	100532746	PPT2-EGFL8	6	32121622	32139755	1	NA	NA	Positional, CI	2	9	18.47	0	NA	NA	Yes	Promoter_anchored_loops_oneway	3.313e-09	rs3134953;rs9271147	5
ENSG00000198056	5557	PRIM1	12	57125380	57146157	-1	0.0268979	-0.372562	CI	1	0	0	0	NA	NA	Yes	Liver	3.099e-09	rs7297175	16
ENSG00000205352	54458	PRR13	12	53835389	53840429	1	0.634332	-0.290702	Positional, eQTL, CI	3	13	7.409	106	2.1996e-81	-	Yes	Aorta:Left_Ventricle:Liver:Spleen	1.419e-10	rs7970368;rs7134628;rs7134628:rs7970368:rs7970368	15
ENSG00000204469	7916	PRRC2A	6	31588497	31605548	1	1	NA	Positional, eQTL, CI	3	5	18.93	27	2.5993e-07	-	Yes	Right_Ventricle:EP_links_oneway	1.273e-08	rs3134953;rs9266227;rs9271147	5
ENSG00000204314	80863	PRRT1	6	32116136	32122150	-1	0.407946	-0.838939	Positional, eQTL, CI	3	9	18.47	119	6.49409e-24	-	Yes	Promoter_anchored_loops_oneway	5.014e-10	rs3134953;rs9271147	5
ENSG00000204264	5696	PSMB8	6	32808494	32812480	-1	0.0120032	-0.438663	CI	1	0	0	0	NA	NA	Yes	Right_Ventricle	2.142e-09	rs3134953;rs9271147	5
ENSG00000240065	5698	PSMB9	6	32811913	32827362	1	0.225647	0.235564	eQTL, CI	2	0	0	98	1.6165e-13	-	Yes	Right_Ventricle	5.014e-10	rs3134953;rs9271147	5
ENSG00000131467	10197	PSME3	17	40976402	40995774	1	0.988104	-1.7453	CI	1	0	0	0	NA	NA	Yes	Left_Ventricle	2.397e-17	rs62057149;rs62064594:rs62057149	19
ENSG00000204540	170679	PSORS1C1	6	31082527	31107869	1	0.000855356	2.37272	eQTL	1	0	0	33	1.56749e-08	-	No	NA	1.622e-09	rs9266227;rs3134953	5
ENSG00000204538	170680	PSORS1C2	6	31105313	31107127	-1	0.104503	2.43887	eQTL	1	0	0	35	1.19929e-06	-	No	NA	1.622e-09	rs3134953;rs9266227;rs73390208	5
ENSG00000171862	5728	PTEN	10	89622870	89731687	1	0.975507	-3.48453	Positional	1	3	15.18	0	NA	NA	No	NA	4.55e-08	rs478839	11
ENSG00000111540	5869	RAB5B	12	56367697	56388490	1	0.215699	-0.941662	Positional, eQTL, CI	3	8	15.06	35	3.20897e-52	-	Yes	Aorta:Liver	7.98e-12	rs7297175	16
ENSG00000172819	5916	RARG	12	53604354	53626764	-1	0.970063	-0.310435	CI	1	0	0	0	NA	NA	Yes	Promoter_anchored_loops_oneway	1.803e-10	rs7970368:rs7134628	15
ENSG00000127993	84060	RBM48	7	92158087	92167319	1	5.12366e-05	-0.459588	eQTL	1	0	0	2	2.7917e-05	-	No	NA	2.739e-08	rs42035	10
ENSG00000076067	5939	RBMS2	12	56915713	56984745	1	0.0029148	0.334872	eQTL, CI	2	0	0	18	1.7264e-08	-	Yes	Left_Ventricle:Liver	1.309e-09	rs7297175	16
ENSG00000135437	5959	RDH5	12	56114151	56118489	1	3.11345e-06	-0.323683	eQTL	1	0	0	1	2.507e-09	-	No	NA	2.155e-08	rs7297175	16
ENSG00000042445	54884	RETSAT	2	85569211	85581743	-1	2.04967e-10	1.16467	Positional, eQTL	2	2	2.302	30	3,27170000000001e-310	+	No	NA	2.019e-09	rs7608881	2
ENSG00000009413	5980	REV3L	6	111620234	111804918	-1	1	NA	CI	1	0	0	0	NA	NA	Yes	Left_Ventricle	2.845e-20	rs3813498:rs2764264:rs3800230;rs12203787:rs12203787	6
ENSG00000150977	196383	RILPL2	12	123899936	123921264	-1	0.0608722	-0.185559	Positional, eQTL	2	12	7.294	116	8.9773e-09	+	No	NA	1.054e-08	rs28675824	18
ENSG00000168894	51255	RNF181	2	85822848	85824736	1	3.13992e-09	-0.105499	CI	1	0	0	0	NA	NA	Yes	Liver	9.775e-09	rs7608881	2
ENSG00000181852	10193	RNF41	12	56598285	56615717	-1	0.856084	-0.464628	eQTL, CI	2	0	0	13	4.3358e-06	+	Yes	Liver	3.099e-09	rs7297175	16
ENSG00000204308	6048	RNF5	6	32146131	32151930	1	0.00299042	0.00681417	Positional, eQTL, CI	3	4	17.08	126	2.0086e-19	+	Yes	Promoter_anchored_loops_oneway	5.014e-10	rs3134953;rs9271147;rs3134953:rs3134953	5
ENSG00000114125	9616	RNF7	3	141457046	141466402	1	0.0145273	0.396154	eQTL	1	0	0	8	2.2014e-06	+	No	NA	8.715e-07	rs1511299	4
ENSG00000235376	729020	RPEL1	10	105005644	105007773	1	0.00239907	NA	Positional	1	7	7.342	0	NA	NA	No	NA	9.714e-12	rs1628768;rs1773924	12
ENSG00000197498	84154	RPF2	6	111303218	111349466	1	0.393259	0.508305	CI	1	0	0	0	NA	NA	Yes	Left_Ventricle	2.356e-17	rs2764264:rs3813498:rs13220810	6
ENSG00000229117	6171	RPL41	12	56510370	56511727	1	0.0415296	-0.78954	CI	1	0	0	0	NA	NA	Yes	Aorta:Left_Ventricle:Liver	1.664e-11	rs7297175	16
ENSG00000089157	6175	RPLP0	12	120634489	120639038	-1	0.978692	-0.621045	CI	1	0	0	0	NA	NA	Yes	Left_Ventricle	2.668e-06	rs28675824	18
ENSG00000179673	388394	RPRML	17	45055523	45056614	-1	0.421295	NA	CI	1	0	0	0	NA	NA	Yes	Left_Ventricle:Liver:Right_Ventricle	1.776e-19	rs62057149;rs199500:rs62057149:rs368385820	19
ENSG00000197728	6231	RPS26	12	56435637	56438116	1	0.753343	-0.144336	Positional, eQTL, CI	3	9	9.023	37	3,27170000000001e-310	+	Yes	Left_Ventricle:Liver	7.98e-12	rs7297175	16
ENSG00000146374	84870	RSPO3	6	127439749	127518910	1	0.0439763	NA	CI	1	0	0	0	NA	NA	Yes	Left_Ventricle:Liver	2.2e-13	rs11154343:rs1490384	7
ENSG00000205413	54809	SAMD9	7	92728829	92747336	-1	1.28543e-23	-0.0565811	CI	1	0	0	0	NA	NA	Yes	Left_Ventricle	5.539e-11	rs42035	10
ENSG00000177409	219285	SAMD9L	7	92759368	92777682	-1	3.79852e-10	0.389889	CI	1	0	0	0	NA	NA	Yes	Left_Ventricle	2.919e-08	rs42035	10
ENSG00000228727	401251	SAPCD1	6	31730576	31732628	1	2.31956e-07	-0.138259	Positional	1	1	1.495	0	NA	NA	No	NA	3.912e-07	rs3134953	5
ENSG00000205323	84324	SARNP	12	56146247	56211540	-1	0.989074	-0.001777	eQTL, CI	2	0	0	1	1.5434e-05	-	Yes	Spleen	2.121e-10	rs7297175	16
ENSG00000139697	55206	SBNO1	12	123773656	123849390	-1	1	-1.46751	Positional, eQTL, CI	3	21	22.9	219	9.4775e-41	-	Yes	Promoter_anchored_loops_oneway	3.701e-09	rs28675824	18
ENSG00000054282	10806	SDCCAG8	1	243419320	243663394	1	1.32893e-07	-0.422227	Positional, eQTL	2	5	14.76	101	7.948e-22	-	No	NA	8.158e-12	rs1058304;rs10927041	1
ENSG00000080546	27244	SESN1	6	109307640	109416022	-1	0.000638248	-1.11185	CI	1	0	0	0	NA	NA	Yes	Aorta:Hippocampus:Left_Ventricle:Liver:Right_Ventricle:Spleen:Promoter_anchored_loops_oneway	2.845e-20	rs2764264:rs3813498:rs13220810:rs3800230;rs12203787:rs12203787	6
ENSG00000183955	387893	SETD8	12	123868320	123893905	1	0.945359	0.950256	Positional, eQTL, CI	3	17	9.622	222	5.1485e-292	+	Yes	Promoter_anchored_loops_oneway:EP_links_oneway	3.701e-09	rs28675824	18
ENSG00000156398	118980	SFXN2	10	104474295	104503249	1	0.00108457	-0.837011	eQTL	1	0	0	23	4.2218e-10	+	No	NA	9.714e-12	rs9419939;rs1628768;rs41287490	12
ENSG00000152292	284948	SH2D6	2	85645844	85664152	1	0.0036965	-0.172466	eQTL	1	0	0	30	4.69155e-09	+	No	NA	2.019e-09	rs7608881	2
ENSG00000107957	9644	SH3PXD2A	10	105348285	105615301	-1	0.232738	-1.21155	eQTL	1	0	0	37	6.1979e-22	-	No	NA	9.714e-12	rs1628768;rs9419939;rs1773924;rs41287490	12
ENSG00000204351	6499	SKIV2L	6	31926857	31937532	1	1.11012e-15	-0.360101	eQTL	1	0	0	141	2.7034e-48	-	No	NA	5.014e-10	rs9266227;rs3134953;rs9271147	5
ENSG00000139540	283375	SLC39A5	12	56623833	56631630	1	1.20741e-07	-0.208716	CI	1	0	0	0	NA	NA	Yes	Liver	3.099e-09	rs7297175	16
ENSG00000204385	80736	SLC44A4	6	31830969	31846823	-1	8.2783e-08	0.141295	Positional, CI	2	1	8.324	0	NA	NA	Yes	Promoter_anchored_loops_oneway	3.313e-09	rs3134953;rs3134953:rs3134953;rs9271147	5
ENSG00000065613	9748	SLK	10	105726959	105788991	1	0.428398	-0.261974	eQTL	1	0	0	11	6.1015e-08	+	No	NA	9.714e-12	rs1628768;rs9419939	12
ENSG00000139613	6601	SMARCC2	12	56556767	56583351	-1	1	NA	eQTL, CI	2	0	0	14	4.8552e-23	+	Yes	Aorta:Bladder:Hippocampus:Left_Ventricle:Liver:Lung:Pancreas:Right_Ventricle:Spleen	7.98e-12	rs7297175	16
ENSG00000135587	6610	SMPD2	6	109761966	109765122	1	8.11572e-11	NA	CI	1	0	0	0	NA	NA	Yes	Left_Ventricle	2.356e-17	rs2764264:rs3813498:rs13220810	6
ENSG00000184209	11066	SNRNP35	12	123942188	123957701	1	2.28333e-07	-0.463368	eQTL	1	0	0	222	1.3899e-16	+	No	NA	3.701e-09	rs28675824	18
ENSG00000112320	55084	SOBP	6	107811162	107981357	1	NA	NA	CI	1	0	0	0	NA	NA	Yes	Left_Ventricle	2.855e-20	rs13220810:rs3800230;rs12203787:rs2764264:rs12203787:rs3813498	6
ENSG00000214338	387104	SOGA3	6	127759551	127840500	-1	NA	0.147041	CI	1	0	0	0	NA	NA	Yes	Left_Ventricle	2.55e-06	rs11154343	7
ENSG00000255330	387104	SOGA3	6	127759551	127840146	-1	NA	0.147041	CI	1	0	0	0	NA	NA	Yes	Left_Ventricle	2.55e-06	rs11154343	7
ENSG00000185591	6667	SP1	12	53773960	53810230	1	0.997637	-0.428432	Positional, eQTL	2	47	12.5	106	1.6604e-139	+	No	NA	1.419e-10	rs7970368;rs7134628	15
ENSG00000189120	80320	SP6	17	45922279	45933240	-1	0.0229476	-1.12958	CI	1	0	0	0	NA	NA	Yes	Left_Ventricle	1.536e-17	rs62057149	19
ENSG00000170374	121340	SP7	12	53720362	53739099	-1	0.663143	-0.570874	Positional, eQTL, CI	3	6	14.43	21	8.02609e-07	+	Yes	Aorta:Left_Ventricle:Liver:Pancreas:Spleen:Promoter_anchored_loops_oneway	1.518e-10	rs7134628;rs7970368;rs7970368:rs7134628	15
ENSG00000184361	124783	SPATA32	17	43331760	43339479	-1	2.95265e-05	-0.414756	eQTL, CI	2	0	0	48	1.7655e-15	+	Yes	Left_Ventricle:Spleen	1.887e-19	rs62064594;rs62057149;rs62064594:rs62057149	19
ENSG00000185294	162540	SPPL2C	17	43922256	43924438	1	2.29525e-05	0.187395	Positional, eQTL	2	124	23.5	2864	3.52205e-22	-	No	NA	2.715e-23	rs62057149;rs242937;rs12938031;rs62064594;rs8067527;rs35909029;rs9899833;rs754593;rs368385820;rs199500;rs35076622	19
ENSG00000176422	283377	SPRYD4	12	56862301	56864763	1	0.000589212	-0.887332	eQTL, CI	2	0	0	3	4.1645e-06	-	Yes	Left_Ventricle:Liver:Spleen	7.98e-12	rs7297175	16
ENSG00000170581	6773	STAT2	12	56735381	56753939	-1	0.0410947	-0.318375	eQTL, CI	2	0	0	34	1.4737e-14	+	Yes	Aorta:Liver	7.98e-12	rs7297175	16
ENSG00000256762	246744	STH	17	44076616	44077060	1	0.00444467	0.274193	Positional	1	95	19.15	0	NA	NA	No	NA	1.201e-17	rs62057149;rs368385820	19
ENSG00000204344	8859	STK19	6	31938868	31950598	1	0.00461708	-0.316128	eQTL	1	0	0	12	1.90919e-05	+	No	NA	1.254e-08	rs3134953;rs9271147	5
ENSG00000107882	51684	SUFU	10	104263744	104393292	1	0.999161	0.12486	eQTL	1	0	0	1	8.8796e-06	+	No	NA	2.676e-09	rs9419939	12
ENSG00000139531	6821	SUOX	12	56390964	56400425	1	0.00208477	0.565694	Positional, eQTL, CI	3	7	15.06	37	3,27170000000001e-310	-	Yes	Aorta:Liver	7.98e-12	rs7297175	16
ENSG00000148835	6877	TAF5	10	105127724	105148822	1	0.999555	-0.333196	Positional	1	4	16.95	0	NA	NA	No	NA	3.951e-11	rs1628768;rs1773924	12
ENSG00000168394	6890	TAP1	6	32812986	32821755	-1	0.28665	0.342219	eQTL, CI	2	0	0	8	1.5978e-06	-	Yes	Right_Ventricle:Promoter_anchored_loops_oneway:EP_links_oneway	1.622e-09	rs3134953;rs9271147;rs9271147:rs3134953	5
ENSG00000204267	6891	TAP2	6	32789610	32806557	-1	0.00171342	1.68723	eQTL, CI	2	0	0	68	3.4377e-09	-	Yes	Right_Ventricle	2.142e-09	rs9271147;rs3134953	5
ENSG00000250264	6891	TAP2	6	32781544	32806599	-1	NA	1.68723	CI	1	0	0	0	NA	NA	Yes	Right_Ventricle	2.142e-09	rs3134953;rs9271147	5
ENSG00000139546	6895	TARBP2	12	53894705	53900215	1	0.446804	-0.674008	Positional, eQTL, CI	3	4	17.06	102	8.3065e-13	-	Yes	Aorta:Left_Ventricle:Liver:Spleen:Promoter_anchored_loops_oneway	1.419e-10	rs7970368;rs7134628;rs7134628:rs7970368:rs7970368	15
ENSG00000111490	23329	TBC1D30	12	65174589	65274812	1	NA	-0.289858	CI	1	0	0	0	NA	NA	Yes	Left_Ventricle	8.966e-12	rs7306710	17
ENSG00000198933	9755	TBKBP1	17	45771447	45789416	1	0.0383778	-1.54619	eQTL	1	0	0	25	7.988e-08	+	No	NA	2.101e-20	rs62057149;rs199500	19
ENSG00000073861	30009	TBX21	17	45810610	45823485	1	0.963243	0.0831505	CI	1	0	0	0	NA	NA	Yes	Left_Ventricle	1.201e-17	rs62057149	19
ENSG00000137310	6941	TCF19	6	31126319	31134936	1	0.000232744	2.24538	eQTL, CI	2	0	0	42	1.6859e-85	-	Yes	Promoter_anchored_loops_oneway	5.014e-10	rs9266227;rs73390208;rs3134953;rs9271147;rs73390208:rs3134953	5
ENSG00000152284	83439	TCF7L1	2	85360533	85537511	1	0.753752	NA	Positional, eQTL	2	16	23	30	4.5369e-56	-	No	NA	2.019e-09	rs41288837;rs7608881	2
ENSG00000168778	79867	TCTN2	12	124155660	124192948	1	1.97172e-05	0.504613	eQTL, CI	2	0	0	31	1.7564e-06	-	Yes	Left_Ventricle	9.374e-09	rs28675824	18
ENSG00000114126	7029	TFDP2	3	141663277	141868386	-1	0.975088	-1.29055	Positional, eQTL	2	113	20.3	67	2.8511e-33	-	No	NA	2.937e-11	rs1511299;rs34514405	4
ENSG00000152291	10618	TGOLN2	2	85545147	85555548	-1	0.000179691	0.987166	Positional, eQTL	2	29	12.78	30	1.8885e-63	-	No	NA	2.019e-09	rs7608881	2
ENSG00000111602	8914	TIMELESS	12	56810903	56843187	-1	1.03547e-25	-0.382076	CI	1	0	0	0	NA	NA	Yes	Left_Ventricle:Liver:Spleen	3.099e-09	rs7297175	16
ENSG00000168890	129303	TMEM150A	2	85825671	85830319	-1	0.145714	-0.552878	CI	1	0	0	0	NA	NA	Yes	Liver	9.775e-09	rs7608881	2
ENSG00000138111	79847	TMEM180	10	104221149	104236802	1	0.000178664	2.88275	eQTL	1	0	0	42	2.0095e-25	+	No	NA	1.463e-11	rs9419939;rs1628768;rs1773924	12
ENSG00000232810	7124	TNF	6	31543344	31546113	1	0.272829	-0.462056	eQTL, CI	2	0	0	107	5.246e-39	+	Yes	Promoter_anchored_loops_oneway	5.014e-10	rs9266227;rs3134953;rs9271147	5
ENSG00000168477	7148	TNXB	6	32008931	32083111	-1	0.774154	-0.827101	Positional, eQTL	2	10	13.07	130	1.6488e-25	-	No	NA	5.014e-10	rs3134953;rs9271147	5
ENSG00000171206	81603	TRIM8	10	104404253	104418164	1	0.992012	-0.52129	eQTL	1	0	0	25	2.7039e-08	-	No	NA	1.463e-11	rs9419939;rs1628768;rs1773924	12
ENSG00000066651	60487	TRMT11	6	126307576	126360422	1	8.2383e-06	-0.44212	Positional, eQTL	2	1	2.406	2	2.88202e-09	-	No	NA	2.55e-06	rs11154343	7
ENSG00000196230	203068	TUBB	6	30687978	30693203	1	0.875277	0.97145	CI	1	0	0	0	NA	NA	Yes	Promoter_anchored_loops_oneway	1.138e-07	rs3134953	5
ENSG00000173915	84833	USMG5	10	105148798	105156223	-1	0.243352	-0.219458	Positional, eQTL	2	2	16.95	51	3,27170000000001e-310	-	No	NA	9.714e-12	rs1628768;rs1773924;rs9419939;rs41287490	12
ENSG00000168883	10713	USP39	2	85829979	85876403	1	0.0316078	-0.577552	CI	1	0	0	0	NA	NA	Yes	Liver	9.775e-09	rs7608881	2
ENSG00000168899	10791	VAMP5	2	85811531	85820535	1	0.0516197	0.554615	eQTL, CI	2	0	0	4	4.5647e-14	-	Yes	Liver	9.775e-09	rs7608881	2
ENSG00000118640	8673	VAMP8	2	85788685	85809154	1	0.27049	-0.0563355	eQTL, CI	2	0	0	30	1.6683e-16	+	Yes	Liver:Promoter_anchored_loops_oneway	2.019e-09	rs41288837;rs7608881	2
ENSG00000204394	7407	VARS	6	31745295	31763730	-1	0.679794	NA	eQTL, CI	2	0	0	3	5.20371e-05	+	Yes	Right_Ventricle	2.42e-08	rs9266227;rs3134953	5
ENSG00000137411	57176	VARS2	6	30876019	30894236	1	4.2195e-14	NA	eQTL, CI	2	0	0	24	2.382e-65	-	Yes	Promoter_anchored_loops_oneway	5.171e-09	rs9266227;rs73390208;rs3134953	5
ENSG00000139722	79720	VPS37B	12	123349882	123380991	-1	0.67681	-1.60126	eQTL	1	0	0	3	4.6009e-09	+	No	NA	8.334e-08	rs28675824	18
ENSG00000204396	80737	VWA7	6	31733367	31745108	-1	4.28881e-07	-0.117039	Positional, eQTL	2	1	1.495	111	5.7006e-18	+	No	NA	5.014e-10	rs3134953;rs9271147	5
ENSG00000166272	54838	WBP1L	10	104503727	104576021	1	0.909387	0.61464	Positional, eQTL, CI	3	4	15.53	49	4.1972e-33	+	Yes	Adrenal:Liver	9.714e-12	rs9419939;rs1628768;rs1773924;rs41287490;rs9419939:rs1628768	12
ENSG00000156076	11197	WIF1	12	65444406	65515346	-1	2.41723e-05	-0.475964	CI	1	0	0	0	NA	NA	Yes	Left_Ventricle:Liver	9.053e-13	rs7306710	17
ENSG00000108379	7473	WNT3	17	44839872	44910520	-1	0.946108	-0.191111	Positional, eQTL	2	38	16.08	2029	4.11476e-52	-	No	NA	2.715e-23	rs62057149;rs199500;rs242937;rs9899833;rs754593;rs368385820;rs12938031	19
ENSG00000158955	7484	WNT9B	17	44910567	44964096	1	0.0516168	NA	eQTL	1	0	0	1	2.551e-05	-	No	NA	2.683e-16	rs62057149	19
ENSG00000204366	221527	ZBTB12	6	31867384	31869769	-1	0.807401	NA	Positional, eQTL	2	1	4.256	1	1.5604e-05	-	No	NA	5.171e-09	rs3134953;rs73390208	5
ENSG00000179456	10472	ZBTB18	1	244214585	244220778	1	0.970124	-0.604927	CI	1	0	0	0	NA	NA	Yes	Aorta:Dorsolateral_Prefrontal_Cortex:Hippocampus:Left_Ventricle:Liver:Promoter_anchored_loops_oneway	1.073e-11	rs1058304:rs10927041	1
ENSG00000135482	84872	ZC3H10	12	56511943	56516278	1	0.79202	-0.739788	eQTL, CI	2	0	0	2	8.88018e-05	-	Yes	Aorta:Left_Ventricle:Liver	7.98e-12	rs7297175	16
