# Supplementary material for: Genome-wide meta-analysis of brain volume identifies genomic loci and genes shared with intelligence
Source: Nat Commun. 2020 Nov 5;11:5606. doi: 10.1038/s41467-020-19378-5 (PMC7644755; doi:10.1038/s41467-020-19378-5)
Supplement: Supplementary file 11 — Supplementary Data 7 [file 41467_2020_19378_MOESM11_ESM.xlsx]

## Sheet: SuppData_7_genes_BV_magma
Gene
Entrez ID	Symbol	CHR	Start	End	Nsnps	Nparam	N	Z	P	Mapped by
84962	AJUBA	14	23440386	23451851	31	8	35068	5.4909	1.999e-08
10000	AKT3	1	243651535	244014381	677	46	36987	6.4677	4.9741e-11	Positional, eQTL
269	AMHR2	12	53817594	53825439	17	2	39166	5.5785	1.2132e-08	Positional, eQTL
201176	ARHGAP27	17	43471268	43510282	122	9	35731	7.1887	3.2706e-13	Positional, eQTL
10425	ARIH2	3	48956265	49022974	99	18	34316	4.7389	1.0743e-06
100506084	ARL17B	17	44351550	44439416	51	4	22563	7.0018	1.2631e-12	Positional, eQTL
91574	C12orf65	12	123717844	123742651	98	10	38484	4.7807	8.7358e-07	Positional, eQTL, CI
822	CAPG	2	85621871	85641197	104	20	40131	4.7829	8.6381e-07	eQTL
894	CCND2	12	4382901	4414522	59	18	40130	5.7258	5.148e-09	Positional, eQTL
1021	CDK6	7	92234235	92465941	354	50	38293	5.3716	3.9011e-08	Positional, CI
387103	CENPW	6	126660660	126670548	17	6	37208	7.4385	5.0929e-14	Positional, eQTL
1394	CRHR1	17	43697710	43913194	1155	13	34409	7.299	1.4498e-13	Positional, eQTL
1586	CYP17A1	10	104590288	104597290	21	4	42630	4.5985	2.1279e-06	Positional, eQTL
84173	ELMOD3	2	85581843	85618875	114	21	38044	4.7925	8.2344e-07	Positional, eQTL
2065	ERBB3	12	56473809	56497291	43	13	37212	6.643	1.5364e-11	Positional, eQTL, CI
2309	FOXO3	6	108881026	109005972	282	33	34125	7.4969	3.2673e-14	Positional, eQTL, CI
2487	FRZB	2	183698002	183731498	120	18	39168	5.8768	2.0909e-09	Positional, eQTL, CI
2887	GRB10	7	50657760	50861159	798	62	40420	4.6031	2.0815e-06	Positional, eQTL
2975	GTF3C1	16	27471934	27561251	161	23	37123	4.5691	2.4495e-06
54930	HAUS4	14	23415437	23426352	26	4	37063	4.7041	1.2747e-06
1839	HBEGF	5	139712428	139726188	39	11	38388	4.6347	1.7869e-06
8091	HMGA2	12	66218240	66360071	289	44	38772	6.4521	5.5158e-11	Positional, eQTL, CI
3270	HRC	19	49654455	49658686	10	4	40086	4.5721	2.4142e-06
100529241	HSPE1-MOB4	2	198364721	198418423	99	16	32827	4.7485	1.0245e-06
9118	INA	10	105036919	105050108	39	9	41317	4.7524	1.0052e-06	Positional, eQTL, CI
284058	KANSL1	17	44107282	44302740	1070	9	28166	6.8972	2.6522e-12	Positional, eQTL, CI
23247	KIAA0556	16	27561441	27791692	395	32	37350	4.8607	5.8474e-07
8085	KMT2D	12	49412758	49453935	52	13	34261	5.0468	2.2466e-07
9884	LRRC37A	17	44316744	44415160	197	5	19716	7.0385	9.7186e-13	Positional, eQTL
54839	LRRC49	15	71145578	71342436	293	32	36721	4.6411	1.7329e-06
7786	MAP3K12	12	53873456	53893444	26	15	34698	4.892	4.9912e-07	Positional, eQTL, CI
4137	MAPT	17	43971702	44105700	845	8	31872	6.884	2.9089e-12	Positional, eQTL, CI
401250	MCCD1	6	31496739	31498008	25	8	38870	4.6703	1.5036e-06	CI
56257	MEPCE	7	100026321	100031749	15	5	35226	4.8724	5.512e-07
25843	MOB4	2	198380295	198418423	77	15	31517	4.8509	6.1442e-07
10198	MPHOSPH9	12	123640943	123717785	271	16	38012	4.8513	6.1337e-07	Positional, eQTL
10787	NCKAP1	2	183789579	183903586	326	31	39655	5.0074	2.7579e-07	Positional, eQTL
4905	NSF	17	44668035	44834830	90	9	37032	7.4885	3.4821e-14	Positional, eQTL
222950	NYAP1	7	100081550	100092425	23	6	37585	4.6783	1.4463e-06
84108	PCGF6	10	105062553	105110891	95	18	37101	6.0935	5.5228e-10	Positional, eQTL
22984	PDCD11	10	105156387	105206052	108	23	37926	5.1355	1.407e-07	Positional, eQTL
29992	PILRA	7	99971068	99997722	48	10	35839	4.6336	1.7965e-06
57605	PITPNM2	12	123468027	123635376	274	39	35672	5.1485	1.3132e-07	Positional, eQTL, CI
5335	PLCG1	20	39766159	39804359	74	25	40060	4.9444	3.8183e-07
9842	PLEKHM1	17	43513266	43568146	158	8	29312	7.1077	5.8984e-13	Positional, eQTL, CI
5571	PRKAG1	12	49396055	49413012	22	4	31761	4.7043	1.2738e-06
5576	PRKAR2A	3	48784017	48885270	115	21	32792	4.7483	1.0255e-06
10419	PRMT5	14	23389733	23398789	22	4	35381	5.0956	1.738e-07
54458	PRR13	12	53835433	53840427	7	3	33811	4.9248	4.2214e-07	Positional, eQTL, CI
5728	PTEN	10	89623195	89728532	190	44	36566	4.778	8.8519e-07	Positional
5869	RAB5B	12	56367697	56390467	57	10	36503	5.5193	1.7021e-08	Positional, eQTL, CI
55147	RBM23	14	23369854	23388396	67	9	36613	5.2829	6.3591e-08
196383	RILPL2	12	123899936	123921264	58	15	35720	4.7154	1.2063e-06	Positional, eQTL
6231	RPS26	12	56435686	56438007	6	4	34562	4.7825	8.6556e-07	Positional, eQTL, CI
23451	SF3B1	2	198256698	198299815	77	16	35295	4.9461	3.7855e-07
788	SLC25A20	3	48894356	48936426	50	11	36671	4.6483	1.6732e-06
6667	SP1	12	53773979	53810230	105	9	33516	5.5781	1.2161e-08	Positional, eQTL
162540	SPPL2C	17	43922256	43924438	19	3	38767	7.4947	3.3227e-14	Positional, eQTL
246744	STH	17	44076616	44077060	1	1	35943	7.8606	1.911e-15	Positional
6821	SUOX	12	56391043	56399309	13	6	36344	5.3796	3.7328e-08	Positional, eQTL, CI
6877	TAF5	10	105127724	105148822	30	9	38530	5.3865	3.5917e-08	Positional
10618	TGOLN2	2	85545141	85555419	45	7	42660	5.8942	1.882e-09	Positional, eQTL
81628	TSC22D4	7	100064142	100076902	21	5	39905	4.7693	9.2415e-07
84833	USMG5	10	105148807	105156270	12	5	37637	5.5216	1.6796e-08	Positional, eQTL
10869	USP19	3	49145479	49158371	16	7	31878	5.1328	1.4275e-07
54838	WBP1L	10	104503727	104576022	250	27	40476	4.6056	2.0565e-06	Positional, eQTL, CI
7473	WNT3	17	44839872	44896126	119	23	37706	8.6757	2.0543e-18	Positional, eQTL
55063	ZCWPW1	7	99998449	100027037	58	7	36603	4.8293	6.8499e-07
23051	ZHX3	20	39807089	39928766	310	33	36540	4.5825	2.2973e-06
