# Supplementary material for: Genome-wide meta-analysis of brain volume identifies genomic loci and genes shared with intelligence
Source: Nat Commun. 2020 Nov 5;11:5606. doi: 10.1038/s41467-020-19378-5 (PMC7644755; doi:10.1038/s41467-020-19378-5)
Supplement: Supplementary file 12 — Supplementary Data 8 [file 41467_2020_19378_MOESM12_ESM.xlsx]

## Sheet: SuppData_8_genes_previous
		Gene
Study	Phenotype	Entrez ID	Symbol	Chromosome	Start BP	Stop BP	Implicated by meta-analysis
Haworth et al.	ICV + head circumference	10554	AGPAT1	6	32135983	32145888	yes
Haworth et al.	ICV + head circumference	10000	AKT3	1	243651535	244014381	yes
Haworth et al.	ICV + head circumference	81575	APOLD1	12	12878851	12944400	no
Haworth et al.	ICV + head circumference	1388	ATF6B	6	32083045	32096017	no
Haworth et al.	ICV + head circumference	482	ATP1B2	17	7554254	7561089	no
Haworth et al.	ICV + head circumference	56244	BTNL2	6	32362513	32374900	no
Haworth et al.	ICV + head circumference	717	C2	6	31865562	31913449	yes
Haworth et al.	ICV + head circumference	720	C4A	6	31949834	31970457	yes
Haworth et al.	ICV + head circumference	721	C4B	6	31982572	32003195	yes
Haworth et al.	ICV + head circumference	10665	C6orf10	6	32260475	32339705	no
Haworth et al.	ICV + head circumference	50854	C6orf48	6	31802693	31807541	yes
Haworth et al.	ICV + head circumference	894	CCND2	12	4382901	4414522	yes
Haworth et al.	ICV + head circumference	968	CD68	17	7482805	7485429	yes
Haworth et al.	ICV + head circumference	1027	CDKN1B	12	12870302	12875305	yes
Adams et al.	ICV	387103	CENPW	6	126660660	126670548	yes
Ikram et al.	ICV	387103	CENPW	6	126660660	126670548	yes
Haworth et al.	ICV + head circumference	629	CFB	6	31913721	31919861	yes
Hibar et al.	ICV	1394	CRHR1	17	43697710	43913194	yes
Ikram et al.	ICV	1394	CRHR1	17	43697710	43913194	yes
Haworth et al.	ICV + head circumference	1589	CYP21A2	6	32006093	32009447	yes
Haworth et al.	ICV + head circumference	192668	CYS1	2	10196926	10220538	yes
Haworth et al.	ICV + head circumference	146754	DNAH2	17	7620631	7737058	yes
Haworth et al.	ICV + head circumference	1797	DXO	6	31937588	31940032	yes
Haworth et al.	ICV + head circumference	1949	EFNB3	17	7608520	7614693	yes
Haworth et al.	ICV + head circumference	80864	EGFL8	6	32132382	32136062	yes
Haworth et al.	ICV + head circumference	10919	EHMT2	6	31847536	31865464	yes
Haworth et al.	ICV + head circumference	1973	EIF4A1	17	7476024	7482324	yes
Haworth et al.	ICV + head circumference	11328	FKBP9	7	32997005	33046543	yes
Haworth et al.	ICV + head circumference	63943	FKBPL	6	32096484	32098067	yes
Adams et al.	ICV	2309	FOXO3	6	108881026	109005972	yes
Hibar et al.	ICV	2309	FOXO3	6	108881026	109005972	yes
Haworth et al.	ICV + head circumference	9513	FXR2	17	7494548	7518215	yes
Adams et al.	ICV	647309	GMNC	3	190570526	190610190	yes
Haworth et al.	ICV + head circumference	2842	GPR19	12	12813995	12849121	yes
Haworth et al.	ICV + head circumference	63940	GPSM3	6	32158543	32163300	yes
Haworth et al.	ICV + head circumference	29841	GRHL1	2	10091792	10142412	yes
Ikram et al.	ICV	2896	GRN	17	42422491	42430474	yes
Haworth et al.	ICV + head circumference	135114	HINT3	6	126277861	126301390	yes
Haworth et al.	ICV + head circumference	3106	HLA-B	6	31321649	31324989	yes
Haworth et al.	ICV + head circumference	3107	HLA-C	6	31236526	31239913	yes
Haworth et al.	ICV + head circumference	3112	HLA-DOB	6	32780540	32784825	yes
Haworth et al.	ICV + head circumference	3117	HLA-DQA1	6	32605169	32612152	yes
Haworth et al.	ICV + head circumference	3118	HLA-DQA2	6	32709156	32714664	yes
Haworth et al.	ICV + head circumference	3119	HLA-DQB1	6	32627241	32634466	yes
Haworth et al.	ICV + head circumference	3120	HLA-DQB2	6	32723837	32731330	yes
Haworth et al.	ICV + head circumference	3122	HLA-DRA	6	32407619	32412823	yes
Haworth et al.	ICV + head circumference	3123	HLA-DRB1	6	32546546	32557613	yes
Haworth et al.	ICV + head circumference	3127	HLA-DRB5	6	32485151	32498006	yes
Adams et al.	ICV	8091	HMGA2	12	66218240	66360071	yes
Taal et al.	Head circumference	8091	HMGA2	12	66218240	66360071	yes
Haworth et al.	ICV + head circumference	3304	HSPA1B	6	31789964	31798032	yes
Adams et al.	ICV	3479	IGF1	12	102789645	102875563	yes
Hibar et al.	ICV	162540	IMP5 (alias: SPPL2C)	17	43922256	43924438	yes
Adams et al.	ICV	9118	INA	10	105036919	105050108	yes
Adams et al.	ICV	284058	KANSL1	17	44107282	44302740	yes
Haworth et al.	ICV + head circumference	25948	KBTBD2	7	32907778	32931468	no
Haworth et al.	ICV + head circumference	8462	KLF11	2	10170776	10194963	yes
Hibar et al.	ICV	NA	LOC100128977	NA	NA	NA	yes
Hibar et al.	ICV	NA	LOC100130535	NA	NA	NA	yes
Hibar et al.	ICV	NA	LOC100419883	NA	NA	NA	yes
Adams et al.	ICV	4137	MAPT	17	43971702	44105700	yes
Ikram et al.	ICV	4137	MAPT	17	43971702	44105700	no
Taal et al.	Head circumference	4137	MAPT	17	43971702	44105700	no
Haworth et al.	ICV + head circumference	100507436	MICA	6	31367561	31383090	no
Adams et al.	ICV	100302174	MIR1307	10	105154010	105154158	no
Haworth et al.	ICV + head circumference	9526	MPDU1	17	7486965	7491530	yes
Haworth et al.	ICV + head circumference	4601	MXI1	10	111967288	112047123	yes
Haworth et al.	ICV + head circumference	135112	NCOA7	6	126102307	126253176	yes
Haworth et al.	ICV + head circumference	7936	NELFE	6	31919864	31926864	no
Haworth et al.	ICV + head circumference	4758	NEU1	6	31826829	31830709	yes
Haworth et al.	ICV + head circumference	4855	NOTCH4	6	32162620	32191844	no
Adams et al.	ICV	4905	NSF	17	44668035	44834830	no
Hibar et al.	ICV	4905	NSF	17	44668035	44834830	yes
Haworth et al.	ICV + head circumference	51251	NT5C3A	7	33053725	33102409	yes
Haworth et al.	ICV + head circumference	5089	PBX2	6	32152510	32157963	yes
Adams et al.	ICV	84108	PCGF6	10	105062553	105110891	yes
Adams et al.	ICV	22984	PDCD11	10	105156387	105206052	yes
Hibar et al.	ICV	9842	PLEKHM1	17	43513266	43568146	yes
Haworth et al.	ICV + head circumference	5430	POLR2A	17	7387698	7417935	yes
Haworth et al.	ICV + head circumference	9374	PPT2	6	32121229	32131458	no
Haworth et al.	ICV + head circumference	80863	PRRT1	6	32116140	32119720	yes
Haworth et al.	ICV + head circumference	5696	PSMB8	6	32808494	32812712	no
Haworth et al.	ICV + head circumference	5698	PSMB9	6	32821927	32827628	no
Haworth et al.	ICV + head circumference	54884	RETSAT	2	85569078	85581821	no
Ikram et al.	ICV	81847	RNF146	6	127587827	127609707	no
Haworth et al.	ICV + head circumference	6048	RNF5	6	32146162	32148570	no
Adams et al.	ICV	NA	RP11-73O6.4	NA	NA	NA	no
Haworth et al.	ICV + head circumference	6241	RRM2	2	10262695	10271546	no
Ikram et al.	ICV	84870	RSPO3	6	127439844	127520626	no
Haworth et al.	ICV + head circumference	112483	SAT2	17	7529552	7531194	no
Taal et al.	Head circumference	55206	SBNO1	12	123773656	123849756	no
Haworth et al.	ICV + head circumference	10806	SDCCAG8	1	243419307	243663393	no
Haworth et al.	ICV + head circumference	26168	SENP3	17	7465309	7475287	no
Hibar et al.	ICV	201176	SH3D20 (alias: ARHGAP27)	17	43471275	43511787	no
Haworth et al.	ICV + head circumference	6462	SHBG	17	7517382	7536700	no
Haworth et al.	ICV + head circumference	6499	SKIV2L	6	31926581	31937532	no
Haworth et al.	ICV + head circumference	643664	SLC35G6	17	7370504	7386383	no
Haworth et al.	ICV + head circumference	80736	SLC44A4	6	31830969	31846823	no
Haworth et al.	ICV + head circumference	10285	SMNDC1	10	112052798	112064707	no
Haworth et al.	ICV + head circumference	6665	SOX15	17	7491496	7494037	no
Ikram et al.	ICV	246744	STH	17	44076616	44077060	no
Haworth et al.	ICV + head circumference	8859	STK19	6	31938952	31949223	yes
Adams et al.	ICV	6877	TAF5	10	105127724	105148822	yes
Haworth et al.	ICV + head circumference	6890	TAP1	6	32812986	32821748	yes
Haworth et al.	ICV + head circumference	6891	TAP2	6	32789610	32806547	yes
Haworth et al.	ICV + head circumference	83439	TCF7L1	2	85360583	85537511	yes
Haworth et al.	ICV + head circumference	10618	TGOLN2	2	85545141	85555419	yes
Haworth et al.	ICV + head circumference	57103	TIGAR	12	4430359	4469194	yes
Haworth et al.	ICV + head circumference	8742	TNFSF12	17	7452375	7461207	yes
Haworth et al.	ICV + head circumference	407977	TNFSF12-TNFSF13	17	7452375	7464925	yes
Haworth et al.	ICV + head circumference	8741	TNFSF13	17	7461609	7464925	yes
Haworth et al.	ICV + head circumference	7148	TNXB	6	32008932	32077151	yes
Haworth et al.	ICV + head circumference	7157	TP53	17	7571720	7590868	yes
Haworth et al.	ICV + head circumference	60487	TRMT11	6	126307576	126360422	yes
Adams et al.	ICV	7473	WNT3	17	44839872	44896126	yes
Hibar et al.	ICV	7473	WNT3	17	44839872	44896126	no
Haworth et al.	ICV + head circumference	55135	WRAP53	17	7589389	7606820	no
Haworth et al.	ICV + head circumference	221527	ZBTB12	6	31867394	31869769	no
Haworth et al.	ICV + head circumference	57659	ZBTB4	17	7362685	7387568	no
