# Supplementary material for: Genome-wide meta-analysis of brain volume identifies genomic loci and genes shared with intelligence
Source: Nat Commun. 2020 Nov 5;11:5606. doi: 10.1038/s41467-020-19378-5 (PMC7644755; doi:10.1038/s41467-020-19378-5)
Supplement: Supplementary file 13 — Supplementary Data 9 [file 41467_2020_19378_MOESM13_ESM.xlsx]

## Sheet: SuppData_9_lookup_OMIM_BV
Gene	Disease	Inheritance	Phenotype MIM
AAAS	Achalasia-addisonianism-alacrimia syndrome	AR	605378
AKT3	Megalencephaly-polymicrogyria-polydactyly-hydrocephalus syndrome 2	AD	611223
AMHR2	Persistent Mullerian duct syndrome, type II	AR	261550
ARL3	Joubert syndrome 35 Retinitis pigmentosa 83	AR AD	618161 618173
ARMC2	Spermatogenic failure 38	AR	618433
ATAD1	Hyperekplexia 4	AR	618011
ATOH8	Hemochromatosis, type 2B	AR	613313
BTNL2	{Sarcoidosis, susceptibility to, 2}	AD	612387
C12orf65	Combined oxidative phosphorylation deficiency 7 Spastic paraplegia 55, autosomal recessive	AR AR	613559 615035
C2	C2 deficiency	AR	217000
C4A	C4a deficiency	AR	614380
C4B	C4B deficiency	-	614379
C6orf25	Thrombocytopenia, anemia, and myelofibrosis	AR	617441
CCND2	Megalencephaly-polymicrogyria-polydactyly-hydrocephalus syndrome 3	AD	615938
CD164	Deafness, autosomal dominant 66	AD	616969
CDK6	Microcephaly 12, primary, autosomal recessive	AR	616080
CDKN1B	Multiple endocrine neoplasia, type IV	AD	610755
CFB	Complement factor B deficiency {Hemolytic uremic syndrome, atypical, susceptibility to, 4} {Macular degeneration, age-related, 14, reduced risk of}	– AD –	615561 612924 615489
CNNM2	Hypomagnesemia 6, renal Hypomagnesemia, seizures, and mental retardation	AD AR, AD	613882 616418
CYP17A1	17,20-lyase deficiency, isolated 17-alpha-hydroxylase/17,20-lyase deficiency	AR AR	202110 202110
CYP21A2	Adrenal hyperplasia, congenital, due to 21-hydroxylase deficiency Hyperandrogenism, nonclassic type, due to 21-hydroxylase deficiency	AR AR	201910 201910
EFTUD2	Mandibulofacial dysostosis, Guion-Almeida type	AD	610536
EGFR	Inflammatory skin and bowel disease, neonatal, 2 Adenocarcinoma of lung, response to tyrosine kinase inhibitor in Nonsmall cell lung cancer, response to tyrosine kinase inhibitor in {Nonsmall cell lung cancer, susceptibility to}	AR SMu, AD SMu, AD SMu, AD	616069 211980 211980 211980
EIF2B1	Leukoencephalopathy with vanishing white matter	AR	603896
ELMOD3	Deafness, autosomal recessive 88	AR	615429
ERBB3	Lethal congenital contractural syndrome 2 {Erythroleukemia, familial, susceptibility to}	AR AD	607598 133180
FH	Fumarase deficiency Leiomyomatosis and renal cell cancer	AR AD	606812 150800
FRZB	{Osteoarthritis susceptibility 1}	Mu	165720
FZD2	Omodysplasia 2	AD	164745
GATAD1	GATAD1	AR	614672
GGCX	Pseudoxanthoma elasticum-like disorder with multiple coagulation factor deficiency Vitamin K-dependent clotting factors, combined deficiency of, 1	– AR	610842 277450
GOSR2	Epilepsy, progressive myoclonic 6	AR	614018
HBEGF	{Diphtheria, susceptibility to}	–	–
HLA-B	{Abacavir hypersensitivity, susceptibility to} {Drug-induced liver injury due to flucloxacillin} {Spondyloarthropathy, susceptibility to, 1} {Stevens-Johnson syndrome, susceptibility to} {Synovitis, chronic, susceptibility to} {Toxic epidermal necrolysis, susceptibility to}	– – Mu – – –	– – 106300 608579 – 508579
HLA-C	{HIV-1 viremia, susceptibility to} {Psoriasis susceptibility 1}	Mu	609423 177900
HLA-DQA1	{Celiac disease, susceptibility to}		212750
HLA-DQB1	{Celiac disease, susceptibility to} {Creutzfeldt-Jakob disease, variant, resistance to} {Multiple sclerosis, susceptibility to, 1}		212750 123400 126200
HLA-DRB1	{Multiple sclerosis, susceptibility to, 1} {Sarcoidosis, susceptibility to, 1}	Mu AD	126200 181000
HMGA2	Leiomyoma, uterine, somatic	-	150699
IKZF1	Immunodeficiency, common variable, 13	AD	616873
ITGA7	Muscular dystrophy, congenital, due to ITGA7 deficiency	AR	613204
KANSL1	Koolen-De Vries syndrome	AD	610443
KIAA0556	Joubert syndrome 26	AR	616784
KMT2D	KMT2D	AD	147920
KRIT1	Cavernous malformations of CNS and retina Cerebral cavernous malformations-1 Hyperkeratotic cutaneous capillary-venous malformations associated with cerebral capillary malformations	AD AD AD	116860 116860 116860
KRT1	Epidermolytic hyperkeratosis Ichthyosis histrix, Curth-Macklin type Ichthyosis, cyclic, with epidermolytic hyperkeratosis Keratosis palmoplantaris striata III Palmoplantar keratoderma, epidermolytic Palmoplantar keratoderma, nonepidermolytic	AR, AD AD AD AD AD	113800 146590 607602 607654 144200 600962
KRT6C	Palmoplantar keratoderma, nonepidermolytic, focal or diffuse	AD	615735
LEMD3	Buschke-Ollendorff syndrome Osteopoikilosis with or without melorheostosis	AD AD	605378 –
LTA	{Leprosy, susceptibility to, 4} {Myocardial infarction, susceptibility to} {Psoriatic arthritis, susceptibility to}	– – –	610988 608446 607507
MAPT	Dementia, frontotemporal, with or without parkinsonism Pick disease Supranuclear palsy, progressive Supranuclear palsy, progressive atypical {Parkinson disease, susceptibility to}	AD AD AD AR Mu, AD	600274 172700 601104 260540 168600
MDM2	{Accelerated tumor formation, susceptibility to}	AD	614401
MIP	Cataract 15, multiple types	AD	615274
MMP19	Cavitary optic disc anomalies	AD	611543
MSH5	Premature ovarian failure 13	AR	617442
NCR3	{Malaria, mild, susceptibility to}	–	609148
NEU1	Sialidosis, type I Sialidosis, type II	– –	256550 256550
NFKBIL1	{Rheumatoid arthritis, susceptibility to}	–	180300
NT5C2	Spastic paraplegia 45, autosomal recessive	AR	613162
PLEKHM1	Osteopetrosis, autosomal recessive 6 Osteopetrosis, autosomal dominant 3	AR AD	611497 618107
PSMB8	Proteasome-associated autoinflammatory syndrome 1 and digenic forms	AR	256040
PSMB9	Proteasome-associated autoinflammatory syndrome 3, digenic	AR	617591
PTEN	Lhermitte-Duclos syndrome Cowden syndrome 1	AD AD	158350 158350
RDH5	Fundus albipunctatus	AR, AD	136880
RPEL1	Deafness, autosomal dominant 21	AD	607017
RPS26	Diamond-Blackfan anemia 10	AD	613309
SAMD9	MIRAGE syndrome Tumoral calcinosis, familial, normophosphatemic	AD AR	617053 610455
SAMD9L	Ataxia-pancytopenia syndrome	AD	159550
SDCCAG8	Bardet-Biedl syndrome 16 Senior-Loken syndrome 7	AR –	615993 613615
SF3B1	Myelodysplastic syndrome, somatic	–	614286
SKIV2L	Trichohepatoenteric syndrome 2	AR	614602
SLC25A20	Carnitine-acylcarnitine translocase deficiency	AR	212138
SLC39A5	Myopia 24, autosomal dominant	AD	615946
SLC44A4	?Deafness, autosomal dominant 72	AD	617606
SMARCC2	Coffin-Siris syndrome 8	AD	618362
SOBP	Mental retardation, anterior maxillary protrusion, and strabismus	AR	613671
SP7	Osteogenesis imperfecta, type XII	AR	613849
STAT2	Immunodeficiency 44	AR	616636
SUFU	Basal cell nevus syndrome Joubert syndrome 32 Medulloblastoma, desmoplastic {Meningioma, familial, susceptibility to}	AD AR AR, AD AD	605378 – – –
SUOX	Sulfite oxidase deficiency	AR	272300
TAP1	Bare lymphocyte syndrome, type I	AR	604571
TAP2	Bare lymphocyte syndrome, type I, due to TAP2 deficiency	AR	604571
TBX21	Asthma and nasal polyps {Asthma, aspirin-induced, susceptibility to}	AR AR	208550 208550
TCTN2	Meckel syndrome 8 Joubert syndrome 24	AR AR	613885 616654
TNF	{Asthma, susceptibility to} {Dementia, vascular, susceptibility to} {Malaria, cerebral, susceptibility to} {Migraine without aura, susceptibility to} {Septic shock, susceptibility to}	AD – – AD –	600807 – 611162 157300 –
TNXB	Ehlers-Danlos syndrome, classic-like, 1 Vesicoureteral reflux 8	AR AD	606408 615963
TUBB	Cortical dysplasia, complex, with other brain malformations 6 Symmetric circumferential skin creases, congenital, 1	AD AD	615771 156610
VARS2	Combined oxidative phosphorylation deficiency 20	AR	615917
WNT3	Tetra-amelia syndrome 1	AR	273395
ZBTB18	Mental retardation, autosomal dominant 22	AD	612337
