# Supplementary material for: Genome-wide meta-analysis of brain volume identifies genomic loci and genes shared with intelligence
Source: Nat Commun. 2020 Nov 5;11:5606. doi: 10.1038/s41467-020-19378-5 (PMC7644755; doi:10.1038/s41467-020-19378-5)
Supplement: Supplementary file 14 — Supplementary Data 10 [file 41467_2020_19378_MOESM14_ESM.xlsx]

## Sheet: SuppData_10_geneset_BV
Functional gene sets							Tissue types						Cell types
Gene set	N genes	Beta	Beta STD	SE	P		Tissue type	BETA	BETA STD	SE	P		Cell type (common name)	Cell type (full name)	Tissue	Beta	Beta Std	SE	P
GO_GROWTH	915	0.158	0.0346	0.028	7.9598e-09		Adrenal_Gland	-0.0239	-0.0728	0.0112	0.031779		Polydendrocyte.Tnr.Bmp4	Polydendrocyte_Tnr_Bmp4.5_1	Subthalamic nucleus	0.010586	0.030463	0.0040714	0.0046664
GO_GLAND_DEVELOPMENT	422	0.215	0.0324	0.0411	8.1608e-08		Cells_Transformed_fibroblasts	0.0143	0.047	0.0071	0.04326		Layer 5a	Neuron_Sc17a7_Rorb-Gpr83.2_11	Posterior cortex	0.016208	0.044289	0.0067967	0.0085525
GO_MESENCHYME_DEVELOPMENT	256	0.28	0.033	0.0535	8.5327e-08		Brain_Cerebellar_Hemisphere	0.0122	0.0389	0.00635	0.05482		Endothelial_Stalk.Flt1.Lcn2	Endothelial_Stalk_Flt1_Lcn2.15_2	Hippocampus	0.013637	0.038959	0.0060336	0.011913
GO_REGULATION_OF_GROWTH	630	0.169	0.031	0.033	1.4475e-07		Cells_EBV.transformed_lymphocytes	0.00919	0.0294	0.00496	0.064115		Golgi interneuron	Neuron_Gad1Gad2_Lgi2.4_2	Cerebellum	0.0081766	0.024604	0.0036384	0.012317
REACTOME_PI3K_AKT_SIGNALING_IN_CANCER	100	0.427	0.0316	0.0833	1.5322e-07		Brain_Cerebellum	0.0115	0.0366	0.00661	0.081408		Endothelial_Stalk.Flt1.Car4	Endothelial_Stalk_Flt1_Car4.4_3	Thalamus	0.0061867	0.020158	0.0028102	0.013857
KEGG_ENDOMETRIAL_CANCER	50	0.55	0.0288	0.109	2.2833e-07		Kidney_Cortex	-0.0159	-0.0453	0.00989	0.1069		Mural.Rgs5Acta2.Kcnj8	Mural_Rgs5Acta2_Kcnj8.3_1	Entopeduncular nucleus	0.0095836	0.026445	0.0044512	0.015666
REACTOME_FORMATION_OF_SENESCENCE_ASSOCIATED_HETEROCHROMATIN_FOCI_SAHF	17	0.736	0.0225	0.155	1.053e-06		Heart_Atrial_Appendage	-0.0164	-0.0463	0.0103	0.10965		MGE-derived cortical interneurons--Long-range-projecting interneurons	Neuron_Gad1Gad2_Sst-Chodl.2_1	Frontal cortex	0.01198	0.032032	0.005607	0.016326
GO_CELL_GROWTH	440	0.183	0.0281	0.0388	1.2864e-06		Heart_Left_Ventricle	-0.0127	-0.0324	0.00932	0.17218		Reticular formation	Neuron_Gad1Gad2_Six3-Adcy1.3_1	Thalamus	0.0094223	0.02705	0.0047436	0.023508
REACTOME_IRS_ACTIVATION	5	2	0.0332	0.428	1.4316e-06		Prostate	-0.0185	-0.0589	0.0147	0.20927		Deep layer pyramidal cells--Layer 5a	Neuron_Slc17a7_Nptxr-Deptor.6_4	Frontal cortex	0.0063825	0.019475	0.0033121	0.027
REACTOME_ESTROGEN_DEPENDENT_NUCLEAR_EVENTS_DOWNSTREAM_OF_ESR_MEMBRANE_SIGNALING	23	0.795	0.0283	0.17	1.476e-06		Ovary	0.012	0.0393	0.0109	0.27153		Astrocyte.Gja1.Htra1	Astrocyte_Gja1_Htra1.7_2	Entopeduncular nucleus	0.0065182	0.020362	0.0034527	0.029532
REACTOME_DISEASES_OF_SIGNAL_TRANSDUCTION	372	0.196	0.0277	0.042	1.6684e-06		Adipose_Visceral_Omentum	-0.0146	-0.046	0.0133	0.27416		Cerebellum basket cells 3	Neuron_Gad1Gad2_Pvalb-Cadm1.3_3	Cerebellum	0.011339	0.031769	0.0060191	0.029805
BIOCARTA_PTEN_PATHWAY	18	0.823	0.0259	0.178	1.8424e-06		Artery_Coronary	-0.0158	-0.0511	0.0145	0.27532		Polydendrocyte.Tnr.Cspg5	Polydendrocyte_Tnr_Cspg5.12_4	Thalamus	0.0074253	0.02078	0.0040364	0.032924
REACTOME_GRB7_EVENTS_IN_ERBB2_SIGNALING	5	1.49	0.0246	0.322	1.9598e-06		Breast_Mammary_Tissue	-0.0162	-0.0517	0.0158	0.30447		Oligodendrocyte.Tnf.Ptgds	Oligodendrocyte_Tnf_Ptgds.9_4	Frontal cortex	0.0074067	0.020607	0.0040983	0.035372
GO_POSITIVE_REGULATION_OF_PRODUCTION_OF_MIRNAS_INVOLVED_IN_GENE_SILENCING_BY_MIRNA	10	1.12	0.0263	0.244	2.1565e-06		Liver	-0.00613	-0.0167	0.00642	0.33953		SN/VTA (dorsal SNr)	Neuron_Gad1Gad2_Otx2-Chrna3.3_2	Subthalamic nucleus	0.011974	0.032827	0.0068837	0.040982
GO_REGULATION_OF_MUSCLE_ORGAN_DEVELOPMENT	132	0.322	0.0274	0.0706	2.5036e-06		Colon_Transverse	-0.0118	-0.0358	0.013	0.36476		Endothelial_Stalk.Flt1.Cdkn1c	Endothelial_Stalk_Flt1_Cdkn1c.12_1	Subthalamic nucleus	0.010395	0.028972	0.0060395	0.042622
GO_POSITIVE_REGULATION_OF_POSTTRANSCRIPTIONAL_GENE_SILENCING	23	0.709	0.0252	0.155	2.5324e-06		Brain_Substantia_nigra	-0.00821	-0.023	0.00918	0.37105		Habenular cholinergic cells	Neuron_Slc17a7_Tac2_Chat.1_1	Thalamus	0.010772	0.028992	0.006311	0.043937
GO_REGULATION_OF_ARTERY_MORPHOGENESIS	3	2.55	0.0328	0.565	3.0846e-06		Skin_Sun_Exposed_Lower_leg	0.00734	0.0234	0.00827	0.37477		Superficial layer pyramidal cells--Layer 2/3	Neuron_Slc17a7_Nptxr-Calb1.6_1	Frontal cortex	0.0074143	0.020385	0.0043984	0.045939
BIOCARTA_ERBB3_PATHWAY	5	1.83	0.0303	0.406	3.3654e-06		Esophagus_Mucosa	0.0066	0.0205	0.00804	0.41199		Amygdala	Neuron_Gad1Gad2_Drd1-Nfib.13_10	Striatum	0.010643	0.028413	0.0064586	0.049699
GO_NEGATIVE_REGULATION_OF_DEVELOPMENTAL_PROCESS	877	0.129	0.0276	0.0288	3.9973e-06		Pituitary	-0.00794	-0.0249	0.01	0.4274		Polydendrocyte.Tnr.Cspg5	Polydendrocyte_Tnr_Cspg5.6_1	Subthalamic nucleus	0.010698	0.029024	0.0065565	0.051388
SIG_PIP3_SIGNALING_IN_CARDIAC_MYOCTES	63	0.447	0.0263	0.1	4.07e-06		Cervix_Ectocervix	0.0118	0.0378	0.0159	0.45997		Deep layer pyramidal cells	Neuron_Slc17a7_Syt6-Cyp26b1.3_4	Frontal cortex	0.0096481	0.026669	0.0059313	0.051919
GO_NEGATIVE_REGULATION_OF_BIOSYNTHETIC_PROCESS	1426	0.0971	0.0261	0.0218	4.1552e-06		Pancreas	-0.00607	-0.0157	0.00866	0.48298		Parafasicular nucleus (PF)	Neuron_Slc17a6_Rora_Lypd6.2_7	Thalamus	0.010589	0.028758	0.0066022	0.054393
GO_DEVELOPMENTAL_GROWTH	604	0.156	0.0279	0.035	4.1864e-06		Skin_Not_Sun_Exposed_Suprapubic	0.00569	0.0179	0.00833	0.4943		Endothelial_Tip.Dcn.Nnat	Endothelial_Tip_Dcn_Nnat.14_3	Posterior cortex	0.0061627	0.017535	0.0038608	0.055233
GO_REGULATION_OF_CARDIAC_MUSCLE_TISSUE_DEVELOPMENT	76	0.418	0.027	0.0941	4.4952e-06		Colon_Sigmoid	-0.0104	-0.0329	0.0152	0.49572		Mural.Acta2Rgs5.Fos	Mural_Acta2Rgs5_Fos.13_2	Posterior cortex	0.0077808	0.022212	0.0049398	0.057625
GO_POSITIVE_REGULATION_OF_HYDROGEN_PEROXIDE_MEDIATED_PROGRAMMED_CELL_DEATH	3	2.36	0.0303	0.536	5.6031e-06		Brain_Frontal_Cortex_BA9	0.00445	0.0135	0.00713	0.53232		Layer 5a, Entorhinal cortex, Tshz1+	Neuron_Slc17a7_Bcl6-Tshz2-Syt2.3_8	Posterior cortex	0.011172	0.030602	0.0072878	0.062654
GO_FOREBRAIN_DEVELOPMENT	362	0.197	0.0275	0.045	6.1144e-06		Brain_Cortex	0.00454	0.0135	0.00745	0.54248		Oligodendrocyte.Tnf.Igsf8	Oligodendrocyte_Tnf_Igsf8.9_1	Frontal cortex	0.009593	0.025592	0.006357	0.065655
GO_APOPTOTIC_PROCESS	1792	0.086	0.0256	0.0199	7.9438e-06		Fallopian_Tube	-0.00866	-0.0282	0.0143	0.54603		Deep layer pyramidal cells-Layer 5b	Neuron_Slc17a6-Slc17a7-Slc17a8_Fezf2_Slc17a8.4_1	Frontal cortex	0.00667	0.018089	0.0044773	0.06816
GO_PROTEIN_PHOSPHATASE_BINDING	134	0.283	0.0242	0.0657	8.0929e-06		Adipose_Subcutaneous	-0.0076	-0.0246	0.0127	0.55015		Oligodendrocyte.Trf.Cldn11	Oligodendrocyte_Trf_Cldn11.8_1	Entopeduncular nucleus	0.0094349	0.024741	0.00646	0.072086
GO_NEGATIVE_REGULATION_OF_RESPONSE_TO_STIMULUS	1506	0.094	0.0259	0.0219	9.1085e-06		Small_Intestine_Terminal_Ileum	-0.00582	-0.0178	0.0103	0.57035		Mural.Rgs5Acta2.Ccnd1	Mural_Rgs5Acta2_Ccnd1.3_4	Entopeduncular nucleus	0.0051257	0.014876	0.0035185	0.072595
GO_MESENCHYMAL_CELL_DIFFERENTIATION	204	0.254	0.0268	0.0594	9.2791e-06		Muscle_Skeletal	0.00375	0.0106	0.007	0.59262		Astrocyte.Gja1.Sparc	Astrocyte_Gja1_Sparc.8_3	Posterior cortex	0.0090541	0.025483	0.006223	0.072854
GO_INOSITOL_TETRAKISPHOSPHATE_PHOSPHATASE_ACTIVITY	5	1.57	0.026	0.369	1.0815e-05		Artery_Aorta	-0.00558	-0.0182	0.0119	0.63928		MGE-derived cortical interneurons--basket cells	Neuron_Gad1Gad2_Pvalb-Necab1.2_9	Frontal cortex	0.0089751	0.024524	0.0061881	0.073488
REACTOME_NEGATIVE_REGULATION_OF_THE_PI3K_AKT_NETWORK	108	0.349	0.0268	0.0821	1.0951e-05		Minor_Salivary_Gland	-0.00469	-0.0144	0.0108	0.665		Oligodendrocyte.Tfr.Slco3a1	Oligodendrocyte_Tfr_Slco3a1.10_1	Subthalamic nucleus	0.0093938	0.024945	0.0065158	0.074705
GO_STEM_CELL_DIFFERENTIATION	244	0.224	0.0258	0.0528	1.0998e-05		Brain_Hypothalamus	-0.00367	-0.0106	0.00857	0.66849		Interneuron, OLM1	Neuron_Gad1Gad2_Sst_Spon1.1_5	Hippocampus	0.0062644	0.018255	0.0043644	0.075607
GO_REGULATION_OF_CELL_POPULATION_PROLIFERATION	1495	0.0925	0.0254	0.022	1.2876e-05		Uterus	0.0051	0.017	0.0131	0.69732		Ependyma.Ccdc153	Ependyma_Ccdc153.8_1	Subthalamic nucleus	0.0074239	0.019892	0.0052336	0.078033
GO_POSITIVE_REGULATION_OF_CARDIAC_MUSCLE_TISSUE_DEVELOPMENT	44	0.486	0.0239	0.117	1.5091e-05		Testis	0.00209	0.00666	0.00591	0.72423		Endothelial_Stalk.Flt1.Tgfb2	Endothelial_Stalk_Flt1_Tgfb2.2_3	Entopeduncular nucleus	0.0076369	0.021292	0.0053839	0.078036
GO_REGULATION_OF_CELLULAR_RESPONSE_TO_STRESS	669	0.131	0.0247	0.0314	1.5441e-05		Spleen	0.00268	0.00862	0.00776	0.72954		Neuron.Slc17a6.Rora.Cbln2	Neuron_Slc17a6_Rora_Cbln2.2_8	Thalamus	0.0045787	0.013809	0.003243	0.079007
GO_TRANSCRIPTION_FACTOR_BINDING	610	0.135	0.0243	0.0326	1.7281e-05		Stomach	-0.00446	-0.0131	0.0137	0.74493		Neuron.Gad1Gad2.Synpr-Nnat	Neuron_Gad1Gad2_Synpr-Nnat.1_3	Frontal cortex	0.0034347	0.0096357	0.0024393	0.079564
GO_REGULATION_OF_PRODUCTION_OF_SMALL_RNA_INVOLVED_IN_GENE_SILENCING_BY_RNA	20	0.744	0.0247	0.18	1.8908e-05		Bladder	-0.00427	-0.0139	0.014	0.76017		Deep layer pyramidal cells--layer 5	Neuron_Slc17a7_Parm1_Ndnf.7_1	Frontal cortex	0.0062925	0.017289	0.0045137	0.081654
REACTOME_DISEASE	1023	0.103	0.0238	0.0251	1.9691e-05		Cervix_Endocervix	-0.00344	-0.0114	0.014	0.80564		Rostral migratory stream (RMS)	Neurogenesis_Sox4_Stmn2-Csrp2.2_4	Striatum	0.0079948	0.021952	0.005874	0.086761
GO_EMBRYONIC_FORELIMB_MORPHOGENESIS	33	0.638	0.0272	0.156	2.1133e-05		Artery_Tibial	0.00265	0.00864	0.0117	0.82056		Endothelial_Tip.Dcn.Mgp	Endothelial_Tip_Dcn_Mgp.17_3	Hippocampus	0.0033877	0.010647	0.0024956	0.087325
GO_AT_DNA_BINDING	9	1.09	0.0242	0.266	2.2565e-05		Thyroid	0.00246	0.0081	0.0112	0.82545		Polydendrocyte.Tnr.Ptprz1	Polydendrocyte_Tnr_Ptprz1.9_4	Hippocampus	0.0082378	0.022556	0.0060865	0.087965
PID_INSULIN_PATHWAY	44	0.479	0.0235	0.118	2.5003e-05		Brain_Spinal_cord_cervical_c.1	-0.00206	-0.0061	0.0095	0.82816		Neuron.Slc17a6.Nts	Neuron_Slc17a6_Nts.2_3	Hippocampus	0.01005	0.027751	0.0074365	0.088296
GO_PRODUCTION_OF_SMALL_RNA_INVOLVED_IN_GENE_SILENCING_BY_RNA	51	0.472	0.025	0.116	2.5049e-05		Lung	-0.00212	-0.00689	0.0104	0.83951		Entopeduncular Nucleus (Ent)	Neuron_Gad1Gad2_Tcf7l2.4_5	Entopeduncular nucleus	0.0046285	0.013675	0.0034594	0.090467
GO_PHOSPHATASE_BINDING	179	0.235	0.0232	0.0579	2.5438e-05		Brain_Anterior_cingulate_cortex_BA24	0.00111	0.00315	0.00767	0.88533		CA3 Principal cells	Neuron_Slc17a7_Pvrl3-Inhba.6_7	Hippocampus	0.0057148	0.016896	0.0042799	0.090908
GO_REGULATION_OF_CELLULAR_COMPONENT_MOVEMENT	909	0.115	0.025	0.0283	2.6321e-05		Nerve_Tibial	0.00165	0.00551	0.0122	0.89255		Oligodendrocyte.Tfr.Il33	Oligodendrocyte_Tfr_Il33.10_4	Subthalamic nucleus	0.0069103	0.019504	0.0052151	0.092587
GO_DNA_DAMAGE_RESPONSE_SIGNAL_TRANSDUCTION_BY_P53_CLASS_MEDIATOR	102	0.332	0.0248	0.0825	2.8084e-05		Vagina	0.00133	0.00428	0.013	0.91847		Resident macrophage	Macrophage_C1qb_Mrc1.10_2	Hippocampus	0.0079094	0.022519	0.0060744	0.096451
GO_STEM_CELL_PROLIFERATION	110	0.305	0.0236	0.0763	3.3188e-05		Esophagus_Gastroesophageal_Junction	0.00136	0.00433	0.0158	0.93131		Layer 6	Neuron_Sc17a7_Sema3e-Onecut2.2_18	Posterior cortex	0.009066	0.024269	0.0071029	0.10092
GO_POSITIVE_REGULATION_OF_MUSCLE_TISSUE_DEVELOPMENT	69	0.385	0.0237	0.0972	3.7503e-05		Brain_Nucleus_accumbens_basal_ganglia	0.000596	0.00169	0.00792	0.93997		Deep layer pyramidal cells	Neuron_Slc17a7_Syt6-Kit.3_12	Frontal cortex	0.0050251	0.014352	0.003954	0.1019
GO_TELENCEPHALON_DEVELOPMENT	240	0.217	0.0247	0.0547	3.7595e-05		Brain_Putamen_basal_ganglia	-0.000422	-0.00114	0.00826	0.9593		Neurogenesis (SGZ)	Neurogenesis_Sox4_Cdc20.13_3	Hippocampus	0.0058272	0.016006	0.0046121	0.10322
REACTOME_AKT_PHOSPHORYLATES_TARGETS_IN_THE_NUCLEUS	9	0.846	0.0188	0.215	4.0009e-05		Brain_Amygdala	-0.000165	-0.000453	0.00816	0.98388		Striatum, interneuron	Neuron_Gad1Gad2_Igfbp4_Rgs4.2_24	Globus pallidus	0.0053709	0.015364	0.0042912	0.10536
BIOCARTA_CTCF_PATHWAY	24	0.656	0.0238	0.167	4.313e-05		Brain_Caudate_basal_ganglia	-0.000164	-0.000459	0.00837	0.98435		Resident macrophage	Macrophage_C1qb_Mrc1.6_1	Striatum	0.0075025	0.020659	0.0059969	0.10546
GO_REGULATION_OF_OSTEOBLAST_DIFFERENTIATION	105	0.332	0.0251	0.0848	4.563e-05		Esophagus_Muscularis	0.00026	0.000825	0.0151	0.98624		Endothelial_Tip.Dcn.Dapl1	Endothelial_Tip_Dcn_Dapl1.14_2	Frontal cortex	0.0041974	0.012118	0.0033699	0.10647
REACTOME_INTRACELLULAR_SIGNALING_BY_SECOND_MESSENGERS	294	0.186	0.0235	0.0476	4.7251e-05		Whole_Blood	-7.87e-05	-0.000206	0.00559	0.98877		Globus Pallidus Externus (GP)	Neuron_Gad1Gad2_Elfn1-Grik3.2_17	Globus pallidus	0.0051953	0.014214	0.004184	0.10718
GO_POSITIVE_REGULATION_OF_BIOSYNTHETIC_PROCESS	1860	0.0755	0.0229	0.0195	5.4155e-05		Brain_Hippocampus	7.42e-05	0.000204	0.00839	0.99294		Oligodendrocyte.Trf.Serpinb1a	Oligodendrocyte_Trf_Serpinb1a.1_1	Entopeduncular nucleus	0.0083246	0.022317	0.0067209	0.10775
GO_NEGATIVE_REGULATION_OF_PROTEASOMAL_UBIQUITIN_DEPENDENT_PROTEIN_CATABOLIC_PROCESS	32	0.55	0.023	0.142	5.5918e-05								Polydendrocyte.Tnr.Pdgfa-Pik3r3	Polydendrocyte_Tnr_Pdgfa-Pik3r3.4_1	Globus pallidus	0.003652	0.011277	0.0029621	0.10882
GO_NEGATIVE_REGULATION_OF_CELL_DIFFERENTIATION	659	0.128	0.0239	0.0332	6.0973e-05								Deep layer pyramidal cells--Cortical Subplate	Neuron_Slc17a7-Slc17a8_Syt6-Cplx3.3_10	Frontal cortex	0.0078714	0.022248	0.0063989	0.10934
REACTOME_DOWNREGULATION_OF_ERBB2:ERBB3_SIGNALING	13	0.81	0.0217	0.211	6.1529e-05								red nucleus, magnocellular/parvicellular (RMC/RPC)	Neuron_Slc17a6_C1ql2.3_15	Subthalamic nucleus	0.0036101	0.011028	0.0029363	0.10946
GO_POSITIVE_REGULATION_OF_GENE_EXPRESSION	1840	0.0749	0.0226	0.0195	6.2653e-05								Cortical subplate	Neuron_Slc17a7_Cplx3.13_7	Striatum	0.0047292	0.013198	0.0038615	0.11035
GO_DNA_APURINIC_OR_APYRIMIDINIC_SITE_ENDONUCLEASE_ACTIVITY	12	0.839	0.0215	0.219	6.4356e-05								Mural.Rgs5Acta2.Pdgfa	Mural_Rgs5Acta2_Pdgfa.3_3	Entopeduncular nucleus	0.004828	0.014712	0.0039532	0.111
GO_SOMITE_DEVELOPMENT	87	0.35	0.0242	0.0917	6.7011e-05								Deep layer pyramidal cells	Neuron_Slc17a7_Syt6-Slc24a2.3_6	Frontal cortex	0.008565	0.023552	0.0070303	0.11157
GO_EMBRYO_DEVELOPMENT	946	0.107	0.0238	0.028	6.7604e-05								Globus Pallidus/Nucleus Basalis (GP/NB), cholinergic	Neuron_Chat-Gad1Gad2-Slc17a8_Ngfr.1_1	Globus pallidus	0.0089152	0.024377	0.0073312	0.11199
GO_NEGATIVE_REGULATION_OF_GROWTH	241	0.204	0.0233	0.0534	6.8283e-05								Mural.Rgs5Acta2.Kcnj8	Mural_Rgs5Acta2_Kcnj8.13_2	Subthalamic nucleus	0.0047332	0.013386	0.0039081	0.11294
GO_MACROMOLECULE_CATABOLIC_PROCESS	1278	0.0839	0.0215	0.022	7.0109e-05								Dentate Principal cells	Neuron_Slc17a7_C1ql2-Cck.4_1	Hippocampus	0.0044397	0.012433	0.0037044	0.11537
BIOCARTA_LONGEVITY_PATHWAY	15	0.751	0.0216	0.197	7.1165e-05								Interneuron, (candidate CGE-derived 10)	Gad1Gad2_Htr3a_Chrm2.1_25	Hippocampus	0.0085957	0.023458	0.0072745	0.11869
GO_POSITIVE_REGULATION_OF_PROTEIN_METABOLIC_PROCESS	1515	0.082	0.0227	0.0216	7.1535e-05								Deep layer subiculum	Neuron_Slc17a7-Slc17a6_Nxph3-Cbln2-Htr2c.3_2	Hippocampus	0.0075207	0.02014	0.0064063	0.12022
GO_REGULATION_OF_CELL_DIFFERENTIATION	1708	0.0787	0.023	0.0207	7.366e-05								Endothelial_Tip.Dcn.Mgp-Penk	Endothelial_Tip_Dcn_Mgp-Penk.14_1	Posterior cortex	0.0038045	0.011181	0.0032496	0.12086
GO_PROSTATE_GLAND_DEVELOPMENT	45	0.521	0.0259	0.137	7.5368e-05								Mural.Rgs5Acta2.Abcc9	Mural_Rgs5Acta2_Abcc9.13_3	Frontal cortex	0.0040962	0.012153	0.0035008	0.12099
GO_HISTONE_ACETYLTRANSFERASE_BINDING	27	0.566	0.0218	0.15	7.7853e-05								Endothelial_Tip.Dcn.Col15a1	Endothelial_Tip_Dcn_Col15a1.9_2	Globus pallidus	0.0069684	0.019517	0.0059705	0.12158
GO_REGULATION_OF_PROTEIN_MODIFICATION_PROCESS	1695	0.0771	0.0224	0.0204	7.7883e-05								peripeduncular nucleus & posterior intralaminar thalamic nucleus (PP & PIL)	Neuron_Slc17a6_Shox2.3_11	Subthalamic nucleus	0.0057896	0.016168	0.0050026	0.12358
REACTOME_BINDING_OF_TCF_LEF:CTNNB1_TO_TARGET_GENE_PROMOTERS	8	1.32	0.0277	0.349	7.8953e-05								Basomedial amygdaloid nucleus (BMA)	Neuron_Gad1Gad2_Sphkap-Cpne4.3_8	Globus pallidus	0.0063865	0.01862	0.0055309	0.12412
GO_POSITIVE_REGULATION_OF_DEVELOPMENTAL_PROCESS	1271	0.091	0.0232	0.0242	8.4459e-05								Fast-spiking interneuron, Pvalb+	Neuron_Gad1Gad2_Pvalb_Pvalb-Megf11.14_1	Striatum	0.0079469	0.021181	0.0068952	0.12456
GO_HEAD_DEVELOPMENT	726	0.117	0.0229	0.0311	8.754e-05								Mural.Rgs5Acta2.Cnn1	Mural_Rgs5Acta2_Cnn1.3_5	Entopeduncular nucleus	0.0055906	0.016187	0.0048511	0.12458
GO_CANONICAL_WNT_SIGNALING_PATHWAY	307	0.176	0.0227	0.0472	9.1801e-05								Microglia.C1qb.Tmem119	Microglia_C1qb_Tmem119.11_1	Frontal cortex	0.0045435	0.012727	0.0039639	0.12586
GO_LOCOMOTION	1682	0.0791	0.0229	0.0212	9.2185e-05								Oligodendrocyte.Trf.Il33	Oligodendrocyte_Trf_Il33.8_2	Thalamus	0.007639	0.020628	0.0066757	0.12626
REACTOME_TRANSCRIPTIONAL_REGULATION_BY_RUNX3	94	0.306	0.022	0.0818	9.2438e-05								Polydendrocyte.Tnr.Cspg5	Polydendrocyte_Tnr_Cspg5.10_1	Frontal cortex	0.0046047	0.012935	0.0040294	0.12658
GO_POSITIVE_REGULATION_OF_GROWTH	240	0.198	0.0226	0.053	9.3491e-05								Reuniens thalamic nucleus?	Neuron_Slc17a6_Rora_Nptxr.2_2	Thalamus	0.008496	0.023344	0.007471	0.12774
GO_POSITIVE_REGULATION_OF_PROTEIN_MODIFICATION_PROCESS	1134	0.0918	0.0222	0.0247	0.00010255								Habenula (inferomedial and lateral)	Neuron_Slc17a6_Nrgn.3_9	Thalamus	0.0040064	0.011644	0.0035437	0.12913
PID_RB_1PATHWAY	61	0.387	0.0224	0.104	0.00010354								Oligodendrocyte.Trf.Il33	Oligodendrocyte_Trf_Il33.8_3	Hippocampus	0.0074896	0.020176	0.0066576	0.13031
GO_NEGATIVE_REGULATION_OF_SIGNALING	1267	0.0877	0.0223	0.0237	0.00010527								Cadm2+, not selective	Neuron_Slc17a7_Syt6-Slc24a2.1_6	Posterior cortex	0.005427	0.014543	0.0048431	0.13125
GO_NEGATIVE_REGULATION_OF_CELLULAR_AMIDE_METABOLIC_PROCESS	140	0.245	0.0214	0.066	0.00010561								Endothelial_Stalk.Flt1.Angpt2	Endothelial_Stalk_Flt1_Angpt2.7_6	Globus pallidus	0.0040525	0.011496	0.0036293	0.13209
GO_REGULATION_OF_PHOSPHORUS_METABOLIC_PROCESS	1558	0.0789	0.0221	0.0213	0.00010653								Endothelial_Stalk.Flt1.Mgp	Endothelial_Stalk_Flt1_Mgp.7_3	Globus pallidus	0.0054038	0.014544	0.0048454	0.13238
GO_MUSCLE_TISSUE_DEVELOPMENT	371	0.159	0.0225	0.043	0.00010705								Layer 5a	Neuron_Slc17a7_Bcl6-Npnt.3_10	Posterior cortex	0.0059255	0.017131	0.0053617	0.13456
GO_DEVELOPMENTAL_GROWTH_INVOLVED_IN_MORPHOGENESIS	216	0.216	0.0234	0.0584	0.00010725								Cortical Subplate pyramidal cells	Neuron_Slc17a7-Slc17a8_Syt6-Lancl3.1_2	Posterior cortex	0.0052023	0.014261	0.0047555	0.137
GO_REGULATION_OF_OSSIFICATION	171	0.243	0.0235	0.0658	0.00011022								ventral GP (vGP)	Neuron_Gad1Gad2_Vip.2_21	Globus pallidus	0.0043338	0.012646	0.003962	0.13703
GO_CARDIOBLAST_DIFFERENTIATION	19	0.716	0.0231	0.194	0.00011102								Polydendrocyte.Tnr.Ctps	Polydendrocyte_Tnr_Ctps.5_3	Entopeduncular nucleus	0.004711	0.012847	0.0043734	0.14071
GO_NEGATIVE_REGULATION_OF_STEROID_METABOLIC_PROCESS	25	0.65	0.0241	0.177	0.00012234								Neuron.Gad1Gad2-Th.Nr4a2	Neuron_Gad1Gad2-Th_Nr4a2.5_4	Posterior cortex	0.0071037	0.019161	0.0066141	0.14142
GO_POSITIVE_REGULATION_OF_RESPONSE_TO_OXIDATIVE_STRESS	15	0.84	0.0241	0.229	0.00012325								Retrosplenial areas, layer 5, Npnt+	Neuron_Slc17a7-Slc17a6_Tshz2-Npnt.6_6	Posterior cortex	0.0045504	0.013715	0.0042614	0.14281
GO_BRAIN_MORPHOGENESIS	34	0.539	0.0233	0.147	0.00012473								red nucleus, magnocellular/parvicellular (RMC/RPC)	Neuron_Gad1Gad2_Ttn.3_14	Subthalamic nucleus	0.0044009	0.01239	0.0041532	0.14467
KEGG_PROSTATE_CANCER	86	0.304	0.0208	0.0835	0.00013838								Oligodendrocyte.Trf.Kif5b	Oligodendrocyte_Trf_Kif5b.10_6	Globus pallidus	0.0047083	0.013367	0.004458	0.14546
GO_SIGNAL_TRANSDUCTION_IN_RESPONSE_TO_DNA_DAMAGE	126	0.27	0.0224	0.0745	0.00014532								Lateral CA3 Principal cells	Neuron_Slc17a7_Pvrl3-St18.6_3	Hippocampus	0.0065985	0.018615	0.0062594	0.14591
GO_NEGATIVE_REGULATION_OF_TRANSCRIPTION_BY_RNA_POLYMERASE_II	772	0.105	0.0212	0.029	0.00014632								CA1 Principal cells	Neuron_Slc17a7_Fibcd1-Nrip3.5_2	Hippocampus	0.0037782	0.010685	0.0036186	0.14823
GO_CELL_MOTILITY	1465	0.082	0.0223	0.0226	0.00014636								Rostral migratory stream (RMS)	Neurogenesis_Sox4_Hist1h2al.2_5	Striatum	0.0049796	0.014844	0.0048062	0.15009
GO_NEUROGENESIS	1516	0.0797	0.022	0.0221	0.00015998								Deep layer pyramidal cells	Neuron_Slc17a7_Syt6-Bdnf.3_11	Frontal cortex	0.0058582	0.016293	0.0056559	0.15017
GO_BETA_CATENIN_TCF_COMPLEX_ASSEMBLY	30	0.585	0.0237	0.162	0.00016024								Supramammillary Nucleus (SuM)	Neuron_Slc17a6_Tcf4.3_6	Subthalamic nucleus	0.0076083	0.020814	0.007401	0.15198
GO_REGULATION_OF_STEM_CELL_PROLIFERATION	61	0.37	0.0214	0.103	0.00016788								Entopeduncular Nucleus (Ent), GABA/Glu co-releasing	Neuron_Gad1Gad2-Slc17a6_Cbln1.4_3	Entopeduncular nucleus	0.0062721	0.017655	0.0061341	0.15328
GO_NEGATIVE_REGULATION_OF_PROTEASOMAL_PROTEIN_CATABOLIC_PROCESS	50	0.38	0.0199	0.106	0.00016798								Neurogenesis (SGZ)	Neurogenesis_Sox4_Hist1h2al.13_2	Hippocampus	0.0035233	0.010474	0.0034726	0.15516
GO_NEGATIVE_REGULATION_OF_CELLULAR_PROTEIN_CATABOLIC_PROCESS	76	0.317	0.0204	0.0884	0.00016966								Astrocyte.Gja1.Nnat	Astrocyte_Gja1_Nnat.7_1	Hippocampus	0.0033926	0.010238	0.0033679	0.1569
GO_LATERAL_VENTRICLE_DEVELOPMENT	12	0.904	0.0232	0.253	0.00017263								Anterior thalamus	Neuron_Slc17a6_Rora_Nrp2.2_4	Thalamus	0.0063005	0.017764	0.0063	0.15864
GO_NEGATIVE_REGULATION_OF_CELL_DEVELOPMENT	310	0.171	0.0222	0.048	0.00018184								Layer 5, medial posterior cortex (Retrosplenial cortex (RSG), subiculum)	Neuron_Slc17a7-Slc17a6_Shisa8.6_1	Posterior cortex	0.0064554	0.018006	0.0064574	0.15874
REACTOME_NEURODEGENERATIVE_DISEASES	22	0.647	0.0225	0.182	0.00018581								Supramammillary Nucleus (SuM) Dopaminergic?, Th+/Ddc+	Neuron_Slc17a6-Gad2-Th_Crhbp.3_7	Subthalamic nucleus	0.0072572	0.02019	0.007339	0.16138
GO_REGULATION_OF_DEVELOPMENTAL_GROWTH	303	0.174	0.0223	0.0489	0.00018898								Mural.Rgs5Acta2.Cd9	Mural_Rgs5Acta2_Cd9.13_3	Subthalamic nucleus	0.0061912	0.017304	0.0063909	0.16634
GO_MORPHOGENESIS_OF_AN_EPITHELIUM	506	0.132	0.0218	0.0373	0.00019481								Substantia Innominata (SI)	Neuron_Gad1Gad2_Satb1.2_6	Globus pallidus	0.0039771	0.011078	0.0041712	0.17019
GO_EMBRYO_DEVELOPMENT_ENDING_IN_BIRTH_OR_EGG_HATCHING	598	0.124	0.0221	0.035	0.00019775								Cadm2+ state	Neuron_Gad1Gad2_Cadm2.2_10	Globus pallidus	0.005973	0.016533	0.0062675	0.1703
GO_POSITIVE_REGULATION_OF_RNA_POLYMERASE_II_TRANSCRIPTIONAL_PREINITIATION_COMPLEX_ASSEMBLY	10	0.695	0.0163	0.197	0.00020675								Cortical subplate interneuron	Neuron_Gad1Gad2_Cplx3-Npy.4_2	Posterior cortex	0.0041829	0.01143	0.0043926	0.17049
GO_REGULATION_OF_RESPONSE_TO_OXIDATIVE_STRESS	75	0.339	0.0217	0.0959	0.00020746								dSPN, patch	Neuron_Gad1Gad2_Drd1-Lypd1.10_2	Striatum	0.0065883	0.017904	0.0069234	0.17066
PID_MYC_ACTIV_PATHWAY	78	0.297	0.0194	0.0842	0.00021018								Polydendrocyte.Tnr.Tnr	Polydendrocyte_Tnr_Tnr.6_3	Cerebellum	0.0042446	0.01193	0.0045664	0.17632
GO_FORELIMB_MORPHOGENESIS	40	0.498	0.0234	0.141	0.00021027								Interneuron, OLM2 (CA1 enriched?)	Neuron_Gad1Gad2_Sst_Rbp4.1_8	Hippocampus	0.0043483	0.012665	0.0046803	0.17644
GO_NEGATIVE_REGULATION_OF_RNA_BIOSYNTHETIC_PROCESS	1145	0.0852	0.0207	0.0242	0.00021332								Endothelial_Stalk.Flt1.Car4	Endothelial_Stalk_Flt1_Car4.2_1	Entopeduncular nucleus	0.0062713	0.017179	0.0067725	0.17723
GO_REGULATION_OF_CELL_DEATH	1533	0.0751	0.0209	0.0213	0.00021355								Neuron.Gad1Gad2.Synpr-Sncg	Neuron_Gad1Gad2_Synpr-Sncg.4_5	Posterior cortex	0.0037997	0.010882	0.0041134	0.17782
GO_GLIOGENESIS	269	0.178	0.0215	0.0505	0.00021427								Layer 5a, IEG+	Neuron_Slc17a7_Bcl6-Fos.3_5	Posterior cortex	0.0033066	0.0093279	0.0036134	0.18008
REACTOME_CONSTITUTIVE_SIGNALING_BY_ABERRANT_PI3K_IN_CANCER	74	0.364	0.0232	0.104	0.00021789								Mural.Acta2Rgs5.Acta2	Mural_Acta2Rgs5_Acta2.11_3	Cerebellum	0.0064245	0.017081	0.0071869	0.18569
GO_RESPONSE_TO_PEPTIDE	469	0.132	0.021	0.0376	0.00022027								Cortical subplate interneuron	Neuron_Gad1Gad2_Cplx3-Egln3.4_3	Posterior cortex	0.0061195	0.017309	0.0068622	0.18626
GO_CELLULAR_SENESCENCE	64	0.325	0.0192	0.0925	0.00022444								SNc/VTA	Neuron_Th_Cyp26b1.4_3	Subthalamic nucleus	0.0060289	0.016633	0.0068637	0.18988
GO_POSITIVE_REGULATION_OF_CELLULAR_RESPONSE_TO_DRUG	5	1.45	0.024	0.413	0.00022495								Neuron.Gad1Gad2.Cplx3	Neuron_Gad1Gad2_Cplx3.1_1	Frontal cortex	0.0060472	0.016714	0.0069773	0.19306
GO_HISTONE_H4_ACETYLATION	60	0.348	0.02	0.0993	0.00022733								Nucleus of the lateral olfactory tract (LOT)	Neuron_Slc17a7_Neurod2-Rorb.2_11	Globus pallidus	0.0032368	0.009436	0.0037482	0.19392
GO_OSTEOBLAST_DIFFERENTIATION	194	0.203	0.0209	0.0581	0.00023541								CA1 Principal cells	Neuron_Slc17a7_Fibcd1-Nptx2.5_3	Hippocampus	0.0043405	0.012188	0.0050362	0.19439
GO_REGULATION_OF_CELLULAR_PROTEIN_CATABOLIC_PROCESS	228	0.181	0.0201	0.0517	0.00023776								Entopeduncular Nucleus (Ent) or Zona Incerta, ventral part (ZIV). State signal?	Neuron_Gad1Gad2_Pvalb-Ntng1.4_8	Entopeduncular nucleus	0.0043333	0.012403	0.0050348	0.19472
GO_POSITIVE_REGULATION_OF_STEM_CELL_PROLIFERATION	39	0.462	0.0214	0.132	0.00024191								Endothelial_Tip.Dcn.1500015O10Rik	Endothelial_Tip_Dcn_1500015O10Rik.14_1	Frontal cortex	0.0035514	0.0098593	0.0041513	0.19615
GO_POSITIVE_REGULATION_OF_CELL_GROWTH	148	0.228	0.0205	0.0654	0.00024526								Endothelial_Stalk.Flt1.Gkn3	Endothelial_Stalk_Flt1_Gkn3.12_1	Frontal cortex	0.0041484	0.011811	0.0048509	0.19623
GO_POSITIVE_REGULATION_OF_CELL_POPULATION_PROLIFERATION	859	0.0991	0.021	0.0285	0.00024966								Cajal-retzius	Neuron_Slc17a6_Lhx1.14_1	Hippocampus	0.0036213	0.0101	0.0042545	0.19734
REACTOME_CELLULAR_RESPONSES_TO_STRESS	412	0.133	0.0198	0.0382	0.00025374								generic SN/VTA glutamatergic neuron	Neuron_Slc17a6_Cacna2d1.3_10	Subthalamic nucleus	0.00355	0.009864	0.0041802	0.19788
KEGG_SMALL_CELL_LUNG_CANCER	81	0.308	0.0205	0.0885	0.00025413								Interneuron, Neurogliaform2	Gad1Gad2_Id2_Bcl11b.1_14	Hippocampus	0.0056645	0.015845	0.0067745	0.20154
GO_POSITIVE_REGULATION_OF_RNA_BIOSYNTHETIC_PROCESS	1517	0.0743	0.0206	0.0214	0.00025466								Gfap+ astrocytes	Gja1_Gfap.8_1	Cerebellum	0.0046047	0.012654	0.0055268	0.20238
PID_KIT_PATHWAY	52	0.396	0.0212	0.114	0.0002569								Oligodendrocyte.Tnf.Igsf8-Ctps	Oligodendrocyte_Tnf_Igsf8-Ctps.9_2	Frontal cortex	0.0034391	0.0095077	0.0041631	0.20438
GO_REGULATION_OF_RNA_POLYMERASE_II_TRANSCRIPTIONAL_PREINITIATION_COMPLEX_ASSEMBLY	14	0.601	0.0167	0.173	0.00026361								Mural.Rgs5Acta2.Col3a1	Mural_Rgs5Acta2_Col3a1.16_4	Hippocampus	0.0045366	0.013264	0.0055059	0.20499
PID_PDGFRB_PATHWAY	127	0.25	0.0209	0.0722	0.00026442								Neuron.Slc17a6.Nell1	Neuron_Slc17a6_Nell1.2_5	Hippocampus	0.0026442	0.0079655	0.0032184	0.20567
REACTOME_ESR_MEDIATED_SIGNALING	198	0.198	0.0205	0.0572	0.00027418								Endothelial_Stalk.Flt1.Vwf	Endothelial_Stalk_Flt1_Vwf.2_2	Entopeduncular nucleus	0.0040845	0.010935	0.0050363	0.20869
GO_REGULATION_OF_SMALL_MOLECULE_METABOLIC_PROCESS	317	0.15	0.0197	0.0438	0.00030109								Striatum, dSPNs, neurofilament state+	Neuron_Gad1Gad2_Drd1-Nefm.3_1	Globus pallidus	0.0053801	0.015038	0.0066502	0.20926
GO_DETECTION_OF_MECHANICAL_STIMULUS_INVOLVED_IN_SENSORY_PERCEPTION	28	0.59	0.0231	0.172	0.00030803								Neuron.Gad1Gad2.Synpr-Crispld2	Neuron_Gad1Gad2_Synpr-Crispld2.4_7	Posterior cortex	0.0030235	0.0089923	0.0037668	0.21108
GO_NEGATIVE_REGULATION_OF_PROTEIN_METABOLIC_PROCESS	985	0.0899	0.0204	0.0264	0.00032742								Parafasicular nucleus (PF)	Neuron_Slc17a6_Rora_Calca.2_3	Thalamus	0.0038904	0.011484	0.0048618	0.2118
GO_NEGATIVE_REGULATION_OF_OSTEOBLAST_DIFFERENTIATION	40	0.495	0.0232	0.145	0.00032854								Astrocyte.Gja1.Myoc	Astrocyte_Gja1_Myoc.8_2	Posterior cortex	0.0029472	0.0084222	0.0037428	0.21551
GO_CELLULAR_MACROMOLECULE_CATABOLIC_PROCESS	1067	0.0809	0.019	0.0238	0.00033379								Nucleus basalis (NB)	Neuron_Gad1Gad2-Chat.4_12	Entopeduncular nucleus	0.0038684	0.011009	0.0049257	0.21613
GO_APOPTOTIC_SIGNALING_PATHWAY	565	0.118	0.0204	0.0346	0.00033441								Mural.Rgs5Acta2.Ccnd1	Mural_Rgs5Acta2_Ccnd1.13_2	Frontal cortex	0.0037709	0.010065	0.0048029	0.21619
GO_POSITIVE_REGULATION_OF_LOCOMOTION	513	0.125	0.0207	0.037	0.00035794								MGE-derived cortical interneurons--Martinotti cells	Neuron_Gad1Gad2_Sst-Pdyn.2_2	Frontal cortex	0.0049776	0.013822	0.0063468	0.21645
GO_H4_HISTONE_ACETYLTRANSFERASE_ACTIVITY	19	0.535	0.0173	0.159	0.00036735								Neuron.Slc17a7.Syt6-Tox	Neuron_Slc17a7_Syt6-Tox.1_7	Posterior cortex	0.0053091	0.01471	0.0067886	0.2171
GO_REGULATION_OF_PROTEIN_CATABOLIC_PROCESS	347	0.142	0.0195	0.0423	0.00037548								Subthalamic Nucleus (STN), maybe ENT as well	Neuron_Slc17a6_Pitx2.4_6	Entopeduncular nucleus	0.0035615	0.0096231	0.0046051	0.21965
GO_HEART_DEVELOPMENT	524	0.125	0.0209	0.037	0.0003787								Subthalamic nucleus (STN)	Neuron_Slc17a6_Pitx2.3_4	Thalamus	0.0059817	0.016481	0.0077612	0.22044
GO_DEVELOPMENTAL_CELL_GROWTH	203	0.196	0.0206	0.0589	0.00042895								MGE-derived cortical interneurons--basket cells	Neuron_Gad1Gad2_Pvalb.2_7	Frontal cortex	0.0033619	0.009193	0.0043736	0.22105
GO_MAMMARY_GLAND_DEVELOPMENT	135	0.235	0.0202	0.0707	0.00044193								Interneuron, OLM4 (Dentate enriched?)	Neuron_Gad1Gad2_Sst_Pcdh11x.1_10	Hippocampus	0.0055127	0.014732	0.0071928	0.22172
GO_NEUROFILAMENT_CYTOSKELETON_ORGANIZATION	7	0.926	0.0182	0.279	0.00044464								Polydendrocyte.Tnr.Bmp4	Polydendrocyte_Tnr_Bmp4.5_1	Entopeduncular nucleus	0.0029752	0.0083929	0.0038955	0.22252
GO_POSITIVE_REGULATION_OF_DNA_TEMPLATED_TRANSCRIPTION_INITIATION	25	0.498	0.0185	0.15	0.00045462								Endothelial_Tip.Dcn.Ifitm1	Endothelial_Tip_Dcn_Ifitm1.9_3	Globus pallidus	0.002976	0.0083281	0.0039218	0.22398
GO_OSSIFICATION	356	0.145	0.0202	0.0439	0.0004579								Substantia Innominata (SI)	Neuron_Slc17a6_Rspo3.2_9	Globus pallidus	0.0025646	0.007609	0.003385	0.22434
WNT_SIGNALING	87	0.298	0.0206	0.0901	0.00046948								Interneuron, CA1 lacunosum moleculare1?	Gad1Gad2_Cplx3_Rxfp1.1_11	Hippocampus	0.0057351	0.015788	0.0076678	0.22725
GO_RESPONSE_TO_PEPTIDE_HORMONE	398	0.135	0.0198	0.0408	0.00047206								Microglia.C1qb.Tmem119	Microglia_C1qb_Tmem119.11_1	Posterior cortex	0.0034375	0.0093412	0.0046224	0.22854
GO_GLIAL_CELL_MIGRATION	47	0.421	0.0214	0.127	0.00047315								Oligodendrocyte.Trf.Klk6	Oligodendrocyte_Trf_Klk6.8_1	Thalamus	0.0029601	0.0088779	0.0039959	0.22942
GO_NUCLEAR_BODY	707	0.0952	0.0184	0.029	0.00050805								Entorhinal cortex	Neuron_Slc17a7_Nxph3-Ajap1.3_11	Hippocampus	0.0031783	0.0086554	0.0043141	0.23065
GO_POSITIVE_REGULATION_OF_PHOSPHORUS_METABOLIC_PROCESS	1004	0.0872	0.0199	0.0266	0.00051749								Endothelial_Stalk.Flt1.Cfh	Endothelial_Stalk_Flt1_Cfh.12_4	Frontal cortex	0.0054377	0.014781	0.0074266	0.23203
GO_PATTERN_SPECIFICATION_PROCESS	418	0.14	0.021	0.0428	0.00052779								Deep layer pyramidal cells (IEG)	Neuron_Slc17a7_Syt6-Fos.3_13	Frontal cortex	0.002219	0.0069205	0.0030706	0.23495
GO_CARDIAC_CHAMBER_FORMATION	12	0.832	0.0214	0.254	0.00052818								Astrocyte.Gja1.Sparc-Car2	Astrocyte_Gja1_Sparc-Car2.4_2	Striatum	0.0046365	0.012413	0.0064264	0.23531
GO_PROTEIN_DOMAIN_SPECIFIC_BINDING	658	0.103	0.0192	0.0313	0.00053396								Polydendrocyte.Tnr.Bmp4	Polydendrocyte_Tnr_Bmp4.4_4	Globus pallidus	0.0028396	0.0080475	0.0039391	0.2355
GO_NEGATIVE_REGULATION_OF_DOUBLE_STRAND_BREAK_REPAIR_VIA_NONHOMOLOGOUS_END_JOINING	6	0.952	0.0173	0.291	0.00054316								Oligodendrocyte.Tfr.Tmem2	Oligodendrocyte_Tfr_Tmem2.9_2	Posterior cortex	0.0024951	0.0074405	0.0034734	0.23628
GO_PHOSPHATIDYLINOSITOL_TRISPHOSPHATE_PHOSPHATASE_ACTIVITY	4	1.27	0.0188	0.389	0.00055362								VTA (dorsal VTA)	Neuron_Th_C1ql3.4_4	Subthalamic nucleus	0.0025824	0.0074454	0.0036084	0.23711
GO_POSITIVE_REGULATION_OF_PROTEIN_KINASE_B_SIGNALING	163	0.214	0.0202	0.0658	0.00056794								Endothelial_Stalk.Flt1.Car4	Endothelial_Stalk_Flt1_Car4.7_1	Striatum	0.0038967	0.010935	0.0054813	0.23858
GO_CENTROMERIC_SISTER_CHROMATID_COHESION	11	0.946	0.0233	0.291	0.00057047								Mural.Rgs5Acta2.Cbr2	Mural_Rgs5Acta2_Cbr2.13_4	Subthalamic nucleus	0.0051927	0.014342	0.007346	0.23983
GO_POSITIVE_REGULATION_OF_CELL_DIFFERENTIATION	906	0.0919	0.02	0.0282	0.0005727								Endothelial_Stalk.Flt1.Gkn3	Endothelial_Stalk_Flt1_Gkn3.4_1	Thalamus	0.0025125	0.0072298	0.0035957	0.24236
GO_NEGATIVE_REGULATION_OF_NERVOUS_SYSTEM_DEVELOPMENT	287	0.163	0.0204	0.0502	0.00057729								Astrocyte.Gja1.Myoc	Astrocyte_Gja1_Myoc.11_1	Thalamus	0.0043186	0.011865	0.0062987	0.24648
GO_PROTEIN_KINASE_B_SIGNALING	240	0.174	0.0198	0.0535	0.00058265								Medial entorrhinal cortexm, Reln+/Cbln1+	Neuron_Slc17a7_Reln.5_10	Hippocampus	0.0035994	0.0094772	0.00526	0.2469
GO_REGULATION_OF_CARDIOCYTE_DIFFERENTIATION	47	0.37	0.0188	0.114	0.00058869								Mural.Rgs5Acta2.Acta2	Mural_Rgs5Acta2_Acta2.8_1	Globus pallidus	0.0029439	0.0081066	0.0043485	0.24922
REACTOME_CONSTITUTIVE_SIGNALING_BY_AKT1_E17K_IN_CANCER	25	0.459	0.017	0.142	0.00060454								central amygdaloid nucleus, medial division, anterodorsal part (CeMAD)	Neuron_Gad1Gad2_Vipr2.3_10	Globus pallidus	0.0044951	0.012315	0.0066586	0.24982
GO_REGULATION_OF_WNT_SIGNALING_PATHWAY	333	0.147	0.0197	0.0453	0.00060704								Ventral Globus Pallidus Externus (vGP) / Ventral Pallidum (VP) / magnocellular	Neuron_Gad1Gad2_Trdn.2_16	Globus pallidus	0.0027195	0.0078488	0.0040895	0.25303
GO_MULTIVESICULAR_BODY	43	0.379	0.0184	0.117	0.00060705								SN/VTA (SNr)	Neuron_Gad1Gad2_Tmem132c.3_19	Subthalamic nucleus	0.0043351	0.01219	0.0065592	0.25434
GO_HEAT_SHOCK_PROTEIN_BINDING	115	0.236	0.0187	0.0729	0.0006127								Deep layer pyramidal cells-Etv1 typically marks layer 5b, but some expression	Neuron_Slc17a7_Syt6-Etv1.3_2	Frontal cortex	0.004546	0.012635	0.0069013	0.25505
GO_POSITIVE_REGULATION_OF_OXIDATIVE_STRESS_INDUCED_CELL_DEATH	12	0.816	0.021	0.252	0.00061377								Neuron.Gad1Gad2.Cplx3-Crim1	Neuron_Gad1Gad2_Cplx3-Crim1.1_9	Frontal cortex	0.0019798	0.0059996	0.0030098	0.25534
GO_CORTICOSTERONE_SECRETION	5	1.13	0.0187	0.349	0.00061745								Endothelial_Stalk.Flt1.Car4	Endothelial_Stalk_Flt1_Car4.12_1	Posterior cortex	0.0032837	0.0087506	0.0049983	0.25561
GO_REGULATION_OF_NUCLEOBASE_CONTAINING_COMPOUND_METABOLIC_PROCESS	478	0.117	0.0187	0.0361	0.00062191								Polydendrocyte.Tnr.Dlx1	Polydendrocyte_Tnr_Dlx1.10_2	Posterior cortex	0.0018249	0.0056701	0.0028071	0.25782
GO_CELL_LEADING_EDGE	382	0.137	0.0196	0.0424	0.00062891								Endothelial_Tip.Dcn.Ifitm1	Endothelial_Tip_Dcn_Ifitm1.14_2	Subthalamic nucleus	0.0037023	0.009638	0.0058286	0.26265
PID_MYC_PATHWAY	25	0.475	0.0176	0.147	0.00062907								Neurogenesis (SGZ)	Neurogenesis_Sox4_Efhd2.13_1	Hippocampus	0.0046098	0.012644	0.0072741	0.26314
GO_NEGATIVE_REGULATION_OF_CENTRIOLE_REPLICATION	8	0.773	0.0162	0.24	0.00063141								Ependymal	Ependymal_Ccdc153.6_1	Globus pallidus	0.0036272	0.010465	0.0058017	0.26593
GO_CELL_AGING	101	0.239	0.0178	0.0743	0.00064293								Oligodendrocyte.Tnr.Rps24	Oligodendrocyte_Tnr_Rps24.11_1	Subthalamic nucleus	0.0027211	0.007395	0.0043895	0.26766
GO_NEGATIVE_REGULATION_OF_LOCOMOTION	298	0.154	0.0196	0.0479	0.00064702								Astrocyte.Gja1.Crym	Astrocyte_Gja1_Crym.5_2	Globus pallidus	0.0026096	0.0070739	0.0043635	0.27491
GO_PRESYNAPTIC_MEMBRANE_ASSEMBLY	6	1.12	0.0203	0.348	0.0006523								Mural.Rgs5Acta2.Olfr558	Mural_Rgs5Acta2_Olfr558.8_1	Striatum	0.0023926	0.0071448	0.0040639	0.27802
GO_REGULATION_OF_GENE_SILENCING	141	0.209	0.0184	0.0652	0.00066793								Retrosplenial cortex (RSG)/Entorhinal cortex, Layer 2/3	Neuron_Sc17a7_Calb1-Tshz2.2_2	Posterior cortex	0.0037686	0.010213	0.0064375	0.27914
GO_CYTOSKELETON_DEPENDENT_CYTOKINESIS	95	0.251	0.0181	0.0783	0.00066919								Layer 2/3	Neuron_Sc17a7_Calb1-Lpl-Penk.2_7	Posterior cortex	0.0029335	0.007728	0.0051734	0.28535
GO_EMBRYONIC_CAMERA_TYPE_EYE_DEVELOPMENT	36	0.458	0.0204	0.143	0.00066935								Oligodendrocyte.Tfr.Klk6	Oligodendrocyte_Tfr_Klk6.9_3	Posterior cortex	0.0020036	0.0058116	0.0035577	0.28666
GO_NEGATIVE_REGULATION_OF_MULTICELLULAR_ORGANISMAL_PROCESS	1114	0.0815	0.0196	0.0255	0.00070231								Deep layer pyramidal cells--layer 5	Neuron_Slc17a7_Parm1_Nefm.7_6	Frontal cortex	0.0042285	0.011686	0.0075359	0.28736
GO_DEVELOPMENTAL_PROCESS_INVOLVED_IN_REPRODUCTION	622	0.106	0.0193	0.0332	0.00070533								Deep layer pyramidal cells	Neuron_Slc17a7_Syt6-Efna5.3_3	Frontal cortex	0.0038844	0.010688	0.0069256	0.28745
GO_NEGATIVE_REGULATION_OF_CELLULAR_CATABOLIC_PROCESS	222	0.167	0.0184	0.0525	0.00071123								Endothelial_Stalk.Flt1.Car4	Endothelial_Stalk_Flt1_Car4.12_3	Subthalamic nucleus	0.0042791	0.011817	0.0076418	0.28776
BIOCARTA_EFP_PATHWAY	16	0.668	0.0198	0.21	0.00072785								Neuron.Gad1Gad2.Cplx3-Reln	Neuron_Gad1Gad2_Cplx3-Reln.1_2	Frontal cortex	0.0025673	0.007526	0.0046836	0.2918
GO_EPITHELIAL_TO_MESENCHYMAL_TRANSITION	129	0.235	0.0198	0.074	0.00073592								Oligodendrocyte.Trf.Il33	Oligodendrocyte_Trf_Il33.1_4	Entopeduncular nucleus	0.0031578	0.0086015	0.0059018	0.29631
GO_PROSTATE_GLAND_GROWTH	9	1.03	0.0229	0.324	0.00074201								Layer 6a	Neuron_Slc17a7_Syt6-Nefm.1_8	Posterior cortex	0.0036882	0.010238	0.0069071	0.29668
GO_NEGATIVE_REGULATION_OF_PROTEOLYSIS_INVOLVED_IN_CELLULAR_PROTEIN_CATABOLIC_PROCESS	63	0.306	0.018	0.0964	0.00074566								Unipolar brush cell	Neuron_Slc17a6_Sln.4_1	Cerebellum	0.0023823	0.0063688	0.0044803	0.29747
GO_MRNA_3_UTR_BINDING	70	0.281	0.0174	0.0887	0.00075507								Substantia Innominata (SI)	Neuron_Gad1Gad2_Trh.2_23	Globus pallidus	0.0019654	0.0054991	0.0037474	0.29998
GO_NEGATIVE_REGULATION_OF_EPITHELIAL_CELL_MIGRATION	63	0.337	0.0198	0.107	0.00077313								MyelinProcesses	Oligodendrocyte_Trf_Ndrg2.8_2	Hippocampus	0.0028316	0.0070713	0.0054143	0.30049
GO_SOMATIC_STEM_CELL_DIVISION	22	0.567	0.0197	0.179	0.00077588								Dentate hilum?	Neuron_Slc17a7_Calb2-Vgll3.6_5	Hippocampus	0.0036418	0.0099393	0.0069756	0.30081
REACTOME_PI3K_EVENTS_IN_ERBB2_SIGNALING	16	0.657	0.0195	0.208	0.00078243								Layer 5a	Neuron_Slc17a7_Bcl6-Dditl.3_2	Posterior cortex	0.0032351	0.0092053	0.0063192	0.30435
GO_REGULATION_OF_RNA_METABOLIC_PROCESS	207	0.168	0.0179	0.0534	0.00080037								Striatum, interneuron	Neuron_Gad1Gad2_Sst.2_5	Globus pallidus	0.0029403	0.0076898	0.0057492	0.30453
GO_AMINE_BIOSYNTHETIC_PROCESS	20	0.514	0.0171	0.163	0.00081651								Oligodendrocyte.Trf.Plin3	Oligodendrocyte_Trf_Plin3.8_1	Hippocampus	0.002385	0.0063605	0.0046649	0.30458
GO_HEPATICOBILIARY_SYSTEM_DEVELOPMENT	136	0.22	0.0189	0.0697	0.00081974								CA3 Principal cells	Neuron_Slc17a7_Pvrl3-Grm5.6_2	Hippocampus	0.0026134	0.007248	0.0051798	0.30695
GO_ANTRAL_OVARIAN_FOLLICLE_GROWTH	8	1.09	0.0229	0.346	0.00082441								Hippocampus Excitatory Neuron	Neuron_Slc17a7_C1ql3.1_1	Subthalamic nucleus	0.0032425	0.0092219	0.0065642	0.31067
GO_CELLULAR_RESPONSE_TO_ENDOGENOUS_STIMULUS	1290	0.0743	0.0191	0.0236	0.00083521								Anterodorsal thalamic nucleus	Neuron_Slc17a6_Rora_C1ql2.2_5	Thalamus	0.0030773	0.0082142	0.0063159	0.31305
GO_RESPONSE_TO_INSULIN	252	0.157	0.0184	0.05	0.00083565								Anterior pretectal nucleus (APT)	Neuron_Slc17a6_Ebf1.3_10	Thalamus	0.0018112	0.0055617	0.0038644	0.31965
GO_CENTRAL_NERVOUS_SYSTEM_DEVELOPMENT	921	0.0877	0.0192	0.0279	0.00083622								Interneuron, (candidate CGE-derived 4)	Gad1Gad2_Htr3a_Efba5.1_19	Hippocampus	0.0020565	0.0062349	0.0044356	0.32146
GO_POSITIVE_REGULATION_OF_RESPONSE_TO_REACTIVE_OXYGEN_SPECIES	6	1.22	0.0221	0.388	0.00084649								Polydendrocyte.Tnr.Cyth3	Polydendrocyte_Tnr_Cyth3.4_7	Globus pallidus	0.002829	0.0081748	0.0061605	0.32304
GO_NEGATIVE_REGULATION_OF_PROTEIN_CATABOLIC_PROCESS	116	0.229	0.0182	0.073	0.00086444								Interneuron, Olm	Neuron_Gad1Gad2_Sst_Atp2b4.1_3	Hippocampus	0.0031346	0.0086811	0.0068483	0.32358
GO_TRANSCRIPTION_COREGULATOR_ACTIVITY	531	0.108	0.0182	0.0346	0.00089497								SNc	Neuron_Th_Vcan.4_5	Subthalamic nucleus	0.0033678	0.0092916	0.0074077	0.32469
GO_POSITIVE_REGULATION_OF_TRANSFERASE_ACTIVITY	615	0.103	0.0186	0.033	0.00091035								Endothelial_Tip.Dcn.Mgp-Clu	Endothelial_Tip_Dcn_Mgp-Clu.14_2	Posterior cortex	0.0026255	0.0068199	0.005783	0.32492
GO_CHROMATIN	507	0.107	0.0177	0.0345	0.00093326								Polydendrocyte.Tnr.Pdgfa	Polydendrocyte_Tnr_Pdgfa.12_1	Thalamus	0.0016284	0.0047097	0.0036333	0.32701
GO_PROTEIN_CONTAINING_COMPLEX_ASSEMBLY	1752	0.0601	0.0177	0.0193	0.00093536								Subiculum	Neuron_Slc17a7-Slc17a6_Nxph3-Nts.3_1	Hippocampus	0.0025503	0.0071643	0.0059102	0.33305
GO_CHROMATIN_ASSEMBLY	132	0.218	0.0185	0.0702	0.00094496								Interneuron, OLM3 (CA1 enriched?)	Neuron_Gad1Gad2_Sst_Grm1.1_9	Hippocampus	0.0031258	0.0085511	0.0074171	0.33672
REACTOME_CELLULAR_SENESCENCE	173	0.18	0.0174	0.058	0.00097631								Granule cells	Neuron_Slc17a7_Gabra6.1_1	Cerebellum	0.0031685	0.0087685	0.007536	0.33708
GO_RNA_POLYMERASE_II_PREINITIATION_COMPLEX_ASSEMBLY	24	0.454	0.0165	0.147	0.00098627								Interneuron, Basket 1	Neuron_Gad1Gad2_Pvalb_Tac1.1_6	Hippocampus	0.0014977	0.0043981	0.0036314	0.34002
GO_SMAD_BINDING	75	0.288	0.0185	0.0933	0.0010162								ventral lateral geniculate nucleus, magnocellular part (VLGMC)?	Neuron_Gad1Gad2_Otx2.4_11	Entopeduncular nucleus	0.0014126	0.0041709	0.0034597	0.34153
GO_NEGATIVE_REGULATION_OF_LIPID_METABOLIC_PROCESS	67	0.303	0.0184	0.0981	0.0010177								Endothelial_Stalk.Flt1.Vwf	Endothelial_Stalk_Flt1_Vwf.12_2	Posterior cortex	0.0012956	0.0037378	0.0031902	0.34233
GO_TISSUE_MORPHOGENESIS	633	0.103	0.0189	0.0334	0.0010294								Choroid_Plexus.Ttr	Choroid_Plexus_Ttr.9_1	Cerebellum	0.0016687	0.0045968	0.0041213	0.34278
GO_REGULATION_OF_GENE_EXPRESSION_EPIGENETIC	306	0.135	0.0173	0.0437	0.0010429								Subiculum/Parasubiculum	Neuron_Sc17a7_Fermt1.2_12	Posterior cortex	0.0029117	0.0081374	0.0071974	0.34291
GO_HETEROCHROMATIN_ORGANIZATION	18	0.621	0.0195	0.202	0.0010458								Entorhinal cortex	Neuron_Slc17a7_Nxph3-Hpcal-Igfbp4.3_6	Hippocampus	0.0024226	0.0067621	0.0059946	0.34306
GO_CELLULAR_RESPONSE_TO_INSULIN_STIMULUS	202	0.172	0.018	0.0558	0.0010595								Deep layer pyramidal cells--layer 5	Neuron_Slc17a7_Parm1_Nnat.7_2	Frontal cortex	0.0027368	0.0075029	0.0068562	0.34488
REACTOME_SIGNALING_BY_WNT_IN_CANCER	32	0.436	0.0183	0.142	0.0010835								Mural.Rgs5Acta2.Cnn1	Mural_Rgs5Acta2_Cnn1.5_1	Thalamus	0.0027597	0.0075265	0.0069969	0.34664
GO_NEURON_DIFFERENTIATION	1275	0.0737	0.0188	0.024	0.0010918								Endothelial_Tip.Dcn.Mgp	Endothelial_Tip_Dcn_Mgp.14_1	Subthalamic nucleus	0.0026402	0.0073469	0.0067009	0.34679
GO_NEGATIVE_REGULATION_OF_ANIMAL_ORGAN_MORPHOGENESIS	30	0.484	0.0197	0.158	0.001093								Polydendrocyte.Tnr.Ctps	Polydendrocyte_Tnr_Ctps.12_2	Thalamus	0.0018778	0.0055418	0.0047724	0.34699
GO_POSITIVE_REGULATION_OF_TRANSCRIPTION_BY_RNA_POLYMERASE_II	1123	0.076	0.0183	0.0249	0.0011284								Astrocyte.Gja1.Igfbp2	Astrocyte_Gja1_Igfbp2.7_3	Subthalamic nucleus	0.0013345	0.0039156	0.0034011	0.34739
BIOCARTA_PITX2_PATHWAY	16	0.666	0.0198	0.219	0.0011513								Oligodendrocyte.Trf.Klk6	Oligodendrocyte_Trf_Klk6.10_2	Globus pallidus	0.0017114	0.0049355	0.0043955	0.34851
PID_IGF1_PATHWAY	29	0.45	0.018	0.148	0.0011552								Zona Incerta, ventral part (ZIV) and/or Lateral hypothalamus (LH)	Neuron_Gad1Gad2_Dlk1.4_4	Entopeduncular nucleus	0.0021653	0.0057295	0.0055783	0.34895
GO_HETEROCHROMATIN_ASSEMBLY	10	0.827	0.0194	0.271	0.0011582								Interneuron, Basket 1	Neuron_Gad1Gad2_Pvalb_Gfra1.1_7	Hippocampus	0.0026111	0.0072499	0.006757	0.34959
GO_ORGANIC_HYDROXY_COMPOUND_BIOSYNTHETIC_PROCESS	248	0.153	0.0178	0.0503	0.0011609								Microglia.C1qb.Tmem119	Microglia_C1qb_Tmem119.11_1	Globus pallidus	0.0024951	0.0068433	0.0065562	0.35176
GO_GLYCOPROTEIN_METABOLIC_PROCESS	127	0.217	0.0181	0.0712	0.0011699								SN/VTA (SNr)	Neuron_Gad1Gad2_Sema3e.3_13	Subthalamic nucleus	0.0010453	0.0032344	0.0027559	0.35224
GO_NEGATIVE_REGULATION_OF_CELL_GROWTH	172	0.186	0.018	0.0613	0.0011834								Astrocyte.Gja1.Cst3	Astrocyte_Gja1_Cst3.7_2	Subthalamic nucleus	0.0018303	0.004988	0.0048625	0.35331
GO_MITOTIC_CELL_CYCLE	938	0.0784	0.0173	0.0258	0.0011922								Postsubiculum	Neuron_Slc17a7_Ptgfr.5_13	Hippocampus	0.0016337	0.0046312	0.0043442	0.35344
REACTOME_CS_DS_DEGRADATION	12	0.655	0.0168	0.216	0.0012134								Astrocyte.Gja1.Vegfa	Astrocyte_Gja1_Vegfa.11_2	Thalamus	0.0021796	0.0061155	0.0058122	0.35383
GO_REGULATION_OF_OXIDATIVE_STRESS_INDUCED_CELL_DEATH	57	0.341	0.019	0.112	0.0012241								Deep layer pyramidal cells--layer 5	Neuron_Slc17a7_Parm1_Tshz2.7_7	Frontal cortex	0.002563	0.0071553	0.0068721	0.35459
GO_HEPATOCYTE_DIFFERENTIATION	15	0.637	0.0183	0.21	0.0012326								Neuron.Gad1Gad2.Pvalb-Nefm	Neuron_Gad1Gad2_Pvalb-Nefm.5_2	Posterior cortex	0.00213	0.0060052	0.0057731	0.35608
GO_CORPUS_CALLOSUM_DEVELOPMENT	16	0.651	0.0193	0.215	0.0012343								Thalamic reticular nucleus, TRN+	Neuron_Gad1Gad2_Six3-Pvalb.4_2	Entopeduncular nucleus	0.0027941	0.0077191	0.0076544	0.35755
GO_CHROMOSOME_ORGANIZATION	1090	0.0726	0.0172	0.024	0.0012357								Retrosplenial cortex (RSG)/Subiculum/Parasubiculum	Neuron_Slc17a7-Slc17a6_Tshz2.2_14	Posterior cortex	0.0024914	0.006852	0.0068278	0.3576
REACTOME_NUCLEOBASE_CATABOLISM	36	0.36	0.016	0.119	0.0012367								Neuron.Gad1Gad2.Synpr-Pcdh11x	Neuron_Gad1Gad2_Synpr-Pcdh11x.4_9	Posterior cortex	0.0014871	0.0041944	0.0040826	0.35784
GO_GLUCOCORTICOID_SECRETION	11	0.721	0.0177	0.238	0.0012374								Polydendrocyte.Tnr.Cspg5	Polydendrocyte_Tnr_Cspg5.9_3	Hippocampus	0.0019716	0.0057093	0.0055391	0.36095
GO_PROXIMAL_PROMOTER_SEQUENCE_SPECIFIC_DNA_BINDING	511	0.109	0.018	0.036	0.0012398								Layer 5, Retrosplenial cortex (RSG) and Subiculum, Tshz2+	Neuron_Slc17a7-Slc17a8_Fezf2-Slc17a8.7_1	Posterior cortex	0.0015117	0.0040768	0.0042721	0.36172
GO_AMINOGLYCAN_METABOLIC_PROCESS	126	0.216	0.0179	0.0713	0.0012502								Mural.Acta2Rgs5.Abcc9	Mural_Acta2Rgs5_Abcc9.13_5	Posterior cortex	0.0022262	0.0063512	0.0063361	0.36266
GO_ATRIAL_SEPTUM_DEVELOPMENT	20	0.588	0.0195	0.195	0.0012667								Neuron.Slc17a6.Htr1a	Neuron_Slc17a6_Htr1a.2_2	Hippocampus	0.0019748	0.0055361	0.0056758	0.36395
GO_PRESYNAPTIC_MEMBRANE_ORGANIZATION	8	0.89	0.0187	0.295	0.0012673								Endothelial_Stalk.Flt1.Lrg1	Endothelial_Stalk_Flt1_Lrg1.12_5	Frontal cortex	0.0018024	0.0051497	0.0052097	0.36468
GO_NEGATIVE_REGULATION_OF_DEVELOPMENTAL_GROWTH	97	0.266	0.0194	0.0883	0.0012824								Oligodendrocyte.Trf.Klk6	Oligodendrocyte_Trf_Klk6.6_2	Cerebellum	0.0025088	0.0066045	0.0077203	0.37261
GO_NUCLEOPLASM_PART	1021	0.0731	0.0168	0.0242	0.0012874								Microglia	Microglia_C1qb_Tmem119-Fos.11_3	Posterior cortex	0.0023437	0.0065935	0.007234	0.37298
PID_RET_PATHWAY	39	0.374	0.0173	0.124	0.0012881								GABAergic, K/Na Channel State	Neuron_Gad1Gad2_Gad2-Kcnc3.3_16	Subthalamic nucleus	0.00091147	0.0028423	0.0028252	0.37349
GO_GLAND_MORPHOGENESIS	115	0.25	0.0199	0.0831	0.0012912								Astrocyte.Gja1.Igfbp2	Astrocyte_Gja1_Igfbp2.8_1	Posterior cortex	0.00213	0.0057542	0.0067382	0.37596
GO_POSITIVE_REGULATION_OF_GLYCOGEN_METABOLIC_PROCESS	18	0.585	0.0184	0.194	0.0013041								Microglia	Microglia_C1qb_Tmem119-Junb.11_4	Posterior cortex	0.00087361	0.0027654	0.0029024	0.38171
GO_NEGATIVE_REGULATION_OF_CHOLESTEROL_BIOSYNTHETIC_PROCESS	5	1.1	0.0183	0.366	0.0013092								Layer 2/3	Neuron_Sc17a7_Calb1-Lpl.2_5	Posterior cortex	0.0019892	0.0054814	0.0067419	0.38398
GO_POSITIVE_REGULATION_OF_REACTIVE_OXYGEN_SPECIES_BIOSYNTHETIC_PROCESS	48	0.36	0.0185	0.12	0.0013192								Mural.Acta2Rgs5.Acta2	Mural_Acta2Rgs5_Acta2.13_1	Posterior cortex	0.0019077	0.0052169	0.0065354	0.38518
GO_ANTERIOR_POSTERIOR_PATTERN_SPECIFICATION	199	0.19	0.0197	0.0633	0.0013654								Cortical Subplate pyramidal cells	Neuron_Slc17a7_Syt6-Cplx3.1_1	Posterior cortex	0.001455	0.0041712	0.0049953	0.38542
GO_REGULATION_OF_MICROTUBULE_BASED_PROCESS	203	0.159	0.0167	0.053	0.001381								CA3 Principal cells	Neuron_Slc17a7_Pvrl3-Fos.6_8	Hippocampus	0.0012856	0.0035084	0.0045565	0.38892
GO_NEGATIVE_REGULATION_OF_CATABOLIC_PROCESS	274	0.142	0.0173	0.0476	0.0013875								Mural.Rgs5Acta2.Car4	Mural_Rgs5Acta2_Car4.5_2	Thalamus	0.00088192	0.0025835	0.0031328	0.38916
GO_CIRCULATORY_SYSTEM_DEVELOPMENT	994	0.0825	0.0188	0.0276	0.0014071								Mural.Rgs5Acta2.Cnn1	Mural_Rgs5Acta2_Cnn1.8_2	Striatum	0.0020395	0.0056519	0.0075207	0.39313
GO_PROTEIN_CATABOLIC_PROCESS	840	0.0799	0.0168	0.0268	0.0014159								Resident macrophage	Microglia_C1qb_Mrc1-Tmem119.5_1	Cerebellum	0.0018698	0.0052413	0.0069156	0.39344
GO_ORGANONITROGEN_COMPOUND_CATABOLIC_PROCESS	1176	0.0691	0.017	0.0232	0.0014272								Endothelial_Tip.Dcn.Alcam	Endothelial_Tip_Dcn_Alcam.14_3	Subthalamic nucleus	0.0015466	0.0042517	0.0058359	0.3955
GO_GROWTH_FACTOR_BINDING	135	0.217	0.0187	0.0728	0.0014283								iSPN	Neuron_Gad1Gad2_Adora2a-Nnat.11_2	Striatum	0.0010292	0.0031265	0.004135	0.40172
GO_NEGATIVE_REGULATION_OF_CARDIAC_MUSCLE_CELL_PROLIFERATION	12	0.853	0.0219	0.286	0.0014288								Polydendrocyte.Tnr.Pdgfa	Polydendrocyte_Tnr_Pdgfa.9_1	Hippocampus	0.00059638	0.001805	0.0024012	0.40193
REACTOME_EXTRA_NUCLEAR_ESTROGEN_SIGNALING	74	0.269	0.0171	0.0901	0.0014334								Neuron.Gad1Gad2.Sst-Crh	Neuron_Gad1Gad2_Sst-Crh.5_5	Posterior cortex	0.0017056	0.004753	0.0068993	0.40237
GO_APPENDAGE_DEVELOPMENT	173	0.195	0.019	0.0655	0.0014363								Endothelial_Tip.Dcn	Endothelial_Tip_Dcn.3_2	Entopeduncular nucleus	0.00064698	0.0019342	0.0027421	0.40674
GO_ASYMMETRIC_STEM_CELL_DIVISION	9	0.827	0.0184	0.277	0.0014387								Cerebellum basket cells 1	Neuron_Gad1Gad2_Pvalb-Nefh.3_1	Cerebellum	0.0013696	0.0038643	0.0060053	0.4098
GO_DOUBLE_STRANDED_DNA_BINDING	904	0.082	0.0178	0.0275	0.0014474								Neuron.Gad1Gad2.Synpr-Nnat	Neuron_Gad1Gad2_Synpr-Nnat.4_6	Posterior cortex	0.0017744	0.0048903	0.00783	0.41036
GO_REGIONALIZATION	329	0.146	0.0194	0.0489	0.0014519								IEG state, GABAergic	Neuron_Gad1Gad2_Gad2-Fos.3_8	Subthalamic nucleus	0.00052706	0.0016	0.0023766	0.41225
GO_POSITIVE_REGULATION_OF_CYCLIN_DEPENDENT_PROTEIN_KINASE_ACTIVITY	32	0.42	0.0176	0.142	0.0015165								Oligodendrocyte.Trf.Klk6	Oligodendrocyte_Trf_Klk6.1_2	Entopeduncular nucleus	0.0012208	0.0033652	0.0056791	0.4149
GO_REGULATION_OF_HEART_GROWTH	61	0.333	0.0192	0.112	0.0015267								CA1 Principal cells (Anterior)	Neuron_Slc17a7_Fibcd1-Lypd1.5_1	Hippocampus	0.00050637	0.0015048	0.0024884	0.41938
GO_CHROMATIN_ASSEMBLY_OR_DISASSEMBLY	156	0.189	0.0174	0.0638	0.0015291								Cadm2 state	Neuron_Slc17a6_Rora_Lrrtm2.2_9	Thalamus	0.0011173	0.0031658	0.0055032	0.41956
GO_POSTSYNAPTIC_CYTOSKELETON_ORGANIZATION	10	0.746	0.0175	0.252	0.0015364								Endothelial_Tip.Dcn.Nenf	Endothelial_Tip_Dcn_Nenf.6_2	Thalamus	0.0013288	0.0037491	0.0066834	0.4212
GO_SYNAPTIC_VESICLE_CLUSTERING	13	0.82	0.0219	0.277	0.0015378								Entorhinal cortex?	Neuron_Slc17a7-Slc17a6_Tshz2-Prlr.6_7	Posterior cortex	0.00086909	0.0023414	0.0045253	0.42385
KEGG_COLORECTAL_CANCER	61	0.314	0.0182	0.106	0.0015395								NG2 cells	Polydendrocyte_Tnr_Cspg5.6_1	Entopeduncular nucleus	0.00097916	0.0028458	0.0051906	0.42519
BIOCARTA_HDAC_PATHWAY	24	0.467	0.017	0.158	0.001541								Endothelial_Stalk.Flt1.Lrg1	Endothelial_Stalk_Flt1_Lrg1.10_3	Cerebellum	0.0013711	0.0037729	0.0073994	0.4265
PID_P53_REGULATION_PATHWAY	57	0.309	0.0173	0.105	0.0015728								Interneuron, Neurogliaform1	Neuron_Gad1Gad2_Id2_Sfrp2.1_2	Hippocampus	0.00071208	0.0021974	0.0039036	0.42763
PID_ERBB1_DOWNSTREAM_PATHWAY	103	0.227	0.0171	0.077	0.0015797								SNc	Neuron_Th_Grin2c.4_9	Subthalamic nucleus	0.00094694	0.0026749	0.005371	0.43003
GO_PEPTIDYL_TYROSINE_AUTOPHOSPHORYLATION	35	0.455	0.0199	0.154	0.0015874								Interneuron, (candidate CGE-derived 11)	Gad1Gad2_Htr3a_Htr1b.1_26	Hippocampus	0.00094296	0.0024601	0.0054132	0.43086
REACTOME_SIGNALING_BY_ERBB2	49	0.32	0.0166	0.109	0.0016043								Oligodendrocyte.Tnf.Klk6	Oligodendrocyte_Tnf_Klk6.9_5	Frontal cortex	0.00069088	0.0018246	0.0040506	0.43228
GO_WNT_SIGNALOSOME	12	0.738	0.019	0.251	0.0016496								Oligodendrocyte.Trf.Ndrg2	Oligodendrocyte_Trf_Ndrg2.8_4	Thalamus	0.00069125	0.0019414	0.0040619	0.43244
GO_SOMITOGENESIS	70	0.299	0.0185	0.102	0.0016629								Anterior Subiculum, proximal to CA1	Neuron_Slc17a7_Dcn-Pou3f1.5_6	Hippocampus	0.00081404	0.0022023	0.0048418	0.43324
GO_TRIGEMINAL_NERVE_MORPHOGENESIS	4	1.05	0.0156	0.359	0.0016683								Rostral migratory stream (RMS)	Neurogenesis_Sox4_Notum.2_6	Striatum	0.00088617	0.002466	0.0054711	0.43566
GO_CARDIAC_MUSCLE_CELL_PROLIFERATION	48	0.398	0.0205	0.136	0.0016709								Mural.Rgs5Acta2.Cnn1	Mural_Rgs5Acta2_Cnn1.16_1	Hippocampus	0.0011767	0.0032557	0.007349	0.4364
GO_PROTEIN_PHOSPHATASE_2B_BINDING	7	0.715	0.014	0.244	0.001672								Globus Pallidus Externus (GP), "Prototypical"	Neuron_Gad1Gad2_Scn4b.2_14	Globus pallidus	0.0010111	0.0027896	0.0063623	0.43687
GO_CELLULAR_CARBOHYDRATE_BIOSYNTHETIC_PROCESS	80	0.261	0.0173	0.089	0.0016759								Striatum, iSPNs, Pde1c +	Neuron_Gad1Gad2_Adora2a-Pde1c.3_6	Globus pallidus	0.0010684	0.0029707	0.0069988	0.43934
REACTOME_SIGNALING_BY_NUCLEAR_RECEPTORS	239	0.154	0.0175	0.0525	0.0016885								Entopeduncular Nucleus (Ent) or Zona Incerta, ventral part (ZIV). State signal?	Neuron_Gad1Gad2_Pvalb-Spp1.4_9	Entopeduncular nucleus	0.00080969	0.002248	0.0054735	0.4412
GO_CORTICOSTEROID_HORMONE_SECRETION	16	0.597	0.0177	0.204	0.0017135								Cerebellum basket cells 2	Neuron_Gad1Gad2_Pvalb-Rab3b.3_2	Cerebellum	0.00085291	0.0024513	0.0060557	0.444
REACTOME_DOWNSTREAM_SIGNAL_TRANSDUCTION	29	0.413	0.0165	0.141	0.0017412								Deep layer pyramidal cells--layer 5 (IEG)	Neuron_Slc17a7_Parm1_Fos.7_4	Frontal cortex	0.00071295	0.0020145	0.0055226	0.44864
REACTOME_LOSS_OF_MECP2_BINDING_ABILITY_TO_THE_NCOR_SMRT_COMPLEX	5	1.05	0.0174	0.36	0.0017528								MGE-derived cortical interneurons--Martinotti cells	Neuron_Gad1Gad2_Sst-Calb2.2_3	Frontal cortex	0.00086581	0.0024134	0.0067744	0.44915
GO_POSITIVE_REGULATION_OF_CELL_AGING	13	0.594	0.0159	0.203	0.001753								eccentric SPN, iSPN-like markers, Th+	Neuron_Gad1Gad2_Adora2a-Th.13_5	Striatum	0.00059554	0.0016751	0.0047891	0.45052
GO_REGULATION_OF_OXIDATIVE_STRESS_INDUCED_INTRINSIC_APOPTOTIC_SIGNALING_PATHWAY	25	0.454	0.0168	0.156	0.0017742								Claustrum?	Neuron_Sc17a7_Oprk1.2_15	Posterior cortex	0.00065936	0.0018696	0.0053611	0.45106
GO_RESPONSE_TO_NERVE_GROWTH_FACTOR	52	0.317	0.0169	0.109	0.0017768								Cortical subplate interneuron	Neuron_Gad1Gad2_Cplx3-Reln.4_1	Posterior cortex	0.00090781	0.0024799	0.0074999	0.45183
GO_POSITIVE_REGULATION_OF_TRANSCRIPTION_INITIATION_FROM_RNA_POLYMERASE_II_PROMOTER	18	0.495	0.0156	0.17	0.0017854								Oligodendroyte.Trf.Il33	Oligodendroyte_Trf_Il33.6_1	Cerebellum	0.00081115	0.0021202	0.0077013	0.45806
GO_NEGATIVE_REGULATION_OF_OSSIFICATION	66	0.318	0.0191	0.109	0.0017858								Presubiculum, Col5a2+	Neuron_Slc17a7-Slc17a6_Tshz2-Nnat.6_4	Posterior cortex	0.00070788	0.0019831	0.0067435	0.4582
REACTOME_AKT_PHOSPHORYLATES_TARGETS_IN_THE_CYTOSOL	14	0.587	0.0163	0.202	0.0018022								CA1 Principal cells	Neuron_Slc17a7_Dcn-Camk2d.5_9	Hippocampus	0.00053663	0.001493	0.005207	0.45896
GO_NEUROTRANSMITTER_BIOSYNTHETIC_PROCESS	86	0.261	0.0179	0.0897	0.0018074								Endothelial_Stalk.Flt1.Apold1	Endothelial_Stalk_Flt1_Apold1.7_1	Globus pallidus	0.00074342	0.0020401	0.007508	0.46056
BIOCARTA_INFLAM_PATHWAY	27	0.502	0.0193	0.173	0.0018309								Cholinergic cortical interneurons	Neuron_Gad1Gad2-Chat_Synpr-Slc5a7.1_5	Frontal cortex	0.00038348	0.0010086	0.0040896	0.46265
GO_NEGATIVE_REGULATION_OF_CELL_DEATH	911	0.0789	0.0172	0.0271	0.0018323								ventral GP (vGP)	Neuron_Gad1Gad2_Pappa.2_18	Globus pallidus	0.00066528	0.0018321	0.007438	0.46437
GO_POSITIVE_REGULATION_OF_CARDIOCYTE_DIFFERENTIATION	28	0.409	0.0161	0.141	0.0018323								Fast-spiking interneuron, Pvalb+/Pnoc+	Neuron_Gad1Gad2_Pnoc.14_2	Striatum	0.00041682	0.0012118	0.005273	0.4685
GO_EPITHELIUM_DEVELOPMENT	1209	0.0752	0.0188	0.0259	0.001856								Layer 5, medial posterior cortex (Retrosplenial cortex (RSG), subiculum)	Neuron_Slc17a7-Slc17a6_Tshz2-Fos.6_2	Posterior cortex	0.00020163	0.00065698	0.0026539	0.46972
GO_RESPONSE_TO_CARBOHYDRATE	218	0.155	0.0168	0.0533	0.0018819								Very small cluster	Neuron_Gad1Gad2_Sgol2a.13_11	Striatum	0.00056414	0.0015578	0.007515	0.47008
PID_NETRIN_PATHWAY	32	0.436	0.0183	0.15	0.0018898								Interneuron, lacunosum oriens1?	Gad1Gad2_Cplx3_Tox.1_12	Hippocampus	0.0002034	0.00062522	0.0029819	0.47281
GO_SEQUENCE_SPECIFIC_DOUBLE_STRANDED_DNA_BINDING	817	0.0846	0.0175	0.0292	0.0018907								Subiculum and Entorhinal Cortex	Neuron_Slc17a7_Syt6-Tshz2-Nrep.1_3	Posterior cortex	0.00036984	0.0010593	0.005636	0.47384
GO_REGULATION_OF_DEOXYRIBONUCLEASE_ACTIVITY	10	0.783	0.0184	0.271	0.0019013								Polydendrocyte.Tnr.Tmsb4x	Polydendrocyte_Tnr_Tmsb4x.10_3	Posterior cortex	0.00017521	0.00055603	0.0029524	0.47634
REACTOME_SIGNALING_BY_NON_RECEPTOR_TYROSINE_KINASES	53	0.313	0.0169	0.108	0.0019091								Mural.Rgs5Acta2.Rgs5	Mural_Rgs5Acta2_Rgs5.8_4	Globus pallidus	0.00038912	0.0010888	0.0065639	0.47636
GO_CELL_CYCLE_PHASE_TRANSITION	557	0.0965	0.0166	0.0334	0.0019186								Astrocyte.Gja1.Gfap	Astrocyte_Gja1_Gfap.5_1	Globus pallidus	0.00039842	0.0011063	0.0071314	0.47772
GO_POSITIVE_REGULATION_OF_G1_S_TRANSITION_OF_MITOTIC_CELL_CYCLE	34	0.384	0.0166	0.133	0.0019376								Periacqueductal gray (PAG) (or adjacent APTD)	Neuron_Gad1Gad2_Gata3.3_6	Thalamus	0.00018377	0.00054269	0.0034893	0.479
GO_NEURAL_CREST_CELL_DIFFERENTIATION	88	0.266	0.0185	0.0923	0.0019558								Polydendrocyte.Tnr.Tmem2	Polydendrocyte_Tnr_Tmem2.5_2	Subthalamic nucleus	0.0001969	0.00054849	0.0052711	0.4851
GO_NEGATIVE_REGULATION_OF_LIPID_BIOSYNTHETIC_PROCESS	46	0.351	0.0176	0.122	0.0019588								Basomedial amygdaloid nucleus (BMA)	Neuron_Gad1Gad2_Sphkap-Tmem255a.3_7	Globus pallidus	0.00021436	0.00061414	0.006148	0.48609
GO_STEREOCILIUM_MEMBRANE	5	1.13	0.0187	0.392	0.0019638								Interneuron, Cholinergic (candidate CGE-derived 2)	Gad1Gad2Chat_Htr3a_Chat.1_17	Hippocampus	0.00014224	0.00039464	0.0041949	0.48648
GO_NEGATIVE_REGULATION_OF_UBIQUITIN_DEPENDENT_PROTEIN_CATABOLIC_PROCESS	43	0.358	0.0174	0.124	0.0019857								Polydendrocyte.Tnr.Cspg5	Polydendrocyte_Tnr_Cspg5.4_5	Globus pallidus	0.00011946	0.00034001	0.0043047	0.48893
PID_BETA_CATENIN_NUC_PATHWAY	74	0.297	0.0189	0.103	0.0020023								VTA (dorsal VTA)	Neuron_Th_Cbln1.4_2	Subthalamic nucleus	0.00014234	0.00040916	0.0055628	0.48979
BIOCARTA_ERK5_PATHWAY	14	0.557	0.0154	0.194	0.0020155								MGE-derived cortical interneurons--basket cells	Neuron_Gad1Gad2_Pvalb-Nefm.2_8	Frontal cortex	0.00012429	0.00032131	0.0059901	0.49172
GO_NEGATIVE_REGULATION_OF_CENTROSOME_CYCLE	14	0.581	0.0161	0.202	0.0020405								Neuron.Gad1Gad2-Slc17a8.Synpr-Sncg-Yjefn3	Neuron_Gad1Gad2-Slc17a8_Synpr-Sncg-Yjefn3.1_10	Frontal cortex	9.32e-05	0.0002662	0.0055948	0.49335
PID_P73PATHWAY	78	0.254	0.0166	0.0887	0.0020734								Oligodendrocyte.Trf.Ctps	Oligodendrocyte_Trf_Ctps.8_3	Thalamus	0.00011241	0.00030672	0.0068151	0.49342
GO_NEGATIVE_REGULATION_OF_CELL_AGING	24	0.444	0.0161	0.155	0.0020746								Bed nucleus of the stria terminalis (BNST)	Neuron_Gad1Gad2_Resp18.13_9	Striatum	0.00012525	0.00033291	0.0080257	0.49377
GO_FAT_CELL_DIFFERENTIATION	208	0.167	0.0178	0.0584	0.0020919								Rostral migratory stream (RMS)	Neurogenesis_Sox4_Ung.2_1	Striatum	9.27e-05	0.00025548	0.0071617	0.49484
PID_ERBB1_RECEPTOR_PROXIMAL_PATHWAY	35	0.349	0.0153	0.122	0.002104								Interneuron, Chandelier	Neuron_Gad1Gad2_Pvalb_C1ql1.1_1	Hippocampus	4.15e-05	0.00011957	0.0035362	0.49531
GO_ALTERNATIVE_MRNA_SPLICING_VIA_SPLICEOSOME	68	0.259	0.0158	0.0904	0.002105								Resident macrophage	Macrophage_C1qb_Mrc1.11_2	Globus pallidus	7.39e-05	0.00020365	0.0072414	0.49593
GO_REGULATION_OF_KERATINOCYTE_MIGRATION	14	0.657	0.0182	0.23	0.0021085								Astrocyte.Gja1.Myoc	Astrocyte_Gja1_Myoc.7_1	Subthalamic nucleus	-6.45e-06	-1.86e-05	0.0037058	0.50069
GO_REGULATION_OF_EXTENT_OF_CELL_GROWTH	99	0.24	0.0176	0.0837	0.0021107								Ependymal.Ccdc153	Ependymal_Ccdc153.10_1	Thalamus	-7.68e-05	-0.00020794	0.0049303	0.50621
PID_ERBB1_INTERNALIZATION_PATHWAY	40	0.345	0.0162	0.121	0.0021225								Retrosplenial areas, subiculum, presubiculum, Cabp7+	Neuron_Slc17a7-Slc17a6_Tshz2-Cabp7.6_5	Posterior cortex	-0.00014673	-0.00040889	0.0046281	0.51265
KEGG_VASOPRESSIN_REGULATED_WATER_REABSORPTION	41	0.345	0.0164	0.121	0.0021297								Microglia.C1qb.Tmem119	Microglia_C1qb_Tmem119.7_2	Thalamus	-0.00023437	-0.00065068	0.0073689	0.51269
GO_REGULATION_OF_SYMBIOSIS_ENCOMPASSING_MUTUALISM_THROUGH_PARASITISM	220	0.149	0.0163	0.0523	0.0021681								Endothelial_Stalk.Flt1.Gm9946	Endothelial_Stalk_Flt1_Gm9946.12_3	Posterior cortex	-0.0002518	-0.00070965	0.0069068	0.51454
GO_ANTIBIOTIC_METABOLIC_PROCESS	85	0.27	0.0184	0.0947	0.002173								Polydendrocyte.Tnr.Bmp4- Ptgds	Polydendrocyte_Tnr_Bmp4-_Ptgds.10_5	Frontal cortex	-0.00023509	-0.00073528	0.0035522	0.52638
GO_NEGATIVE_REGULATION_OF_NEURON_DIFFERENTIATION	211	0.166	0.0178	0.0584	0.0021908								Mural.Rgs5Acta2.Pappa2	Mural_Rgs5Acta2_Pappa2.8_5	Globus pallidus	-0.00016608	-0.00050686	0.0024407	0.52713
GO_AMINOGLYCAN_BIOSYNTHETIC_PROCESS	106	0.218	0.0166	0.0766	0.0021931								Oligodendrocyte.Trf.Man1a	Oligodendrocyte_Trf_Man1a.8_4	Hippocampus	-0.00030756	-0.00089378	0.0040714	0.53011
GO_SEGMENTATION	100	0.243	0.018	0.0855	0.0022033								Medial entorrhinal cortex	Neuron_Slc17a7_Cbln1-Gpr88.5_11	Hippocampus	-0.00055448	-0.0015316	0.0071124	0.53107
GO_HEART_GROWTH	83	0.276	0.0186	0.0971	0.0022106								Gfap+ astrocytes	Astrocyte_Gja1_Myoc.8_2	Frontal cortex	-0.00055289	-0.0015238	0.0064412	0.5342
GO_PROTEOGLYCAN_BIOSYNTHETIC_PROCESS	64	0.294	0.0174	0.103	0.0022156								Substantia Innominata (SI)	Neuron_Slc17a6_Cck.2_2	Globus pallidus	-0.0002638	-0.00083619	0.0028499	0.53687
GO_EPITHELIAL_TUBE_MORPHOGENESIS	303	0.139	0.0179	0.049	0.002224								Globus Pallidus Externus (GP), "Arkypallidal"	Neuron_Gad1Gad2_Cyp26b1.2_19	Globus pallidus	-0.00076706	-0.002112	0.0078655	0.53884
GO_REGULATION_OF_ORGAN_GROWTH	86	0.263	0.0181	0.0926	0.00224								ventral GP (vGP)	Neuron_Gad1Gad2_Fibcd1.2_15	Globus pallidus	-0.00077909	-0.0021217	0.0076529	0.54054
GO_REGULATION_OF_CARDIAC_MUSCLE_CELL_DIFFERENTIATION	34	0.367	0.0159	0.129	0.0022474								MGE-derived cortical interneurons	Neuron_Gad1Gad2-Th_Nr4a2.2_10	Frontal cortex	-0.00039423	-0.001133	0.0038255	0.54104
GO_POSITIVE_REGULATION_OF_TRANSCRIPTION_FROM_RNA_POLYMERASE_II_PROMOTER_IN_RESPONSE_TO_STRESS	26	0.463	0.0175	0.163	0.0022514								Mural.Acta2Rgs5.Kcnj8-Abcc9	Mural_Acta2Rgs5_Kcnj8-Abcc9.13_4	Posterior cortex	-0.00053067	-0.0015482	0.0048192	0.54384
GO_PREPULSE_INHIBITION	15	0.677	0.0194	0.239	0.0022767								Layer 5a	Neuron_Slc17a7-Slc17a6_Rorb-Pcdh20.2_10	Posterior cortex	-0.00034447	-0.0010497	0.0030701	0.54467
GO_SNORNA_METABOLIC_PROCESS	3	1.05	0.0136	0.372	0.0023007								Interneuron, Neurogliaform3	Gad1Gad2_Id2_Prlr.1_15	Hippocampus	-0.00088958	-0.002423	0.0077623	0.54562
GO_NEURAL_TUBE_DEVELOPMENT	156	0.19	0.0175	0.0671	0.0023135								dSPN, lateral striatum	Neuron_Gad1Gad2_Drd1-Cxcl14.10_5	Striatum	-0.00064227	-0.0018844	0.0052511	0.54867
GO_GENE_SILENCING_BY_RNA	172	0.164	0.0159	0.0581	0.0023316								Layer 2/3, IEG+	Neuron_Sc17a7_Calb1-Fos.2_4	Posterior cortex	-0.00090646	-0.0024981	0.0073535	0.54905
GO_POSITIVE_REGULATION_OF_TRANSCRIPTION_REGULATORY_REGION_DNA_BINDING	26	0.481	0.0182	0.17	0.0023447								Retrosplenial cortex (RSG), layer 5a	Neuron_Slc17a7_Bcl6-C1ql2.3_3	Posterior cortex	-0.00033202	-0.0010242	0.0026856	0.5492
GO_PROTEASOMAL_PROTEIN_CATABOLIC_PROCESS	451	0.1	0.0156	0.0355	0.0023484								Lateral habenula	Neuron_Slc17a7_Tac2_Htr2c.1_4	Thalamus	-0.00091189	-0.0025387	0.0065459	0.5554
GO_REGULATION_OF_CELL_DEVELOPMENT	878	0.0813	0.0174	0.0288	0.0023484								Ependyma_Ccdc153.Ccdc153	Ependyma_Ccdc153_Ccdc153.1_1	Striatum	-0.00037969	-0.0011781	0.0027043	0.55583
GO_CELLULAR_RESPONSE_TO_NITROGEN_COMPOUND	596	0.0949	0.0169	0.0336	0.0023556								MGE-derived cortical interneurons--Martinotti cells	Neuron_Gad1Gad2_Sst-Crh.2_4	Frontal cortex	-0.00082154	-0.0023839	0.0054936	0.55944
GO_POSITIVE_REGULATION_OF_CELL_CYCLE_G1_S_PHASE_TRANSITION	43	0.325	0.0158	0.115	0.0023637								Mural.Rgs5Acta2.Kcnj8	Mural_Rgs5Acta2_Kcnj8.16_3	Hippocampus	-0.001053	-0.0029123	0.0070221	0.5596
KEGG_ERBB_SIGNALING_PATHWAY	84	0.244	0.0166	0.0865	0.002375								Striatum, patch dSPNs	Neuron_Gad1Gad2_Drd1-Pdyn.3_2	Globus pallidus	-0.0009722	-0.0027979	0.0059882	0.56448
GO_REGULATION_OF_DNA_TEMPLATED_TRANSCRIPTION_INITIATION	35	0.367	0.0161	0.13	0.0023873								Endothelial_Stalk.Flt1.Gkn3	Endothelial_Stalk_Flt1_Gkn3.12_2	Subthalamic nucleus	-0.00045186	-0.0014019	0.0027716	0.56475
REACTOME_INOSITOL_PHOSPHATE_METABOLISM	44	0.322	0.0158	0.114	0.0024142								Polydendrocyte.Tnr.Bmp4	Polydendrocyte_Tnr_Bmp4.12_3	Thalamus	-0.0009235	-0.0025788	0.0055909	0.5656
GO_CARDIAC_MUSCLE_CELL_MYOBLAST_DIFFERENTIATION	11	0.754	0.0185	0.267	0.0024152								Endothelial_Tip.Dcn.Coch	Endothelial_Tip_Dcn_Coch.14_3	Frontal cortex	-0.0010603	-0.0029021	0.0063279	0.56654
GO_VENTRICULAR_SEPTUM_DEVELOPMENT	68	0.311	0.019	0.11	0.0024582								Layer 5a, entorhinal cortex , Cbln1+	Neuron_Slc17a7_Bcl6-Cbln1.3_1	Posterior cortex	-0.0011996	-0.0033311	0.0069063	0.56895
GO_CELLULAR_RESPONSE_TO_OXYGEN_LEVELS	209	0.153	0.0163	0.0544	0.0024667								Neurogenesis (SGZ)	Neurogenesis_Sox4_Ppp2r2b.13_6	Hippocampus	-0.00060323	-0.0017752	0.003269	0.5732
GO_MYOTUBE_CELL_DEVELOPMENT	34	0.389	0.0168	0.138	0.0024703								Zona incerta (ZI)	Neuron_Gad1Gad2_Pou6f2-Pax6.3_3	Thalamus	-0.00090995	-0.0027075	0.0048036	0.57512
KEGG_THYROID_CANCER	29	0.395	0.0158	0.141	0.0024867								Oligodendrocyte.Trf.Mbp	Oligodendrocyte_Trf_Mbp.10_1	Globus pallidus	-0.0013747	-0.0037527	0.0071335	0.57641
GO_EPITHELIAL_CELL_PROLIFERATION	357	0.125	0.0174	0.0446	0.0024941								Ventral Hippocampus	Neuron_Slc17a7_Zbtb20.4_1	Entopeduncular nucleus	-0.0012071	-0.0033331	0.0062132	0.57702
KEGG_P53_SIGNALING_PATHWAY	67	0.285	0.0172	0.101	0.0025008								Neuron.Gad1Gad2.Ttn	Neuron_Gad1Gad2_Ttn.3_11	Thalamus	-0.0010231	-0.0029526	0.0052332	0.5775
GO_RESPONSE_TO_ENDOGENOUS_STIMULUS	1535	0.0609	0.0169	0.0217	0.0025069								Endothelial_Tip.Dcn.Apod	Endothelial_Tip_Dcn_Apod.11_2	Cerebellum	-0.0016168	-0.0044606	0.0079857	0.58022
GO_INSULIN_LIKE_GROWTH_FACTOR_I_BINDING	12	0.737	0.0189	0.263	0.0025239								dSPN, IEG+	Neuron_Gad1Gad2_Drd1-Fos.10_1	Striatum	-0.001238	-0.0034553	0.0060978	0.58044
GO_MAINTENANCE_OF_DNA_REPEAT_ELEMENTS	6	0.889	0.0161	0.317	0.002548								Astrocyte.Gja1.Notum	Astrocyte_Gja1_Notum.4_3	Striatum	-0.001158	-0.0032463	0.0056827	0.58073
GO_ISOTYPE_SWITCHING_TO_IGA_ISOTYPES	7	0.919	0.018	0.328	0.0025537								Polydendrocyte.Tnr.Bmp4	Polydendrocyte_Tnr_Bmp4.9_2	Hippocampus	-0.00086157	-0.0024278	0.0041728	0.58179
GO_CELLULAR_RESPONSE_TO_LEPTIN_STIMULUS	17	0.649	0.0198	0.232	0.0025648								Polydendrocye.Tnr.Cspg5	Polydendrocye_Tnr_Cspg5.5_1	Striatum	-0.0013422	-0.0037445	0.0063488	0.58371
REACTOME_CELLULAR_RESPONSES_TO_EXTERNAL_STIMULI	503	0.097	0.0159	0.0347	0.0025728								Interneuron, Neurogliaform1	Gad1Gad2_Id2_Tac1.1_13	Hippocampus	-0.0015687	-0.0043565	0.0074116	0.58381
GO_INSULIN_LIKE_GROWTH_FACTOR_RECEPTOR_SIGNALING_PATHWAY	35	0.391	0.0172	0.14	0.0025766								CA1 Principal cells	Neuron_Slc17a7_Fibcd1-Fos.5_8	Hippocampus	-0.001595	-0.0044583	0.0073873	0.58547
GO_REGULATION_OF_RESPONSE_TO_STRESS	1370	0.0642	0.017	0.023	0.0025782								Polydendrocye.Tnr.Ctps	Polydendrocye_Tnr_Ctps.5_4	Striatum	-0.0013946	-0.0038894	0.0063824	0.58648
GO_CHROMATIN_ORGANIZATION	699	0.0835	0.0161	0.0299	0.0025807								Globus Pallidus/Nucleus Basalis (GP/NB), cholinergic	Neuron_Chat-Gad1Gad2-Slc17a8_Nefm.1_2	Globus pallidus	-0.0014636	-0.0041724	0.0066794	0.58672
GO_RESPONSE_TO_ENDOPLASMIC_RETICULUM_STRESS	264	0.127	0.0152	0.0455	0.0025845								Entorhinal cortex	Neuron_Slc17a7_Nxph3-Sema3c.3_10	Hippocampus	-0.00082805	-0.0023189	0.0037106	0.58829
GO_REGULATION_OF_CELL_AGING	46	0.309	0.0155	0.111	0.0025953								parabrachial pigmented nucleus (PBP)	Neuron_Gad1Gad2_Rln3.3_5	Subthalamic nucleus	-0.0011897	-0.0033518	0.0052923	0.58893
GO_CELLULAR_RESPONSE_TO_PEPTIDE	353	0.12	0.0166	0.0431	0.0025994								Endothelial_Tip.Dcn.Coch	Endothelial_Tip_Dcn_Coch.14_4	Posterior cortex	-0.0015284	-0.0043125	0.0067484	0.58958
GO_NEGATIVE_REGULATION_OF_DNA_DAMAGE_RESPONSE_SIGNAL_TRANSDUCTION_BY_P53_CLASS_MEDIATOR	14	0.755	0.021	0.27	0.0026152								Th+ interneuron	Neuron_Gad1Gad2-Th_Trh.14_4	Striatum	-0.00080618	-0.0022614	0.0035063	0.59092
GO_MUSCLE_CELL_PROLIFERATION	182	0.177	0.0177	0.0635	0.0026187								Nucleus of the lateral olfactory tract (LOT)	Neuron_Slc17a7_Neurod2-C1ql3.2_12	Globus pallidus	-0.0017224	-0.0046921	0.007482	0.59103
GO_POSITIVE_REGULATION_OF_ISOTYPE_SWITCHING_TO_IGA_ISOTYPES	5	0.993	0.0165	0.356	0.0026254								Endothelial_Stalk.Flt1.Gkn3	Endothelial_Stalk_Flt1_Gkn3.12_4	Posterior cortex	-0.0017729	-0.0048654	0.0074734	0.59376
GO_REGULATION_OF_SYNAPTIC_VESICLE_CLUSTERING	8	0.941	0.0197	0.338	0.0026523								Neuron.Gad1Gad2.Synpr-Sncg	Neuron_Gad1Gad2_Synpr-Sncg.1_11	Frontal cortex	-0.0015038	-0.0042051	0.0060694	0.59784
GO_PANCREAS_DEVELOPMENT	77	0.278	0.0181	0.0999	0.0026604								Medial habenular, lateral portion	Neuron_Slc17a7_Tac2_Wif1.1_3	Thalamus	-0.0017096	-0.0046959	0.0068324	0.59879
PID_S1P_S1P3_PATHWAY	29	0.424	0.0169	0.152	0.0026658								GABAergic, K Channel State, Sema3e+ SN/VTA (SNr)	Neuron_Gad1Gad2_Sema3e-Kcng4.3_17	Subthalamic nucleus	-0.0013811	-0.0040299	0.0054479	0.60006
GO_POSITIVE_REGULATION_OF_DEVELOPMENTAL_GROWTH	160	0.185	0.0173	0.0664	0.0026804								Oligodendrocyte.Trf.Ctps	Oligodendrocyte_Trf_Ctps.1_5	Entopeduncular nucleus	-0.0015286	-0.0042533	0.0057354	0.60508
GO_STARTLE_RESPONSE	27	0.489	0.0189	0.176	0.0026814								Substantia Innominata (SI)	Neuron_Gad1Gad2_Lamp5-Cplx3.2_22	Globus pallidus	-0.0016525	-0.0046506	0.0061432	0.60603
GO_REGULATION_OF_CARDIAC_MUSCLE_TISSUE_REGENERATION	2	1.82	0.0191	0.654	0.0026869								Interneuron, (candidate CGE-derived 7)	Gad1Gad2_Htr3a_Ibsp.1_22	Hippocampus	-0.0020673	-0.0056946	0.0074	0.61002
GO_INSULIN_LIKE_GROWTH_FACTOR_II_BINDING	8	0.955	0.02	0.343	0.0026946								Entorhinal cortex	Neuron_Slc17a7_Nxph3-Cplx3-Hs6st2.3_8	Hippocampus	-0.0013058	-0.0036243	0.0045506	0.61292
GO_CELLULAR_RESPONSE_TO_INSULIN_LIKE_GROWTH_FACTOR_STIMULUS	8	0.636	0.0133	0.229	0.0027084								Neuron.Gad1Gad2.Synpr-Dpy19l1	Neuron_Gad1Gad2_Synpr-Dpy19l1.1_7	Frontal cortex	-0.0021305	-0.0058016	0.007395	0.61337
REACTOME_GAB1_SIGNALOSOME	17	0.567	0.0173	0.204	0.002726								Mural.Rgs5Acta2.Kcnj8	Mural_Rgs5Acta2_Kcnj8.8_4	Striatum	-0.0015827	-0.0041004	0.0053283	0.61678
GO_CARDIAC_MUSCLE_TISSUE_REGENERATION	4	1.3	0.0193	0.469	0.0027531								Mural.Rgs5Acta2.Ccnd1	Mural_Rgs5Acta2_Ccnd1.16_2	Hippocampus	-0.0019411	-0.0054041	0.0064942	0.61749
GO_RNA_POLYMERASE_II_SPECIFIC_DNA_BINDING_TRANSCRIPTION_FACTOR_BINDING	256	0.141	0.0166	0.0507	0.0027612								Substantia Innominata (SI)	Neuron_Gad1Gad2_Hpcal4.2_4	Globus pallidus	-0.001754	-0.0050191	0.0058547	0.61775
GO_MOLTING_CYCLE_PROCESS	86	0.251	0.0172	0.0905	0.0027731								CA1 Principal cells	Neuron_Slc17a7_FIbcd1-Inhba.5_7	Hippocampus	-0.00086898	-0.0027363	0.0028362	0.62034
GO_REGULATION_OF_CELL_CYCLE_G1_S_PHASE_TRANSITION	156	0.178	0.0164	0.064	0.0027765								Globus Pallidus Externus (GP), Lhx6-enriched	Neuron_Gad1Gad2_Grem.2_13	Globus pallidus	-0.0010277	-0.003031	0.0032408	0.62442
GO_REGULATION_OF_CYSTEINE_TYPE_ENDOPEPTIDASE_ACTIVITY	216	0.155	0.0168	0.0559	0.0028185								peripeduncular nucleus & posterior intralaminar thalamic nucleus (PP & PIL)	Neuron_Slc17a6_Nts.3_9	Subthalamic nucleus	-0.00088195	-0.0027197	0.0027788	0.62452
GO_HEPARAN_SULFATE_PROTEOGLYCAN_METABOLIC_PROCESS	35	0.392	0.0172	0.142	0.0028429								Microglia.C1qb.Tmem119	Microglia_C1qb_Tmem119.10_1	Hippocampus	-0.0014437	-0.0043596	0.004525	0.62515
REACTOME_DOWNREGULATION_OF_ERBB2_SIGNALING	28	0.403	0.0158	0.146	0.002843								Oligodendrocyte.Tfr.Il33	Oligodendrocyte_Tfr_Il33.9_4	Posterior cortex	-0.0014896	-0.0043663	0.004663	0.6253
GO_REGULATION_OF_EXOSOMAL_SECRETION	16	0.501	0.0148	0.181	0.0028445								Oligodendrocyte.Trf.Ctps	Oligodendrocyte_Trf_Ctps.8_5	Hippocampus	-0.0011929	-0.0033907	0.0036134	0.62934
GO_RESPONSE_TO_WOUNDING	633	0.0923	0.0169	0.0334	0.0028503								Oligodendrocyte.Trf.Il33	Oligodendrocyte_Trf_Il33.10_5	Globus pallidus	-0.0020001	-0.0054825	0.0060519	0.62948
GO_EMBRYONIC_EYE_MORPHOGENESIS	33	0.403	0.0172	0.146	0.0028656								Polydendrocyte.Tnr.Bmp4-Gpr17	Polydendrocyte_Tnr_Bmp4-Gpr17.10_6	Frontal cortex	-0.0025788	-0.0071325	0.0074303	0.63572
GO_AXON_EXTENSION	108	0.216	0.0166	0.0781	0.0028679								Claustrum	Neuron_Slc17a6-Slc17a7_Nr4a2.5_1	Frontal cortex	-0.0022728	-0.0062388	0.0065299	0.6361
REACTOME_SIGNAL_ATTENUATION	10	0.668	0.0157	0.242	0.0028859								Endothelial_Tip.Dcn.Agt	Endothelial_Tip_Dcn_Agt.17_2	Hippocampus	-0.0019398	-0.0056625	0.0053534	0.64145
GO_CENTRAL_NERVOUS_SYSTEM_NEURON_AXONOGENESIS	35	0.404	0.0177	0.146	0.0028878								Medial habenula	Neuron_Slc17a7_Tac2_Syt15.1_2	Thalamus	-0.00092985	-0.0028955	0.0025645	0.64154
GO_REGULATION_OF_ENDODEOXYRIBONUCLEASE_ACTIVITY	8	0.842	0.0177	0.305	0.0028924								Substantia Innominata (SI)	Neuron_Gad1Gad2_Tac1.2_1	Globus pallidus	-0.0026789	-0.0074636	0.0073094	0.643
GO_POSITIVE_REGULATION_OF_GLUCOSE_METABOLIC_PROCESS	23	0.486	0.0173	0.176	0.0028981								Layer 5a	Neuron_Slc17a7_Bcl6-Tcerg1l.3_4	Posterior cortex	-0.0026837	-0.0073406	0.0072543	0.64429
GO_POSITIVE_REGULATION_OF_CELL_CYCLE	370	0.114	0.0162	0.0414	0.0029026								Mural.Rgs5Acta2.Kcnj8	Mural_Rgs5Acta2_Kcnj8.8_2	Globus pallidus	-0.0028317	-0.0077231	0.0076188	0.64493
GO_EMBRYONIC_ORGAN_DEVELOPMENT	408	0.121	0.0179	0.0438	0.0029359								Interneuron, GABA/Glutamate co-releasing?	Neuron_Gad1Gad2Slc17a8_Sst_Ncam2.1_4	Hippocampus	-0.0023984	-0.0066919	0.0063394	0.6474
GO_CELLULAR_RESPONSE_TO_DNA_DAMAGE_STIMULUS	795	0.078	0.016	0.0283	0.0029686								Mural.Acta2Rgs5Rgs5	Mural_Acta2Rgs5Rgs5.13_3	Posterior cortex	-0.0027327	-0.0075873	0.007127	0.6493
GO_UBIQUITIN_DEPENDENT_ERAD_PATHWAY	70	0.229	0.0142	0.0832	0.0029848								Choroid_Plexus.Ttr	Choroid_Plexus_Ttr.12_1	Hippocampus	-0.0014557	-0.0045517	0.0036418	0.65532
GO_REGULATION_OF_DNA_REPAIR	112	0.217	0.017	0.0791	0.002991								Low-threshold spiking interneuron, Npy+/Sst+	Neuron_Gad1Gad2_Chodl.15_1	Striatum	-0.003051	-0.0081473	0.0075115	0.65769
GO_ASTROCYTE_CELL_MIGRATION	8	0.864	0.0181	0.314	0.0030188								Endothelial_Stalk.Flt1.Lcn2	Endothelial_Stalk_Flt1_Lcn2.7_4	Globus pallidus	-0.0011868	-0.003509	0.0029029	0.65866
GO_PROTEOGLYCAN_METABOLIC_PROCESS	70	0.28	0.0174	0.102	0.0030404								Deep layer pyramidal cells--layer 5	Neuron_Slc17a7_Parm1_Lsamp.7_3	Frontal cortex	-0.0027385	-0.007759	0.0065662	0.66168
KEGG_DORSO_VENTRAL_AXIS_FORMATION	24	0.436	0.0159	0.159	0.0030412								Neuron.Gad1Gad2.Col25a1	Neuron_Gad1Gad2_Col25a1.3_8	Thalamus	-0.0025897	-0.0074274	0.006144	0.6633
GO_CARDIAC_MUSCLE_TISSUE_DEVELOPMENT	202	0.159	0.0166	0.0579	0.0030876								Agranular Retrosplenial cortex (RSG) (Smoc1+)	Neuron_Sc17a7_Tshz2-Smoc1.2_3	Posterior cortex	-0.0030315	-0.0084408	0.0071224	0.66481
GO_PRESYNAPTIC_ACTIVE_ZONE_CYTOPLASMIC_COMPONENT	16	0.565	0.0168	0.207	0.003144								Polydendrocyte.Tnr.Pdgfa	Polydendrocyte_Tnr_Pdgfa.10_3	Frontal cortex	-0.0019025	-0.0051248	0.004465	0.66498
GO_EPITHELIAL_CELL_PROLIFERATION_INVOLVED_IN_PROSTATE_GLAND_DEVELOPMENT	10	0.703	0.0165	0.257	0.0031454								Deep layer pyramidal cells	Neuron_Slc17a7_Syt6-Sema5a.3_1	Frontal cortex	-0.0012458	-0.0037071	0.0029019	0.66614
GO_CHROMOSOME	985	0.0684	0.0155	0.025	0.0031669								Endothelial_Stalk.Flt1.Car4	Endothelial_Stalk_Flt1_Car4.10_2	Cerebellum	-0.0024404	-0.0069644	0.005576	0.66918
GO_ORGANIC_HYDROXY_COMPOUND_METABOLIC_PROCESS	457	0.105	0.0164	0.0385	0.0031736								Neuron.Gad1Gad2-Chat.Synpr-Slc5a7	Neuron_Gad1Gad2-Chat_Synpr-Slc5a7.4_8	Posterior cortex	-0.0018741	-0.0052501	0.0042732	0.66951
GO_EPIDERMIS_MORPHOGENESIS	28	0.46	0.0181	0.169	0.0031796								Polydendrocyte.Tnr.Lims2-Tmsb4x	Polydendrocyte_Tnr_Lims2-Tmsb4x.10_4	Posterior cortex	-0.0031631	-0.008821	0.0070412	0.67336
GO_REGULATION_OF_EPITHELIAL_CELL_MIGRATION	206	0.16	0.017	0.0587	0.0031869								Layer 5, Retrosplenial cortex (RSG) and Subiculum, Tshz2+	Neuron_Slc17a7-Slc17a6_Fezf2-Htr2c.7_2	Posterior cortex	-0.0020114	-0.0059904	0.00445	0.67437
GO_CELLULAR_RESPONSE_TO_X_RAY	12	0.662	0.017	0.243	0.0031957								Medial entorrhinal cortex, Cbln1+/Trps1+	Neuron_Slc17a7_Cbln1-Trps1.5_12	Hippocampus	-0.0032887	-0.0091474	0.0072634	0.67464
GO_CELL_CYCLE_G1_S_PHASE_TRANSITION	241	0.139	0.0159	0.051	0.0032348								Ependymal.Ccdc153	Ependymal_Ccdc153.11_1	Hippocampus	-0.002795	-0.0079901	0.0059637	0.68034
GO_REGULATION_OF_AXONOGENESIS	171	0.171	0.0165	0.0629	0.0032684								Endothelial_Stalk.Flt1.Vwf	Endothelial_Stalk_Flt1_Vwf.4_4	Thalamus	-0.0019043	-0.0054038	0.0040381	0.68138
GO_POSITIVE_REGULATION_OF_MULTICELLULAR_ORGANISMAL_PROCESS	1623	0.0586	0.0167	0.0216	0.0032823								Neuron.Gad1Gad2.Synpr-Pcdh11x	Neuron_Gad1Gad2_Synpr-Pcdh11x.1_6	Frontal cortex	-0.0024978	-0.0065573	0.0052841	0.68178
GO_STRIATED_MUSCLE_CELL_APOPTOTIC_PROCESS	36	0.348	0.0155	0.128	0.0032998								Polydendrocyte.Tnr.Opalin	Polydendrocyte_Tnr_Opalin.10_4	Frontal cortex	-0.00202	-0.0058901	0.0042665	0.68206
GO_EMBRYONIC_DIGESTIVE_TRACT_DEVELOPMENT	33	0.441	0.0188	0.162	0.0033259								eccentric SPN, dSPN-like markers	Neuron_Gad1Gad2_Drd1-Tpbg.13_1	Striatum	-0.0033474	-0.0092493	0.0070303	0.68301
GO_REGULATION_OF_LIPID_METABOLIC_PROCESS	360	0.112	0.0156	0.0414	0.003355								Striatum, Cadm state SPNs	Neuron_Gad1Gad2_Cadm2.3_4	Globus pallidus	-0.0035733	-0.009829	0.0074751	0.68368
GO_NEGATIVE_REGULATION_OF_MORPHOGENESIS_OF_AN_EPITHELIUM	15	0.621	0.0178	0.229	0.0033761								cholinergic interneuron	Neuron_Gad1Gad2-Chat-Slc17a8_Chat.12_1	Striatum	-0.0013057	-0.0041061	0.002675	0.68726
GO_NEGATIVE_REGULATION_OF_GLUCOCORTICOID_METABOLIC_PROCESS	5	1.13	0.0187	0.416	0.0033816								Endothelial_Stalk.Flt1.Vwf	Endothelial_Stalk_Flt1_Vwf.12_4	Subthalamic nucleus	-0.0012682	-0.0039679	0.0025289	0.69198
GO_RNA_POLYMERASE_II_TRANSCRIPTION_FACTOR_BINDING	50	0.31	0.0162	0.114	0.0033833								Entorhinal cortex	Neuron_Slc17a7_Nxph3-Cplx3-Pappa2.3_9	Hippocampus	-0.0036378	-0.010049	0.0071147	0.69543
GO_DETECTION_OF_MECHANICAL_STIMULUS_INVOLVED_IN_SENSORY_PERCEPTION_OF_SOUND	12	0.771	0.0198	0.285	0.0033997								Oligodendrocyte.Tfr.Sez6	Oligodendrocyte_Tfr_Sez6.9_5	Posterior cortex	-0.0035189	-0.0094033	0.0068689	0.69577
GO_FAT_SOLUBLE_VITAMIN_METABOLIC_PROCESS	43	0.338	0.0164	0.125	0.0034684								Mitotic.MkI67	Mitotic_MkI67.4_6	Globus pallidus	-0.0036858	-0.01026	0.0069958	0.70085
GO_NEGATIVE_REGULATION_OF_EPITHELIAL_CELL_DIFFERENTIATION	38	0.378	0.0173	0.14	0.0034737								Gfap- astrocytes	Gja1_Htra1.8_2	Cerebellum	-0.0039672	-0.010854	0.0074736	0.70223
REACTOME_TCF_DEPENDENT_SIGNALING_IN_RESPONSE_TO_WNT	210	0.152	0.0163	0.0564	0.0034746								Layer 5a, BC006965+	Neuron_Sc17a7_Rorb-BC006965.2_9	Posterior cortex	-0.0037845	-0.010625	0.007083	0.70343
GO_EMBRYONIC_CAMERA_TYPE_EYE_MORPHOGENESIS	25	0.463	0.0171	0.171	0.0034908								Microglia.C1qb.Tmem119-Fos	Microglia_C1qb_Tmem119-Fos.11_4	Frontal cortex	-0.0018555	-0.0053383	0.0034498	0.70466
GO_REGULATION_OF_TRANSLATION_IN_RESPONSE_TO_ENDOPLASMIC_RETICULUM_STRESS	8	0.744	0.0156	0.276	0.0034954								Oligodendrocyte.Tfr.Plin3	Oligodendrocyte_Tfr_Plin3.10_2	Subthalamic nucleus	-0.0025644	-0.0075697	0.0047285	0.7062
GO_POSITIVE_REGULATION_OF_CALCINEURIN_MEDIATED_SIGNALING	17	0.522	0.016	0.193	0.0035069								Endothelial_Tip.Dcn.Nnat	Endothelial_Tip_Dcn_Nnat.11_1	Cerebellum	-0.0025252	-0.0069006	0.0046548	0.70625
GO_NEGATIVE_REGULATION_OF_STEM_CELL_DIFFERENTIATION	20	0.438	0.0145	0.163	0.0035115								Astrocyte.Gja1.Myoc	Astrocyte_Gja1_Myoc.7_2	Hippocampus	-0.002132	-0.0065453	0.0037915	0.71304
GO_5_DEOXYRIBOSE_5_PHOSPHATE_LYASE_ACTIVITY	5	1.11	0.0185	0.413	0.0035341								Mural.Rgs5Acta2.Lmcd1	Mural_Rgs5Acta2_Lmcd1.8_3	Globus pallidus	-0.0037587	-0.010672	0.006619	0.71493
GO_REGULATION_OF_HORMONE_METABOLIC_PROCESS	38	0.362	0.0165	0.134	0.0035538								Interneuron, (candidate CGE-derived 12)	Gad1Gad2_Htr3a_Sema3c.1_27	Hippocampus	-0.0042773	-0.011828	0.0075182	0.71529
GO_LEPTIN_MEDIATED_SIGNALING_PATHWAY	9	0.993	0.0221	0.369	0.003584								Neuron.Gad1Gad2-Slc17a8.Synpr-Sncg-Yjefn3	Neuron_Gad1Gad2-Slc17a8_Synpr-Sncg-Yjefn3.4_4	Posterior cortex	-0.0031768	-0.0082242	0.0055628	0.71602
GO_NEGATIVE_REGULATION_OF_WNT_SIGNALING_PATHWAY	196	0.159	0.0164	0.059	0.0035923								Polydendrocye.Tnr.Bmp4	Polydendrocye_Tnr_Bmp4.5_2	Striatum	-0.0031732	-0.0091893	0.0054961	0.71815
GO_SPINDLE_POLE	151	0.164	0.0149	0.0611	0.0035984								Reticular formation	Neuron_Gad1Gad2_Six3-Sst.3_2	Thalamus	-0.0035263	-0.010053	0.0058515	0.72662
GO_RESPONSE_TO_GROWTH_FACTOR	663	0.088	0.0165	0.0327	0.0036096								Deep layer pyramidal cells--medial-lateral spatial gradient	Neuron_Slc17a7_Syt6-Lypd1.3_7	Frontal cortex	-0.0022175	-0.0066697	0.0036385	0.72888
REACTOME_GDP_FUCOSE_BIOSYNTHESIS	6	0.903	0.0164	0.336	0.0036114								Endothelial_Stalk.Flt1.Pi16	Endothelial_Stalk_Flt1_Pi16.4_2	Thalamus	-0.0032922	-0.0089751	0.0053487	0.73089
GO_KINASE_BINDING	702	0.0815	0.0157	0.0304	0.0036436								Deep layer pyramidal cells	Neuron_Slc17a7_Nptxr-Drd1.6_6	Frontal cortex	-0.0042864	-0.011988	0.0069375	0.73166
GO_EMBRYONIC_HINDLIMB_MORPHOGENESIS	27	0.481	0.0185	0.179	0.0036554								Neurogenesis (SGZ)	Neurogenesis_Sox4_Gad2.13_4	Hippocampus	-0.0039982	-0.011256	0.0063433	0.73575
GO_STEM_CELL_DIVISION	38	0.381	0.0174	0.142	0.0036677								Neuron.Gad1Gad2.Synpr-Crispld2	Neuron_Gad1Gad2_Synpr-Crispld2.1_4	Frontal cortex	-0.0033353	-0.0098675	0.0051286	0.74225
GO_ALDITOL_BIOSYNTHETIC_PROCESS	6	1.03	0.0188	0.386	0.003705								Rostral migratory stream (RMS)	Neurogenesis_Sox4_Tuba1c.2_3	Striatum	-0.0028644	-0.0083451	0.004384	0.74324
GO_MORPHOGENESIS_OF_A_BRANCHING_STRUCTURE	189	0.171	0.0173	0.0638	0.0037083								Dentate Principal cells	Neuron_Slc17a7_C1ql2-Penk.4_2	Hippocampus	-0.0046166	-0.012996	0.0070274	0.74439
GO_DIGESTIVE_SYSTEM_DEVELOPMENT	138	0.197	0.0171	0.0736	0.0037275								Fast-spiking interneuron, Pvalb+/Rgs12+	Neuron_Gad1Gad2_Pvalb-Rgs12.14_3	Striatum	-0.0028366	-0.0078553	0.0042813	0.74619
GO_EXOCRINE_PANCREAS_DEVELOPMENT	7	0.969	0.019	0.362	0.003733								Mural.Rgs5Acta2.Col3a1	Mural_Rgs5Acta2_Col3a1.13_4	Frontal cortex	-0.0035761	-0.0096283	0.0053177	0.74936
GO_POSITIVE_REGULATION_OF_CELL_DEATH	644	0.0874	0.0162	0.0327	0.0037368								Mural.Rgs5Acta2.Rgs5	Mural_Rgs5Acta2_Rgs5.13_1	Subthalamic nucleus	-0.0047648	-0.013002	0.0070241	0.75122
GO_NEGATIVE_REGULATION_OF_ALCOHOL_BIOSYNTHETIC_PROCESS	13	0.619	0.0165	0.231	0.0037386								Oligodendrocyte.Tnf.Kif5b	Oligodendrocyte_Tnf_Kif5b.9_3	Frontal cortex	-0.0040869	-0.01161	0.005601	0.76719
GO_REGULATION_OF_TRANSFERASE_ACTIVITY	908	0.0726	0.0158	0.0272	0.0037809								Endothelial_Tip.Dcn.Inmt	Endothelial_Tip_Dcn_Inmt.14_5	Posterior cortex	-0.003108	-0.0088215	0.0042013	0.77027
GO_POSITIVE_REGULATION_OF_NEUROBLAST_PROLIFERATION	23	0.495	0.0176	0.186	0.0037992								Neuron.Gad1Gad2.Sst-Pdyn	Neuron_Gad1Gad2_Sst-Pdyn.5_6	Posterior cortex	-0.0035654	-0.010144	0.0048088	0.77078
REACTOME_REPRESSION_OF_WNT_TARGET_GENES	14	0.672	0.0187	0.252	0.0038022								Purkinje Neurons	Neuron_Gad1Gad2_Pcp2.2_1	Cerebellum	-0.0033429	-0.0089705	0.0044476	0.77386
REACTOME_TIE2_SIGNALING	18	0.426	0.0134	0.16	0.0038203								IEG+	Neuron_Slc17a7_Syt6-Fos.1_9	Posterior cortex	-0.0049047	-0.013502	0.0065099	0.77439
GO_CORTICOTROPIN_SECRETION	6	0.927	0.0168	0.348	0.003823								Endothelial_Tip.Dcn.Col15a1	Endothelial_Tip_Dcn_Col15a1.14_4	Frontal cortex	-0.0053216	-0.014605	0.0069942	0.77662
PID_AURORA_A_PATHWAY	31	0.39	0.0161	0.146	0.0038255								Subiculum	Neuron_Slc17a7_Fezf2-Efna5.5_14	Hippocampus	-0.0059513	-0.016491	0.0077227	0.77953
GO_P53_BINDING	63	0.263	0.0155	0.0987	0.0038498								Microglia.C1qb.Tmem119	Microglia_C1qb_Tmem119.6_2	Striatum	-0.0049488	-0.013888	0.0061693	0.78877
GO_POSITIVE_REGULATION_OF_PROTEIN_CATABOLIC_PROCESS	198	0.147	0.0152	0.0551	0.0038602								Mural.Rgs5Acta2.Col3a1	Mural_Rgs5Acta2_Col3a1.8_5	Striatum	-0.0020294	-0.0062584	0.0025244	0.78927
PID_AP1_PATHWAY	69	0.267	0.0164	0.1	0.0038737								Deep layer pyramidal cells--layer 5	Neuron_Slc17a7_Parm1_Cadm2.7_5	Frontal cortex	-0.0042746	-0.012233	0.0052482	0.79231
GO_NEURON_PROJECTION_EXTENSION	153	0.179	0.0163	0.0672	0.0038887								Layer 5, Retrosplenial cortex (RSG) and Subiculum, Tshz2+	Neuron_Slc17a7-Slc17a6_Fezf2-3110035E14Rik.7_3	Posterior cortex	-0.0051115	-0.014662	0.0062405	0.79362
GO_TUBE_MORPHOGENESIS	781	0.0832	0.0169	0.0313	0.0038994								Polydendrocyte.Tnr.Opalin	Polydendrocyte_Tnr_Opalin.4_3	Globus pallidus	-0.0037192	-0.010846	0.0045021	0.79562
GO_RESPONSE_TO_IONIZING_RADIATION	146	0.173	0.0155	0.0652	0.0039103								dSPN	Neuron_Gad1Gad2_Drd1-Nefm.10_4	Striatum	-0.004693	-0.013003	0.0056791	0.7957
REACTOME_NOTCH_HLH_TRANSCRIPTION_PATHWAY	24	0.434	0.0158	0.163	0.0039233								Polydendrocyte.Tnr.Dlx1	Polydendrocyte_Tnr_Dlx1.10_2	Frontal cortex	-0.0029167	-0.0086154	0.0034816	0.79891
GO_VITAMIN_D_METABOLIC_PROCESS	14	0.567	0.0157	0.213	0.0039394								Presubiculum, Col5a2+	Neuron_Slc17a7-Slc17a6_Tshz2-Rasd1.6_3	Posterior cortex	-0.0050225	-0.014055	0.0059168	0.80201
GO_ASYMMETRIC_NEUROBLAST_DIVISION	5	0.911	0.0151	0.343	0.0039401								Endothelial_Stalk.Flt1.Gkn3	Endothelial_Stalk_Flt1_Gkn3.7_2	Striatum	-0.0045665	-0.013463	0.0053572	0.803
BIOCARTA_ACH_PATHWAY	14	0.533	0.0148	0.201	0.0039408								Interneuron, (candidate CGE-derived 3)	Gad1Gad2_Htr3a_Phlda1.1_18	Hippocampus	-0.003785	-0.010514	0.0044343	0.80332
GO_AMEBOIDAL_TYPE_CELL_MIGRATION	367	0.115	0.0162	0.0434	0.003947								Entopeduncular Nucleus (Ent), GABA/Glu co-releasing	Neuron_Gad1Gad2-Slc17a6_Cbln1.2_7	Globus pallidus	-0.0032397	-0.010079	0.0037879	0.8038
GO_EMBRYONIC_MORPHOGENESIS	557	0.0966	0.0166	0.0363	0.0039472								Thalamic reticular nucleus (TRN)	Neuron_Gad1Gad2_Six3-Pvalb.2_20	Globus pallidus	-0.0021799	-0.0068906	0.0025478	0.80388
GO_REGULATION_OF_TRANSCRIPTION_INITIATION_FROM_RNA_POLYMERASE_II_PROMOTER	26	0.391	0.0148	0.147	0.0039535								Endothelial_Stalk.Flt1.Car4	Endothelial_Stalk_Flt1_Car4.12_3	Frontal cortex	-0.002699	-0.0086007	0.003154	0.80392
GO_SPINDLE_ORGANIZATION	157	0.157	0.0146	0.0592	0.0039727								Zona Incerta, ventral part (ZIV)	Neuron_Gad1Gad2_Pvalb-Gfra2.4_7	Entopeduncular nucleus	-0.0053315	-0.014991	0.0061788	0.80589
GO_NEGATIVE_REGULATION_OF_MITOTIC_CELL_CYCLE	300	0.121	0.0154	0.0456	0.0039731								Layer6a	Neuron_Slc17a7_Syt6-Sla.1_4	Posterior cortex	-0.0055588	-0.015431	0.0064359	0.80612
GO_CARDIAC_VENTRICLE_FORMATION	10	0.77	0.0181	0.29	0.0039744								Polydendrocyte.Tnr.Pdgfa	Polydendrocyte_Tnr_Pdgfa.5_2	Entopeduncular nucleus	-0.0037129	-0.011332	0.0042715	0.80763
KEGG_PANTOTHENATE_AND_COA_BIOSYNTHESIS	16	0.485	0.0144	0.183	0.0039833								MGE-derived cortical interneurons--Chandelier cells	Neuron_Gad1Gad2_Pvalb-Unc5b.2_6	Frontal cortex	-0.0053683	-0.015359	0.0061546	0.80845
GO_INSULIN_RECEPTOR_BINDING	21	0.487	0.0165	0.184	0.0040388								Oligodendrocyte.Trf.Ndrg2	Oligodendrocyte_Trf_Ndrg2.9_1	Thalamus	-0.0051077	-0.0142	0.0058144	0.81015
GO_CELLULAR_PROTEIN_CATABOLIC_PROCESS	701	0.0765	0.0147	0.0289	0.0040767								Non-anterior nuclei	Neuron_Slc17a6_Rora_Pvalb.2_11	Thalamus	-0.0033582	-0.010407	0.0038129	0.81077
GO_TUBE_FORMATION	141	0.19	0.0167	0.072	0.0040803								Subiculum	Neuron_Slc17a7_Fezf2-Rxfp1.5_15	Hippocampus	-0.0053525	-0.01522	0.0060683	0.81111
BIOCARTA_ERYTH_PATHWAY	15	0.573	0.0165	0.217	0.0041937								eccentric SPN, dSPN-like markers	Neuron_Gad1Gad2_Drd1-Otof-Lmo2.13_3	Striatum	-0.0046566	-0.012342	0.0051617	0.8165
GO_POSITIVE_REGULATION_OF_KINASE_ACTIVITY	545	0.0929	0.0158	0.0352	0.0042084								SN/VTA (SNr)	Neuron_Gad1Gad2_Pax5.3_18	Subthalamic nucleus	-0.0058346	-0.016584	0.0063995	0.81904
GO_REGULATION_OF_GLUCOSE_METABOLIC_PROCESS	68	0.262	0.016	0.0993	0.0042175								iSPN, IEG+	Neuron_Gad1Gad2_Adora2a-Fos.11_3	Striatum	-0.0054831	-0.015507	0.0059294	0.82244
REACTOME_ERBB2_ACTIVATES_PTK6_SIGNALING	13	0.595	0.0159	0.226	0.0042435								Rostral migratory stream (RMS)	Neurogenesis_Sox4_Stmn2.2_2	Striatum	-0.0068418	-0.018902	0.0073646	0.82355
GO_NEGATIVE_REGULATION_OF_MYELINATION	6	0.884	0.0161	0.336	0.0042508								CA1 Principal cells	Neuron_Slc17a7_Fibcd1-Kitl.5_4	Hippocampus	-0.0030901	-0.0097711	0.0033094	0.82477
GO_TRANSFORMING_GROWTH_FACTOR_BETA_RECEPTOR_SIGNALING_PATHWAY	179	0.16	0.0158	0.0609	0.0042547								Neuron.Gad1Gad2.Cplx3-Dpy19l1	Neuron_Gad1Gad2_Cplx3-Dpy19l1.1_8	Frontal cortex	-0.006637	-0.018282	0.0070838	0.8256
GO_ANIMAL_ORGAN_FORMATION	62	0.297	0.0173	0.113	0.0042647								Gfap- astrocytes	Astrocyte_Gja1.8_1	Frontal cortex	-0.0062401	-0.01767	0.0065681	0.82895
GO_RESPONSE_TO_FLUID_SHEAR_STRESS	33	0.378	0.0161	0.144	0.0042729								Striatum, interneuron	Neuron_Gad1Gad2_Igfbp4_Adora1.2_25	Globus pallidus	-0.0068749	-0.019129	0.0071798	0.83084
GO_MICROTUBULE_CYTOSKELETON_ORGANIZATION_INVOLVED_IN_MITOSIS	120	0.176	0.0143	0.0669	0.0042829								Endothelial_Stalk.Flt1.Car4	Endothelial_Stalk_Flt1_Car4.7_5	Globus pallidus	-0.0045379	-0.012368	0.0047186	0.8319
REACTOME_SIGNALING_BY_EGFR	48	0.304	0.0156	0.116	0.004296								Non-anterior nuclei	Neuron_Slc17a6_Rora_Cacng4.2_10	Thalamus	-0.0024974	-0.0078097	0.0025525	0.83606
GO_PROTEIN_PHOSPHORYLATION	1826	0.0522	0.0157	0.0199	0.004316								Thalamus, glutamatergic	Neuron_Slc17a6.2_1	Subthalamic nucleus	-0.0053406	-0.014245	0.0053339	0.84164
GO_REPRODUCTIVE_SYSTEM_DEVELOPMENT	399	0.11	0.0161	0.0419	0.0043216								Striatum, iSPNs	Neuron_Gad1Gad2_Adora2a.3_3	Globus pallidus	-0.0044807	-0.013392	0.0044666	0.8421
GO_EXTRACELLULAR_VESICLE_BIOGENESIS	22	0.422	0.0147	0.161	0.0043749								SNc/VTA	Neuron_Th_Aldh1a1.4_8	Subthalamic nucleus	-0.0048496	-0.01438	0.0048125	0.84319
GO_TRNA_BINDING	57	0.236	0.0132	0.0903	0.0044345								Microglia.C1qb.Tmem119	Microglia_C1qb_Tmem119.9_2	Subthalamic nucleus	-0.0028069	-0.0085527	0.0027676	0.84474
GO_TRANSCRIPTION_INITIATION_FROM_RNA_POLYMERASE_II_PROMOTER	178	0.154	0.0152	0.0589	0.0044377								Endothelial_Tip.Dcn.Mgp	Endothelial_Tip_Dcn_Mgp.9_1	Globus pallidus	-0.0040044	-0.011294	0.0039433	0.84505
GO_POSITIVE_REGULATION_OF_HEART_GROWTH	37	0.369	0.0166	0.141	0.0044492								Astrocyte.Gja1.Htra1	Astrocyte_Gja1_Htra1.4_1	Striatum	-0.0069212	-0.01853	0.006815	0.84508
PID_FCER1_PATHWAY	57	0.263	0.0147	0.1	0.0044658								Mural.Rgs5Acta2.Fos	Mural_Rgs5Acta2_Fos.13_5	Subthalamic nucleus	-0.0042509	-0.012002	0.0041678	0.84611
GO_CELLULAR_PROTEIN_CONTAINING_COMPLEX_ASSEMBLY	993	0.0641	0.0146	0.0245	0.0044727								SN/VTA (SNr)	Neuron_Slc17a6_Nkx6-1.3_12	Subthalamic nucleus	-0.0070223	-0.019664	0.0068747	0.84648
GO_MIRNA_METABOLIC_PROCESS	21	0.459	0.0156	0.176	0.0044728								Polydendrocyte.Tnr.Cspg5	Polydendrocyte_Tnr_Cspg5.10_1	Posterior cortex	-0.0029286	-0.0090186	0.0028566	0.84736
REACTOME_DNA_DAMAGE_TELOMERE_STRESS_INDUCED_SENESCENCE	67	0.22	0.0134	0.0843	0.0044793								generic SN/VTA GABAergic neuron	Neuron_Gad1Gad2_Gad2.3_3	Subthalamic nucleus	-0.0066655	-0.01888	0.0063891	0.85158
GO_POSITIVE_REGULATION_OF_CELL_CYCLE_PROCESS	271	0.127	0.0154	0.0486	0.004496								CA1 Principal cells	Neuron_Slc17a7_Fibcd1-Grm5.5_5	Hippocampus	-0.0049517	-0.013657	0.004741	0.85185
GO_CAMERA_TYPE_EYE_DEVELOPMENT	296	0.13	0.0164	0.0497	0.0045141								Deep layer pyramidal cells (IEG)	Neuron_Slc17a7_Nptxr-Fos.6_5	Frontal cortex	-0.0063791	-0.01828	0.0060453	0.85433
GO_CHONDROITIN_SULFATE_CATABOLIC_PROCESS	12	0.546	0.014	0.209	0.004515								Mural.Rgs5Acta2.Cnn1	Mural_Rgs5Acta2_Cnn1.13_1	Frontal cortex	-0.0075765	-0.021134	0.0071139	0.85656
GO_REGULATION_OF_NITRIC_OXIDE_MEDIATED_SIGNAL_TRANSDUCTION	10	0.711	0.0167	0.272	0.0045323								Oligodendrocyte.Trf.Ctps	Oligodendrocyte_Trf_Ctps.3_3	Striatum	-0.0041785	-0.011976	0.0038651	0.86016
GO_POSTTRANSCRIPTIONAL_REGULATION_OF_GENE_EXPRESSION	572	0.0841	0.0147	0.0322	0.0045644								Substantia Innominata (SI)	Neuron_Slc17a6_Tcf7l2.2_8	Globus pallidus	-0.0037984	-0.010507	0.0034769	0.86268
GO_PEROXISOME_PROLIFERATOR_ACTIVATED_RECEPTOR_BINDING	10	0.708	0.0166	0.272	0.0045927								Resident macrophage	Macrophage_C1qb_Mrc1.9_1	Subthalamic nucleus	-0.0082544	-0.022989	0.0075336	0.86338
GO_HISTONE_H4_K12_ACETYLATION	6	0.625	0.0114	0.24	0.004607								Dentate hilum?	Neuron_Slc17a7_Calb2-Adcyap1.6_6	Hippocampus	-0.0057736	-0.015397	0.0052535	0.86411
GO_HEART_FORMATION	29	0.405	0.0162	0.156	0.0046187								Deep layer pyramidal cells--medial cortex	NeuronSlc17a7-Slc17a6_Syt6-Nnat.3_8	Frontal cortex	-0.0077488	-0.020845	0.0070344	0.86467
GO_ALDEHYDE_LYASE_ACTIVITY	10	0.523	0.0123	0.201	0.0046209								Subiculum	Neuron_Sc17a7_Crym.2_16	Posterior cortex	-0.0076768	-0.021601	0.0069609	0.86494
GO_FACIAL_NERVE_STRUCTURAL_ORGANIZATION	8	0.735	0.0154	0.282	0.0046281								Endothelial_Stalk.Flt1.Mgp	Endothelial_Stalk_Flt1_Mgp.12_2	Frontal cortex	-0.0038151	-0.011066	0.0034493	0.86564
GO_ERBB2_SIGNALING_PATHWAY	32	0.35	0.0147	0.134	0.0046301								Interneuron, (candidate CGE-derived 8)	Gad1Gad2_Htr3a_Krt73.1_23	Hippocampus	-0.0077597	-0.021761	0.0068466	0.87146
REACTOME_TP53_REGULATES_TRANSCRIPTION_OF_ADDITIONAL_CELL_CYCLE_GENES_WHOSE_EXACT_ROLE_IN_THE_P53_PATHWAY_REMAIN_UNCERTAIN	21	0.459	0.0156	0.176	0.0046435								Neurogenesis (SGZ)	Neurogenesis_Sox4_Gabra5.13_5	Hippocampus	-0.0075231	-0.020884	0.0065534	0.8745
GO_REGULATION_OF_EPITHELIAL_TO_MESENCHYMAL_TRANSITION	82	0.246	0.0165	0.0946	0.0046543								Endothelial_Tip.Dcn.Rbp4	Endothelial_Tip_Dcn_Rbp4.17_1	Hippocampus	-0.0033705	-0.010235	0.0029347	0.87461
KEGG_MELANOMA	68	0.264	0.0161	0.102	0.0047108								Lateral Geniculate Nucleus (LGN)	Neuron_Slc17a6_Rora_Atp2b4.2_1	Thalamus	-0.005524	-0.01488	0.0047658	0.87678
GO_CHORIO_ALLANTOIC_FUSION	7	0.935	0.0183	0.36	0.0047313								Superficial layer pyramidal cells--dorsal endopiriform nucleus or piriform cortex	Neuron_Slc17a7_Nptxr-Ndst4.6_2	Frontal cortex	-0.0085505	-0.02379	0.0073731	0.8769
GO_MUSCLE_ORGAN_DEVELOPMENT	372	0.11	0.0156	0.0426	0.0047351								Neuron.Slc17a6.Nnat	Neuron_Slc17a6_Nnat.2_4	Hippocampus	-0.0059696	-0.017481	0.0050974	0.87921
GO_CELL_PROLIFERATION_INVOLVED_IN_METANEPHROS_DEVELOPMENT	9	0.842	0.0187	0.325	0.0047383								Oligodendrocyte.Tfr.Ndrg2	Oligodendrocyte_Tfr_Ndrg2.10_3	Subthalamic nucleus	-0.0061924	-0.016496	0.0052828	0.87943
REACTOME_CTLA4_INHIBITORY_SIGNALING	21	0.439	0.0149	0.169	0.0047471								Polydendrocyte.Tnr.Cspg5-Dad1	Polydendrocyte_Tnr_Cspg5-Dad1.6_2	Subthalamic nucleus	-0.0072878	-0.02063	0.006201	0.88004
GO_INSULIN_RECEPTOR_SIGNALING_PATHWAY	130	0.179	0.0151	0.069	0.0047619								Mural.Rgs5Acta2.Ccnd1	Mural_Rgs5Acta2_Ccnd1.8_3	Striatum	-0.0074332	-0.021148	0.0063079	0.88067
GO_NEUREGULIN_BINDING	5	0.905	0.015	0.349	0.0047847								Neurofilament state	Neuron_Th_Nefl.4_7	Subthalamic nucleus	-0.0069296	-0.019491	0.0058683	0.88116
GO_RUFFLE	165	0.166	0.0158	0.0643	0.0047924								Astrocyte.Gja1.Myoc	Astrocyte_Gja1_Myoc.7_1	Entopeduncular nucleus	-0.0049527	-0.012981	0.0041324	0.88463
GO_REGULATION_OF_CATABOLIC_PROCESS	910	0.0684	0.0149	0.0264	0.0047956								Striatum, Th+ SPN	Neuron_Gad1Gad2-Th_Adora2a-Th.3_9	Globus pallidus	-0.0069498	-0.018342	0.0057484	0.88666
GO_POSITIVE_REGULATION_OF_NUCLEOCYTOPLASMIC_TRANSPORT	59	0.263	0.0149	0.101	0.0048023								Endothelial_Tip.Dcn.Inmt	Endothelial_Tip_Dcn_Inmt.14_5	Frontal cortex	-0.0044469	-0.013823	0.0036393	0.88912
GO_DICHOTOMOUS_SUBDIVISION_OF_AN_EPITHELIAL_TERMINAL_UNIT	10	0.757	0.0178	0.293	0.0048305								Supramammillary Nucleus (SuM)	Neuron_Gad1Gad2_Nfib-Satb1.3_1	Subthalamic nucleus	-0.0078646	-0.02203	0.0062992	0.89407
GO_REGULATION_OF_TRANSCRIPTION_FROM_RNA_POLYMERASE_II_PROMOTER_INVOLVED_IN_MYOCARDIAL_PRECURSOR_CELL_DIFFERENTIATION	7	0.846	0.0166	0.327	0.0048663								Interneuron, (candidate CGE-derived 1)	Gad1Gad2_Htr3a_Nnat.1_16	Hippocampus	-0.0056622	-0.015537	0.0044672	0.8975
GO_APPENDAGE_MORPHOGENESIS	144	0.19	0.0169	0.0736	0.004887								Astrocyte.Gja1.Fabp7	Astrocyte_Gja1_Fabp7.7_3	Hippocampus	-0.0091743	-0.025773	0.0071867	0.89911
REACTOME_REGULATION_OF_INSULIN_LIKE_GROWTH_FACTOR_IGF_TRANSPORT_AND_UPTAKE_BY_INSULIN_LIKE_GROWTH_FACTOR_BINDING_PROTEINS_IGFBPS	119	0.204	0.0164	0.0788	0.0049042								Oligodendrocyte.Tfr.Ctps	Oligodendrocyte_Tfr_Ctps.9_1	Posterior cortex	-0.0052134	-0.015806	0.0040734	0.89969
GO_BASE_EXCISION_REPAIR	39	0.303	0.014	0.117	0.0049057								Polydendrocyte.Tnr.Opalin	Polydendrocyte_Tnr_Opalin.5_3	Subthalamic nucleus	-0.0077908	-0.022218	0.0060868	0.89971
REACTOME_SIGNALING_BY_FGFR4_IN_DISEASE	11	0.565	0.0139	0.219	0.0049671								interneuron, Lateral Geniculate Nucleus (LGN)	Neuron_Gad1Gad2_Chrnb3.3_5	Thalamus	-0.0059168	-0.016221	0.0045533	0.90309
GO_EXTRINSIC_APOPTOTIC_SIGNALING_PATHWAY	215	0.147	0.0159	0.057	0.004968								Deep layer cortex	Neuron_Slc17a7_Dkk3.13_8	Striatum	-0.0043043	-0.012929	0.0033107	0.90321
GO_REGULATION_OF_PROTEASOMAL_PROTEIN_CATABOLIC_PROCESS	172	0.152	0.0147	0.0591	0.0049916								Resident macrophage	Macrophage_C1qb_Mrc1.7_1	Thalamus	-0.008152	-0.021664	0.0062026	0.90561
GO_RESPONSE_TO_OXYGEN_CONTAINING_COMPOUND	1517	0.0562	0.0155	0.0218	0.0050065								MGE-derived cortical interneurons--Martinotti cells	Neuron_Gad1Gad2_Sst-Nr2f2.2_5	Frontal cortex	-0.0073521	-0.019532	0.0055827	0.90606
GO_REGULATION_OF_LIPID_BIOSYNTHETIC_PROCESS	173	0.15	0.0145	0.0582	0.0050162								medial geniculate nucleus, ventral part (MGV)? Or State?	Neuron_Gad1Gad2_Ndnf.3_4	Subthalamic nucleus	-0.0068544	-0.018828	0.0051685	0.9076
GO_DETECTION_OF_MECHANICAL_STIMULUS_INVOLVED_IN_SENSORY_PERCEPTION_OF_PAIN	12	0.624	0.016	0.242	0.0050192								Periventricular Fiber System (Pv)	Neuron_Slc17a6-Gad1Gad2_Asb4.3_7	Thalamus	-0.0067338	-0.017847	0.0050043	0.91077
GO_LUNG_CELL_DIFFERENTIATION	23	0.477	0.017	0.185	0.0050239								Mural.Acta2Rgs5.Kcnj8	Mural_Acta2Rgs5_Kcnj8.11_4	Cerebellum	-0.0083001	-0.023672	0.0061636	0.91094
GO_CELLULAR_RESPONSE_TO_PEPTIDE_HORMONE_STIMULUS	298	0.121	0.0153	0.047	0.005086								Cajal-Retzius	Neuron_Slc17a6_Reln.11_2	Frontal cortex	-0.0037125	-0.011663	0.0027442	0.91194
GO_MITOTIC_CYTOKINESIS	68	0.24	0.0146	0.0933	0.00509								Neuron.Gad1Gad2.Sst-Nr2f2	Neuron_Gad1Gad2_Sst-Nr2f2.5_7	Posterior cortex	-0.005596	-0.015786	0.0041157	0.91302
REACTOME_HSP90_CHAPERONE_CYCLE_FOR_STEROID_HORMONE_RECEPTORS_SHR	54	0.278	0.0152	0.108	0.0050922								eccentric SPN, dSPN-like markers	Neuron_Gad1Gad2_Drd1-Otof-Sorcs1.13_2	Striatum	-0.00889	-0.024731	0.0064896	0.91463
GO_CELL_CYCLE	1711	0.0506	0.0148	0.0197	0.0050969								Oligodendrocyte.Trf.Ctps	Oligodendrocyte_Trf_Ctps.10_4	Globus pallidus	-0.0089734	-0.025562	0.0064355	0.91838
GO_LUNG_GROWTH	6	1.01	0.0184	0.395	0.0051003								Polydendrocyte.Tnr.Pdgfa-Tmem2	Polydendrocyte_Tnr_Pdgfa-Tmem2.4_2	Globus pallidus	-0.0086188	-0.024704	0.0061712	0.91872
GO_LATE_ENDOSOME	229	0.134	0.0149	0.0521	0.0051193								dSPN	Neuron_Gad1Gad2_Drd1-Pde1a.10_3	Striatum	-0.0063585	-0.016226	0.004513	0.92056
GO_REGULATION_OF_RESPONSE_TO_DNA_DAMAGE_STIMULUS	198	0.149	0.0155	0.0581	0.0051222								iSPN	Neuron_Gad1Gad2_Adora2a-Nefm.11_1	Striatum	-0.008167	-0.023211	0.0057885	0.92085
GO_POSITIVE_REGULATION_OF_PROTEIN_ACETYLATION	38	0.294	0.0134	0.115	0.0051651								Entorhinal cortex (IEG)	Neuron_Slc17a7_Nxph3-Hpcal1-Fos.3_5	Hippocampus	-0.0072345	-0.018867	0.005102	0.92189
GO_MESODERM_DEVELOPMENT	114	0.199	0.0158	0.0778	0.0051894								CA2 Principal cells	Neuron_Slc17a7_Rgs14.6_4	Hippocampus	-0.010884	-0.030076	0.0076344	0.923
GO_POSITIVE_REGULATION_OF_LIPID_BIOSYNTHETIC_PROCESS	71	0.233	0.0145	0.0907	0.0051918								Neuron.Gad1Gad2.Pvalb-Unc5b	Neuron_Gad1Gad2_Pvalb-Unc5b.5_1	Posterior cortex	-0.0084137	-0.02249	0.0057381	0.92871
GO_TRANSMEMBRANE_RECEPTOR_PROTEIN_SERINE_THREONINE_KINASE_SIGNALING_PATHWAY	313	0.119	0.0155	0.0466	0.0052043								MyelinProcess	Oligodendrocyte_Trf_Ndrg2.8_2	Entopeduncular nucleus	-0.010274	-0.028312	0.0069696	0.92975
GO_NEGATIVE_REGULATION_OF_STRIATED_MUSCLE_CELL_APOPTOTIC_PROCESS	22	0.431	0.015	0.169	0.0052562								Interneuron, (candidate CGE-derived 6)	Gad1Gad2_Htr3a_Ecel1.1_21	Hippocampus	-0.0063282	-0.017719	0.0042908	0.92986
GO_LIPID_BIOSYNTHETIC_PROCESS	635	0.0806	0.0148	0.0315	0.0052654								Layer 2/3, Cadm2+	Neuron_Sc17a7_Calb1-Lpl-Cadm2.2_8	Posterior cortex	-0.006762	-0.020093	0.00455	0.93137
GO_REGULATION_OF_FEAR_RESPONSE	7	0.833	0.0164	0.326	0.0052806								Cadm2 state	Neuron_Th_Cadm2.4_6	Subthalamic nucleus	-0.0076772	-0.020616	0.0050754	0.9348
PID_REG_GR_PATHWAY	81	0.222	0.0148	0.0867	0.005296								Neuron.Slc17a6.Nefm	Neuron_Slc17a6_Nefm.2_6	Hippocampus	-0.010568	-0.029542	0.0069182	0.93668
REACTOME_REGULATION_OF_FZD_BY_UBIQUITINATION	21	0.467	0.0159	0.183	0.0053988								Layer 5a	Neuron_Slc17a7_Bcl6-Pvalb.3_9	Posterior cortex	-0.0082433	-0.023451	0.0053959	0.93669
KEGG_INOSITOL_PHOSPHATE_METABOLISM	53	0.269	0.0145	0.105	0.0054115								Endothelial_Stalk.Flt1.Cdkn2b	Endothelial_Stalk_Flt1_Cdkn2b.15_1	Hippocampus	-0.0098505	-0.025715	0.0064105	0.93779
GO_ORGANIC_CYCLIC_COMPOUND_CATABOLIC_PROCESS	575	0.0832	0.0146	0.0327	0.0054259								Oligodendrocyte.Trf.Il33	Oligodendrocyte_Trf_Il33.3_2	Striatum	-0.0081531	-0.023492	0.0053035	0.93788
GO_NEGATIVE_REGULATION_OF_SMAD_PROTEIN_SIGNAL_TRANSDUCTION	5	0.963	0.016	0.378	0.0054617								VTA (ventral VTA)	Neuron_Th-Slc17a6-Lpl.4_1	Subthalamic nucleus	-0.0067257	-0.020294	0.0043442	0.9392
SA_TRKA_RECEPTOR	16	0.481	0.0143	0.189	0.005505								Layer 6	Neuron_Sc17a7_Sema3e-Nnat.2_17	Posterior cortex	-0.00924	-0.024312	0.0058231	0.94371
GO_MESODERM_MORPHOGENESIS	68	0.254	0.0155	0.0997	0.0055208								Endothelial_Stalk.Flt1.Cdkn1c	Endothelial_Stalk_Flt1_Cdkn1c.7_2	Globus pallidus	-0.012707	-0.034898	0.0079932	0.94405
GO_DISTAL_TUBULE_DEVELOPMENT	12	0.618	0.0159	0.243	0.0055284								Endothelial_Tip.Dcn	Endothelial_Tip_Dcn.6_1	Thalamus	-0.0058909	-0.01679	0.0036656	0.94597
GO_REGULATION_OF_PEPTIDYL_TYROSINE_AUTOPHOSPHORYLATION	5	0.986	0.0164	0.388	0.0055442								Endothelial_Tip.Dcn	Endothelial_Tip_Dcn.9_1	Striatum	-0.0087368	-0.022869	0.005419	0.94653
GO_CRANIAL_NERVE_STRUCTURAL_ORGANIZATION	10	0.666	0.0156	0.262	0.0055565								Cerebellum basket cells 4	Neuron_Gad1Gad2_Pvalb-Chrm2.3_4	Cerebellum	-0.0089128	-0.023258	0.0055096	0.94712
GO_POSITIVE_REGULATION_OF_CARDIAC_MUSCLE_CELL_DIFFERENTIATION	19	0.411	0.0133	0.162	0.0055624								Subiculum	Neuron_Slc17a7_Bcl6-Ndst4.3_6	Posterior cortex	-0.0079486	-0.021371	0.0049098	0.94726
GO_NEGATIVE_REGULATION_OF_EPITHELIAL_TO_MESENCHYMAL_TRANSITION	26	0.422	0.016	0.166	0.0055668								Substantia Innominata (SI), dorsal, bordering GP	Neuron_Gad1Gad2_Tac2.2_3	Globus pallidus	-0.011432	-0.03179	0.0070036	0.94868
GO_MESANGIAL_CELL_DEVELOPMENT	5	1.03	0.017	0.405	0.0056014								Inferior colliculus	Neuron_Slc17a6_Nrgn.4_3	Cerebellum	-0.0075254	-0.022503	0.0045957	0.94922
REACTOME_RUNX3_REGULATES_BCL2L11_BIM_TRANSCRIPTION	5	0.916	0.0152	0.361	0.0056169								Interneuron, GABA/Glutamate co-releasing? (candidate CGE-derived 9)	Gad1Gad2Slc17a8_Htr3a_Ktcd12.1_24	Hippocampus	-0.011717	-0.032654	0.0070235	0.95236
GO_SPECIFICATION_OF_ANIMAL_ORGAN_IDENTITY	33	0.396	0.0169	0.156	0.0056626								Deep layer pyramidal cells-Layer 5b	Neuron_Slc17a6-Slc17a7_Fezf2_3110035E14Rik.4_2	Frontal cortex	-0.012198	-0.033894	0.0071991	0.95489
GO_REGULATION_OF_DEPHOSPHORYLATION	193	0.136	0.0139	0.0537	0.0056877								Claustrum cortex	Neuron_Slc17a6_Oprk1.13_6	Striatum	-0.009622	-0.025263	0.0056522	0.95564
GO_INTRACELLULAR_PROTEIN_TRANSMEMBRANE_TRANSPORT	50	0.265	0.0139	0.105	0.0057136								Entorhinal cortex	Neuron_Slc17a7_Nxph3-Hpcal1-Tpbg.3_4	Hippocampus	-0.0099554	-0.026352	0.0058217	0.95636
GO_MESENCHYMAL_STEM_CELL_DIFFERENTIATION	8	0.679	0.0142	0.268	0.0057145								Neuron.Slc17a7.Cbln4	Neuron_Slc17a7_Cbln4.2_1	Hippocampus	-0.0069554	-0.021098	0.0040584	0.95671
GO_CELLULAR_RESPONSE_TO_MINERALOCORTICOID_STIMULUS	5	0.993	0.0165	0.393	0.0057252								Endothelial_Tip.Dcn.Il33	Endothelial_Tip_Dcn_Il33.17_4	Hippocampus	-0.0096396	-0.025453	0.0056103	0.95711
GO_CELL_CYCLE_CHECKPOINT	211	0.133	0.0143	0.0527	0.0057504								Oligodendrocyte.Tfr.Ctps	Oligodendrocyte_Tfr_Ctps.10_5	Subthalamic nucleus	-0.011084	-0.030866	0.0064095	0.95811
GO_OXIDOREDUCTASE_ACTIVITY_ACTING_ON_A_SULFUR_GROUP_OF_DONORS_OXYGEN_AS_ACCEPTOR	9	0.594	0.0132	0.235	0.0057767								Mural, IEG+	Mural_Rgs5Acta2_Junb.3_6	Entopeduncular nucleus	-0.012494	-0.034734	0.0071502	0.9597
GO_POSTSYNAPTIC_ACTIN_CYTOSKELETON_ORGANIZATION	8	0.694	0.0146	0.275	0.0058252								Oligodendrocyte.Trf.Klk6	Oligodendrocyte_Trf_Klk6.3_1	Striatum	-0.0089661	-0.023912	0.00504	0.96237
GO_REGULATION_OF_MICROTUBULE_POLYMERIZATION_OR_DEPOLYMERIZATION	71	0.219	0.0137	0.087	0.0058367								Neuron.Slc17a7.Syt6-Nnat	Neuron_Slc17a7_Syt6-Nnat.1_5	Posterior cortex	-0.009007	-0.023612	0.0050378	0.96309
GO_DNA_REPAIR	510	0.0881	0.0146	0.0349	0.0058416								Oligodendrocyte.Trf.Ndrg2	Oligodendrocyte_Trf_Ndrg2.1_3	Entopeduncular nucleus	-0.0079357	-0.020304	0.0043718	0.96524
GO_FC_RECEPTOR_MEDIATED_STIMULATORY_SIGNALING_PATHWAY	82	0.227	0.0152	0.09	0.0058426								Neuron.Gad1Gad2.Pvalb-Cartpt	Neuron_Gad1Gad2_Pvalb-Cartpt.5_3	Posterior cortex	-0.0091423	-0.024519	0.0049836	0.9667
GO_POSITIVE_REGULATION_OF_SIGNALING	1708	0.0519	0.0152	0.0206	0.005945								Neurofilament, Layer4?	Neuron_Sc17a7_Calb1-Ddit4l.2_1	Posterior cortex	-0.0086515	-0.025409	0.0046646	0.96817
GO_CARDIAC_ATRIUM_DEVELOPMENT	33	0.377	0.0161	0.15	0.0059628								Polydendrocye.Tnr.Pdgfa	Polydendrocye_Tnr_Pdgfa.5_3	Striatum	-0.01002	-0.027027	0.0053232	0.9701
GO_SMALL_MOLECULE_BIOSYNTHETIC_PROCESS	629	0.0782	0.0143	0.0311	0.00598								CA3 Principal cells	Neuron_Slc17a7_Pvrl3-Nos1.6_1	Hippocampus	-0.010069	-0.027026	0.0052933	0.97141
GO_MEDIATOR_COMPLEX_BINDING	4	1.29	0.0192	0.514	0.0059965								Striatum, dSPNs, Pde1c +	Neuron_Gad1Gad2_Drd1-Pde1c.3_5	Globus pallidus	-0.012029	-0.034657	0.0060803	0.97605
GO_CELLULAR_RESPONSE_TO_FLUID_SHEAR_STRESS	18	0.484	0.0152	0.193	0.0060078								Endothelial_Stalk.Flt1.Gkn3	Endothelial_Stalk_Flt1_Gkn3.2_4	Entopeduncular nucleus	-0.011589	-0.030821	0.0058498	0.9762
GO_CARDIAC_SEPTUM_DEVELOPMENT	105	0.219	0.0166	0.0872	0.006069								Entorhinal corte	Neuron_Slc17a7_Nxph3-Hpcal-Krt12.3_7	Hippocampus	-0.010724	-0.028334	0.0053902	0.97667
GO_RAC_PROTEIN_SIGNAL_TRANSDUCTION	32	0.34	0.0143	0.136	0.0060991								Lateral dorsal thalamic nuclei (LD)	Neuron_Slc17a6_Rora_Fgf10.2_6	Thalamus	-0.0091897	-0.025361	0.0046037	0.97703
GO_PROTEIN_KINASE_COMPLEX	100	0.208	0.0154	0.0828	0.0061091								eccentric SPN, iSPN-like markers	Neuron_Gad1Gad2_Adora2a-Otof.13_4	Striatum	-0.0060901	-0.018224	0.0030107	0.97844
GO_REGULATION_OF_MESENCHYMAL_STEM_CELL_DIFFERENTIATION	6	0.826	0.015	0.33	0.0061162								Lateral hypothalamus (LH)	Neuron_Gad1Gad2_Pmch.4_10	Entopeduncular nucleus	-0.013196	-0.037343	0.006514	0.9786
GO_MITOCHONDRIAL_RESPIRATORY_CHAIN_COMPLEX_I	44	0.262	0.0129	0.105	0.0061178								Layer 5b	Neuron_Slc17a7-Slc17a6_Calb1-Rorb-Il1rapl2.2_13	Posterior cortex	-0.0068723	-0.020326	0.0033393	0.9802
GO_REGULATION_OF_MULTI_ORGANISM_PROCESS	384	0.101	0.0145	0.0404	0.0061193								Deep layer pyramidal cells--Layer 5a	Neuron_Slc17a7-Slc17a6_Nptxr-Rorb.6_3	Frontal cortex	-0.0085182	-0.022881	0.0039597	0.98426
GO_NEGATIVE_REGULATION_OF_PHAGOCYTOSIS	19	0.473	0.0153	0.189	0.0061496								Deep layer pyramidal cells	Neuron_Slc17a7_Syt6-Sema3c.3_9	Frontal cortex	-0.015052	-0.041144	0.0069124	0.98527
GO_NEGATIVE_REGULATION_OF_CHEMOTAXIS	57	0.253	0.0142	0.101	0.00619								Postsubiculum	Neuron_Slc17a7_Bcl6-Ptgfr.3_7	Posterior cortex	-0.014189	-0.039932	0.0064235	0.9864
GO_POSITIVE_REGULATION_OF_CELL_CYCLE_PHASE_TRANSITION	89	0.204	0.0142	0.0816	0.0061925								Deep layer pyramidal cells	Neuron_Slc17a7_Syt6-Slc30a3.3_5	Frontal cortex	-0.015338	-0.042724	0.0069279	0.98657
GO_CELLULAR_RESPONSE_TO_OXYGEN_CONTAINING_COMPOUND	1051	0.065	0.0152	0.026	0.0062409								Endothelial_Stalk.Flt1.Mgp	Endothelial_Stalk_Flt1_Mgp.10_1	Cerebellum	-0.0056231	-0.017785	0.0025062	0.98757
GO_TIGHT_JUNCTION	118	0.185	0.0149	0.0743	0.0062589								Resident macrophage	Macrophage_C1qb_Mrc1.11_3	Frontal cortex	-0.013621	-0.035945	0.0060705	0.98757
GO_RNA_BINDING	1534	0.0501	0.0139	0.0201	0.0062686								Interneuron, (candidate CGE-derived 5)	Gad1Gad2_Htr3a_Cpne5.1_20	Hippocampus	-0.010884	-0.029474	0.0048311	0.98786
GO_RESPONSE_TO_CYTOKINE	1109	0.0633	0.0151	0.0253	0.0062774								Deep layer subiculum	Neuron_Slc17a7-Slc17a6_Nxph3-Cbln2-Kcnh8.3_3	Hippocampus	-0.012226	-0.032049	0.0052786	0.98972
GO_SENSORY_ORGAN_DEVELOPMENT	521	0.0958	0.016	0.0384	0.006295								Neuron.Slc17a6.Grp	Neuron_Slc17a6_Grp.2_7	Hippocampus	-0.015616	-0.043712	0.0065514	0.99142
GO_DNA_METABOLIC_PROCESS	797	0.0702	0.0144	0.0282	0.0063553								Layer 2/3	Neuron_Sc17a7_Calb1-Otof.2_6	Posterior cortex	-0.0095189	-0.025463	0.0038345	0.99347
GO_LAMELLIPODIUM	180	0.149	0.0148	0.06	0.0063688								Bergmann Glia	Astrocyte_Gja_Slc1a3.7_1	Cerebellum	-0.015266	-0.040314	0.0056734	0.99643
GO_HSP90_PROTEIN_BINDING	39	0.313	0.0145	0.126	0.0063848								Mural.Acta2Rgs5.Rgs5	Mural_Acta2Rgs5_Rgs5.11_5	Cerebellum	-0.0081363	-0.026271	0.002992	0.99673
GO_ACYLGLYCEROL_LIPASE_ACTIVITY	9	0.605	0.0135	0.243	0.0064187								Oligodendrocyte.Trf.Ttyh1	Oligodendrocyte_Trf_Ttyh1.10_3	Globus pallidus	-0.01396	-0.037638	0.0049301	0.99768
GO_CYCLIN_BINDING	30	0.354	0.0144	0.142	0.0064446								Resident macrophage	Macrophage_C1qb_Mrc1.11_2	Posterior cortex	-0.022446	-0.062621	0.0072176	0.99906
GO_MAMMARY_GLAND_FORMATION	7	0.851	0.0167	0.342	0.0064632
GO_INSULIN_RECEPTOR_SUBSTRATE_BINDING	11	0.619	0.0152	0.249	0.0064714
REACTOME_PI3K_AKT_ACTIVATION	9	0.69	0.0154	0.278	0.0064716
GO_REGULATION_OF_PHOSPHATASE_ACTIVITY	162	0.147	0.0138	0.059	0.0065215
GO_MAINTENANCE_OF_DNA_METHYLATION	6	1.04	0.019	0.421	0.0065453
GO_INOSITOL_PHOSPHATE_METABOLIC_PROCESS	43	0.288	0.014	0.116	0.0065585
BIOCARTA_AKAP95_PATHWAY	11	0.659	0.0162	0.266	0.0065632
GO_CARBON_CARBON_LYASE_ACTIVITY	50	0.261	0.0137	0.105	0.006569
GO_GLIAL_CELL_DIFFERENTIATION	201	0.144	0.0151	0.0582	0.0065996
GO_POSITIVE_REGULATION_OF_CELLULAR_RESPONSE_TO_INSULIN_STIMULUS	23	0.411	0.0146	0.166	0.0066309
GO_SPINDLE	318	0.103	0.0135	0.0415	0.0066754
GO_ENZYME_LINKED_RECEPTOR_PROTEIN_SIGNALING_PATHWAY	964	0.0672	0.0151	0.0271	0.006682
GO_TISSUE_MIGRATION	273	0.127	0.0154	0.0512	0.0066896
GO_NEGATIVE_REGULATION_OF_CELL_MOTILITY	253	0.129	0.0151	0.0522	0.00669
REACTOME_REGULATION_OF_TP53_ACTIVITY_THROUGH_METHYLATION	19	0.46	0.0149	0.186	0.0067142
GO_REGULATION_OF_IMMUNE_SYSTEM_PROCESS	1430	0.055	0.0148	0.0223	0.0067266
GO_MACROPINOCYTOSIS	9	0.65	0.0145	0.263	0.0067694
GO_EXOCRINE_SYSTEM_DEVELOPMENT	47	0.319	0.0162	0.129	0.0067796
GO_MONOSACCHARIDE_METABOLIC_PROCESS	144	0.164	0.0146	0.0666	0.0067972
SA_PTEN_PATHWAY	17	0.408	0.0125	0.166	0.0068216
GO_REGULATION_OF_SODIUM_ION_TRANSMEMBRANE_TRANSPORT	59	0.275	0.0157	0.112	0.0068432
GO_TELENCEPHALON_GLIAL_CELL_MIGRATION	21	0.451	0.0153	0.183	0.0068605
GO_REGULATION_OF_MRNA_PROCESSING	126	0.164	0.0136	0.0665	0.0068746
GO_REGULATION_OF_CENTRIOLE_ELONGATION	5	0.901	0.0149	0.366	0.0069024
GO_NEGATIVE_REGULATION_OF_TRANSLATIONAL_INITIATION	17	0.437	0.0134	0.178	0.0069139
GO_REGULATION_OF_NERVOUS_SYSTEM_DEVELOPMENT	858	0.0725	0.0154	0.0294	0.0069206
GO_LIMBIC_SYSTEM_DEVELOPMENT	105	0.204	0.0155	0.0829	0.006956
GO_DNA_BINDING_TRANSCRIPTION_FACTOR_BINDING	326	0.111	0.0147	0.0451	0.0070313
GO_INTRINSIC_APOPTOTIC_SIGNALING_PATHWAY	272	0.121	0.0147	0.0493	0.0070363
GO_SYMPATHETIC_NERVOUS_SYSTEM_DEVELOPMENT	21	0.447	0.0152	0.182	0.0070542
GO_REGULATION_OF_CELL_CYCLE_PHASE_TRANSITION	422	0.0932	0.014	0.038	0.0071081
GO_REGULATION_OF_HEART_MORPHOGENESIS	37	0.345	0.0156	0.141	0.0071097
GO_MICROTUBULE_CYTOSKELETON_ORGANIZATION	508	0.0828	0.0137	0.0338	0.0071281
GO_REGULATION_OF_MRNA_SPLICING_VIA_SPLICEOSOME	89	0.189	0.0132	0.0773	0.0071967
GO_NEGATIVE_REGULATION_OF_CARDIAC_MUSCLE_TISSUE_GROWTH	20	0.49	0.0163	0.2	0.0072171
REACTOME_REGULATION_OF_LOCALIZATION_OF_FOXO_TRANSCRIPTION_FACTORS	11	0.589	0.0145	0.241	0.0072391
GO_TRANSCRIPTION_FACTOR_COMPLEX	342	0.106	0.0144	0.0433	0.0072435
GO_CELLULAR_RESPONSE_TO_CORTICOSTEROID_STIMULUS	61	0.266	0.0154	0.109	0.0072469
GO_NEUROBLAST_PROLIFERATION	57	0.263	0.0147	0.107	0.0072501
GO_POSITIVE_REGULATION_OF_PROTEIN_DEACETYLATION	21	0.385	0.0131	0.157	0.0072506
GO_EUKARYOTIC_TRANSLATION_INITIATION_FACTOR_3_COMPLEX_EIF3M	7	0.646	0.0127	0.264	0.0072709
GO_POSITIVE_REGULATION_OF_DNA_BINDING_TRANSCRIPTION_FACTOR_ACTIVITY	244	0.124	0.0142	0.0507	0.0073476
PID_IL5_PATHWAY	14	0.551	0.0153	0.226	0.0073608
GO_MICROTUBULE_BASED_PROCESS	698	0.0712	0.0137	0.0292	0.0073615
GO_CARBOHYDRATE_METABOLIC_PROCESS	526	0.0839	0.0141	0.0344	0.0073694
REACTOME_PROGRAMMED_CELL_DEATH	172	0.153	0.0148	0.0628	0.0073713
GO_G1_DNA_DAMAGE_CHECKPOINT	64	0.246	0.0146	0.101	0.0074064
GO_LIPID_METABOLIC_PROCESS	1173	0.0587	0.0144	0.0241	0.0074695
GO_APICAL_JUNCTION_COMPLEX	132	0.169	0.0144	0.0695	0.0074782
GO_CELLULAR_RESPONSE_TO_OXIDATIVE_STRESS	272	0.119	0.0145	0.049	0.0074805
GO_CELLULAR_RESPONSE_TO_TOXIC_SUBSTANCE	221	0.132	0.0144	0.0542	0.0074823
GO_FRIZZLED_BINDING	38	0.305	0.0139	0.125	0.0074975
GO_STRIATED_MUSCLE_CELL_PROLIFERATION	62	0.28	0.0163	0.115	0.0075202
GO_VASCULAR_ENDOTHELIAL_CELL_PROLIFERATION	17	0.487	0.0149	0.2	0.0075378
GO_SMAD_PROTEIN_COMPLEX	7	0.73	0.0143	0.3	0.0075775
GO_REGULATION_OF_GLUCOCORTICOID_METABOLIC_PROCESS	9	0.616	0.0137	0.254	0.0075906
GO_CELL_CELL_SIGNALING_BY_WNT	486	0.0912	0.0147	0.0376	0.0076263
GO_NUCLEOBASE_CONTAINING_SMALL_MOLECULE_CATABOLIC_PROCESS	48	0.27	0.0139	0.111	0.007707
GO_SKELETAL_MUSCLE_ORGAN_DEVELOPMENT	163	0.154	0.0145	0.0635	0.0077236
GO_POSITIVE_REGULATION_OF_CHROMATIN_ORGANIZATION	95	0.191	0.0138	0.0789	0.0077341
GO_UROGENITAL_SYSTEM_DEVELOPMENT	320	0.119	0.0156	0.0491	0.0077584
REACTOME_GLYCOSAMINOGLYCAN_METABOLISM	118	0.174	0.014	0.072	0.0077604
GO_TRNA_GUANINE_METHYLTRANSFERASE_ACTIVITY	12	0.476	0.0122	0.197	0.0077636
REACTOME_SIGNAL_TRANSDUCTION_BY_L1	20	0.467	0.0155	0.193	0.0078581
GO_PALLIUM_DEVELOPMENT	163	0.157	0.0148	0.0649	0.0079004
GO_CELL_DIVISION	571	0.0784	0.0137	0.0325	0.0079049
GO_NADH_DEHYDROGENASE_ACTIVITY	39	0.274	0.0127	0.114	0.0079287
GO_DEPHOSPHORYLATION	446	0.0899	0.0139	0.0373	0.007968
GO_OXIDOREDUCTASE_ACTIVITY_ACTING_ON_PEROXIDE_AS_ACCEPTOR	52	0.277	0.0148	0.115	0.007999
GO_REGULATION_OF_EXECUTION_PHASE_OF_APOPTOSIS	34	0.33	0.0143	0.137	0.0080585
GO_NEGATIVE_REGULATION_OF_CELL_POPULATION_PROLIFERATION	642	0.0795	0.0147	0.033	0.0080646
REACTOME_REGULATION_OF_RUNX1_EXPRESSION_AND_ACTIVITY	17	0.454	0.0139	0.189	0.0080989
GO_REGULATION_OF_MITOTIC_CELL_CYCLE	612	0.0768	0.0139	0.0319	0.0081232
GO_HORMONE_METABOLIC_PROCESS	213	0.135	0.0145	0.0561	0.0081685
GO_RESPIRATORY_SYSTEM_DEVELOPMENT	189	0.151	0.0153	0.0629	0.0081993
GO_SIGNAL_TRANSDUCTION_INVOLVED_IN_CELL_CYCLE_CHECKPOINT	72	0.23	0.0144	0.0957	0.0081998
GO_CARDIOCYTE_DIFFERENTIATION	140	0.163	0.0143	0.0681	0.0082091
GO_CYTOKINESIS	160	0.147	0.0137	0.0613	0.0082129
GO_POSITIVE_REGULATION_OF_CYSTEINE_TYPE_ENDOPEPTIDASE_ACTIVITY	134	0.175	0.015	0.0729	0.0082442
GO_TRACHEA_CARTILAGE_DEVELOPMENT	8	0.735	0.0154	0.306	0.008265
GO_NEGATIVE_REGULATION_OF_CELL_PROJECTION_ORGANIZATION	168	0.151	0.0144	0.0629	0.0082693
GO_SYNAPSE_ORGANIZATION	374	0.106	0.0151	0.0444	0.0083013
GO_GLUTATHIONE_PEROXIDASE_ACTIVITY	19	0.435	0.014	0.182	0.0083689
GO_NEGATIVE_REGULATION_OF_CELLULAR_COMPONENT_ORGANIZATION	639	0.0746	0.0138	0.0312	0.0084067
GO_RNA_SECONDARY_STRUCTURE_UNWINDING	7	0.743	0.0146	0.311	0.0084238
GO_REGULATION_OF_PROTEIN_ACETYLATION	66	0.232	0.014	0.0971	0.0084286
GO_CELL_PROJECTION_ORGANIZATION	1432	0.0528	0.0142	0.0221	0.0084676
GO_TRANSFERASE_COMPLEX_TRANSFERRING_PHOSPHORUS_CONTAINING_GROUPS	234	0.126	0.0142	0.0528	0.0085114
GO_MRNA_BINDING	219	0.122	0.0133	0.0511	0.0085263
KEGG_BASAL_CELL_CARCINOMA	55	0.259	0.0142	0.108	0.0085852
GO_REACTIVE_OXYGEN_SPECIES_BIOSYNTHETIC_PROCESS	96	0.201	0.0146	0.0843	0.0086217
GO_CELL_MORPHOGENESIS_INVOLVED_IN_NEURON_DIFFERENTIATION	543	0.0857	0.0146	0.036	0.0086469
GO_POSITIVE_REGULATION_OF_CANONICAL_WNT_SIGNALING_PATHWAY	132	0.166	0.0141	0.0696	0.0086515
GO_ORGANELLE_LOCALIZATION	660	0.0738	0.0138	0.031	0.0087097
GO_PROTEIN_OXIDATION	15	0.506	0.0145	0.213	0.008713
GO_LATERAL_PLASMA_MEMBRANE	53	0.257	0.0139	0.108	0.0087488
GO_REGULATION_OF_ER_ASSOCIATED_UBIQUITIN_DEPENDENT_PROTEIN_CATABOLIC_PROCESS	7	0.753	0.0148	0.317	0.008759
GO_TUBE_CLOSURE	87	0.21	0.0145	0.0885	0.0087775
GO_TYPE_I_PNEUMOCYTE_DIFFERENTIATION	5	0.778	0.0129	0.328	0.0088671
GO_POST_TRANSLATIONAL_PROTEIN_MODIFICATION	348	0.0998	0.0137	0.0421	0.0088811
GO_POSITIVE_REGULATION_OF_CHONDROCYTE_DIFFERENTIATION	20	0.438	0.0145	0.185	0.0088944
PID_TOLL_ENDOGENOUS_PATHWAY	21	0.39	0.0133	0.165	0.0089078
GO_REGULATION_OF_PEPTIDE_SECRETION	449	0.0903	0.014	0.0382	0.0089625
GO_NEGATIVE_REGULATION_OF_NEURON_PROJECTION_DEVELOPMENT	142	0.164	0.0144	0.0692	0.0089727
GO_NEGATIVE_REGULATION_OF_DENDRITIC_SPINE_MORPHOGENESIS	5	0.904	0.015	0.382	0.0090194
GO_HEPARAN_SULFATE_N_ACETYLGLUCOSAMINYLTRANSFERASE_ACTIVITY	6	0.731	0.0133	0.309	0.0090828
GO_POSITIVE_REGULATION_OF_NUCLEOBASE_CONTAINING_COMPOUND_METABOLIC_PROCESS	217	0.128	0.0139	0.0542	0.0090929
REACTOME_EGFR_INTERACTS_WITH_PHOSPHOLIPASE_C_GAMMA	9	0.755	0.0168	0.32	0.0091016
GO_TRACHEA_DEVELOPMENT	18	0.505	0.0159	0.214	0.0091062
GO_HEPARAN_SULFATE_SULFOTRANSFERASE_ACTIVITY	14	0.518	0.0144	0.219	0.0091129
GO_POSITIVE_REGULATION_OF_ESTABLISHMENT_OF_PROTEIN_LOCALIZATION	420	0.0922	0.0139	0.0391	0.0091612
GO_PEPTIDE_SECRETION	565	0.0806	0.014	0.0342	0.0091984
GO_NEGATIVE_REGULATION_OF_CARDIAC_MUSCLE_TISSUE_DEVELOPMENT	29	0.391	0.0156	0.166	0.0091986
GO_POSTSYNAPSE_ORGANIZATION	148	0.162	0.0146	0.0688	0.0092005
GO_RESPONSE_TO_OXYGEN_LEVELS	360	0.099	0.0138	0.042	0.0092313
BIOCARTA_TRKA_PATHWAY	14	0.492	0.0137	0.209	0.0092482
GO_REGULATION_OF_REACTIVE_OXYGEN_SPECIES_BIOSYNTHETIC_PROCESS	78	0.222	0.0145	0.0942	0.009277
GO_EPITHELIAL_TUBE_BRANCHING_INVOLVED_IN_LUNG_MORPHOGENESIS	29	0.38	0.0152	0.162	0.0092945
GO_TRANSCRIPTION_COACTIVATOR_ACTIVITY	303	0.106	0.0136	0.0451	0.0092995
GO_NEGATIVE_REGULATION_OF_SOMATIC_STEM_CELL_POPULATION_MAINTENANCE	4	1.14	0.0169	0.484	0.0093172
GO_REGULATION_OF_NEUROBLAST_PROLIFERATION	30	0.355	0.0144	0.151	0.0093423
KEGG_PATHWAYS_IN_CANCER	316	0.109	0.0143	0.0465	0.0093615
GO_REGULATION_OF_DNA_DEMETHYLATION	6	0.692	0.0126	0.295	0.0093718
GO_VASCULOGENESIS	73	0.245	0.0155	0.105	0.0094563
GO_MAINTENANCE_OF_CELL_NUMBER	151	0.157	0.0142	0.0668	0.0094958
GO_RESPONSE_TO_NITROGEN_COMPOUND	915	0.0649	0.0142	0.0277	0.0095036
GO_DNA_CONFORMATION_CHANGE	261	0.111	0.0132	0.0474	0.009532
GO_BRANCHIOMOTOR_NEURON_AXON_GUIDANCE	5	0.783	0.013	0.334	0.0096076
GO_REGULATION_OF_POLYSACCHARIDE_METABOLIC_PROCESS	41	0.289	0.0137	0.123	0.0096729
GO_CORPUS_CALLOSUM_MORPHOGENESIS	6	0.755	0.0137	0.323	0.0097187
BIOCARTA_HER2_PATHWAY	23	0.392	0.0139	0.168	0.009728
GO_REGULATION_OF_CENTRIOLE_REPLICATION	22	0.364	0.0127	0.156	0.0097314
GO_CELL_CYCLE_PROCESS	1277	0.0526	0.0134	0.0225	0.0097785
GO_NEGATIVE_REGULATION_OF_MUSCLE_CELL_APOPTOTIC_PROCESS	34	0.325	0.014	0.139	0.0098019
GO_BRANCHING_MORPHOGENESIS_OF_AN_EPITHELIAL_TUBE	144	0.169	0.015	0.0723	0.0098322
REACTOME_SIGNALING_BY_NODAL	18	0.422	0.0133	0.181	0.0098377
GO_NEURON_MIGRATION	143	0.176	0.0156	0.0756	0.0098622
GO_STEROID_HORMONE_SECRETION	21	0.423	0.0144	0.182	0.0098832
REACTOME_SYNTHESIS_OF_UDP_N_ACETYL_GLUCOSAMINE	7	0.858	0.0168	0.368	0.0099074
GO_VENTRICULAR_SYSTEM_DEVELOPMENT	26	0.366	0.0138	0.157	0.0099396
GO_REGULATION_OF_PROTEIN_COMPLEX_ASSEMBLY	406	0.0891	0.0132	0.0383	0.0099488
GO_POSITIVE_REGULATION_OF_MONONUCLEAR_CELL_MIGRATION	22	0.363	0.0126	0.156	0.0099553
GO_REGULATION_OF_GLUTAMINE_FAMILY_AMINO_ACID_METABOLIC_PROCESS	6	0.764	0.0139	0.328	0.010007
GO_MUSCLE_CELL_CELLULAR_HOMEOSTASIS	18	0.415	0.013	0.178	0.010017
REACTOME_DEVELOPMENTAL_BIOLOGY	1035	0.0627	0.0145	0.027	0.010038
GO_ANTIOXIDANT_ACTIVITY	82	0.203	0.0136	0.0873	0.010062
GO_NERVE_DEVELOPMENT	76	0.233	0.015	0.1	0.010078
GO_NEGATIVE_REGULATION_OF_MUSCLE_TISSUE_DEVELOPMENT	48	0.282	0.0145	0.121	0.010086
GO_POSITIVE_REGULATION_OF_CELLULAR_PROTEIN_CATABOLIC_PROCESS	131	0.158	0.0134	0.068	0.010114
GO_PROTEIN_HORMONE_RECEPTOR_ACTIVITY	17	0.44	0.0134	0.189	0.010121
GO_POSITIVE_REGULATION_OF_RNA_METABOLIC_PROCESS	66	0.217	0.0131	0.0937	0.010155
REACTOME_SIGNALING_BY_SCF_KIT	43	0.277	0.0135	0.12	0.01017
GO_NEURON_DEVELOPMENT	1037	0.061	0.0142	0.0263	0.010172
GO_REGULATION_OF_MYELOID_CELL_DIFFERENTIATION	233	0.121	0.0136	0.0522	0.010183
GO_IN_UTERO_EMBRYONIC_DEVELOPMENT	326	0.105	0.0139	0.0453	0.010184
REACTOME_REGULATION_OF_PTEN_LOCALIZATION	8	0.736	0.0154	0.317	0.010201
GO_MUSCLE_STRUCTURE_DEVELOPMENT	594	0.078	0.0139	0.0336	0.010216
GO_CELLULAR_DETOXIFICATION	103	0.18	0.0135	0.0777	0.010283
PID_ERBB2_ERBB3_PATHWAY	44	0.258	0.0127	0.111	0.010315
GO_RESPONSE_TO_LEPTIN	21	0.466	0.0158	0.201	0.010375
GO_MOLTING_CYCLE	109	0.181	0.014	0.0784	0.010396
GO_EXECUTION_PHASE_OF_APOPTOSIS	81	0.2	0.0133	0.0866	0.010424
GO_NITRIC_OXIDE_MEDIATED_SIGNAL_TRANSDUCTION	28	0.392	0.0154	0.17	0.010452
GO_LUNG_EPITHELIUM_DEVELOPMENT	36	0.347	0.0154	0.15	0.010459
GO_REGULATION_OF_NEURAL_PRECURSOR_CELL_PROLIFERATION	84	0.209	0.0142	0.0905	0.010485
GO_HISTONE_PHOSPHORYLATION	37	0.305	0.0137	0.132	0.010489
GO_PROTEIN_TRANSMEMBRANE_IMPORT_INTO_INTRACELLULAR_ORGANELLE	32	0.298	0.0125	0.129	0.010504
GO_RADIAL_GLIAL_CELL_DIFFERENTIATION	12	0.628	0.0161	0.272	0.010589
GO_TRANSCRIPTION_COREPRESSOR_ACTIVITY	229	0.123	0.0138	0.0536	0.010599
GO_NEGATIVE_REGULATION_OF_GONAD_DEVELOPMENT	6	0.801	0.0145	0.347	0.010599
GO_MAMMARY_GLAND_DUCT_MORPHOGENESIS	32	0.373	0.0156	0.162	0.010606
GO_REGULATION_OF_CELLULAR_COMPONENT_BIOGENESIS	849	0.0633	0.0134	0.0275	0.010617
GO_NEGATIVE_REGULATION_OF_AXON_EXTENSION	40	0.297	0.0139	0.129	0.010631
GO_NEGATIVE_REGULATION_OF_ENDOTHELIAL_CELL_CHEMOTAXIS	4	0.855	0.0127	0.372	0.010689
GO_GLUCAGON_SECRETION	10	0.596	0.014	0.259	0.010713
PID_ANGIOPOIETIN_RECEPTOR_PATHWAY	47	0.275	0.014	0.119	0.010725
REACTOME_SEROTONIN_AND_MELATONIN_BIOSYNTHESIS	4	0.77	0.0114	0.335	0.010743
GO_INDOLE_CONTAINING_COMPOUND_BIOSYNTHETIC_PROCESS	4	0.77	0.0114	0.335	0.010743
GO_INSULIN_LIKE_GROWTH_FACTOR_BINDING	28	0.386	0.0151	0.168	0.010792
GO_ESTABLISHMENT_OF_ORGANELLE_LOCALIZATION	474	0.0834	0.0133	0.0363	0.010799
GO_POSITIVE_REGULATION_OF_CORTICOSTEROID_HORMONE_SECRETION	8	0.704	0.0148	0.306	0.0108
GO_NEGATIVE_REGULATION_OF_AXONOGENESIS	64	0.231	0.0137	0.101	0.010889
GO_REGULATION_OF_VIRAL_LIFE_CYCLE	137	0.151	0.013	0.0657	0.010939
GO_POSITIVE_REGULATION_OF_WNT_SIGNALING_PATHWAY	162	0.146	0.0138	0.0638	0.010944
GO_NEGATIVE_REGULATION_OF_GENE_SILENCING	32	0.304	0.0128	0.133	0.01099
GO_POSITIVE_REGULATION_OF_SYNAPTIC_VESICLE_CLUSTERING	4	1.11	0.0165	0.485	0.011008
GO_APICOLATERAL_PLASMA_MEMBRANE	18	0.501	0.0158	0.219	0.01102
GO_CRD_MEDIATED_MRNA_STABILIZATION	5	0.753	0.0125	0.329	0.011093
GO_POSITIVE_REGULATION_OF_MICROTUBULE_POLYMERIZATION_OR_DEPOLYMERIZATION	30	0.311	0.0126	0.136	0.011159
GO_NEGATIVE_REGULATION_OF_CELL_CYCLE_PHASE_TRANSITION	232	0.118	0.0133	0.0518	0.011204
GO_RESPONSE_TO_HORMONE	927	0.0628	0.0138	0.0275	0.011221
GO_CEREBRAL_CORTEX_REGIONALIZATION	7	0.85	0.0167	0.372	0.011251
GO_REGULATION_OF_CELLULAR_CATABOLIC_PROCESS	762	0.0653	0.0131	0.0286	0.011322
GO_PROTEOLYSIS	1631	0.0472	0.0135	0.0207	0.011352
GO_BIOLOGICAL_PHASE	9	0.625	0.0139	0.274	0.011375
GO_ADRENAL_GLAND_DEVELOPMENT	24	0.402	0.0146	0.177	0.011394
GO_NADPLUS_ADP_RIBOSYLTRANSFERASE_ACTIVITY	22	0.37	0.0129	0.162	0.011423
GO_MITOTIC_CELL_CYCLE_CHECKPOINT	162	0.138	0.0129	0.0605	0.01148
GO_RESPONSE_TO_MECHANICAL_STIMULUS	202	0.134	0.0141	0.0591	0.011498
GO_INO80_TYPE_COMPLEX	24	0.319	0.0116	0.14	0.011506
GO_POSITIVE_REGULATION_OF_CELL_CYCLE_ARREST	79	0.208	0.0137	0.0915	0.011555
GO_RESPONSE_TO_OXIDATIVE_STRESS	412	0.0888	0.0132	0.0391	0.011588
GO_REGULATION_OF_NEURON_DIFFERENTIATION	613	0.0782	0.0141	0.0345	0.0116
GO_SENSORY_SYSTEM_DEVELOPMENT	351	0.104	0.0143	0.046	0.011702
GO_CELL_DEATH_IN_RESPONSE_TO_OXIDATIVE_STRESS	75	0.218	0.0139	0.0961	0.011789
GO_PROTEIN_DISULFIDE_ISOMERASE_ACTIVITY	16	0.465	0.0138	0.205	0.011789
GO_REGULATION_OF_PROTEOLYSIS	661	0.0731	0.0137	0.0323	0.011826
GO_PLATELET_DERIVED_GROWTH_FACTOR_RECEPTOR_BINDING	14	0.573	0.0159	0.253	0.01183
GO_MORPHOGENESIS_OF_EMBRYONIC_EPITHELIUM	145	0.158	0.014	0.0697	0.011834
REACTOME_KERATAN_SULFATE_BIOSYNTHESIS	28	0.316	0.0124	0.14	0.011862
GO_KERATAN_SULFATE_BIOSYNTHETIC_PROCESS	28	0.316	0.0124	0.14	0.011862
KEGG_NON_SMALL_CELL_LUNG_CANCER	53	0.24	0.0129	0.106	0.01191
GO_HIGH_VOLTAGE_GATED_CALCIUM_CHANNEL_ACTIVITY	9	0.709	0.0158	0.314	0.011967
GO_REGULATION_OF_GLYCOGEN_METABOLIC_PROCESS	33	0.307	0.0131	0.136	0.012061
GO_REGULATION_OF_POSTTRANSCRIPTIONAL_GENE_SILENCING	105	0.169	0.0128	0.0748	0.012062
GO_HEART_FIELD_SPECIFICATION	15	0.513	0.0147	0.227	0.012087
GO_PINOCYTOSIS	20	0.384	0.0127	0.17	0.012115
GO_INSULIN_RECEPTOR_COMPLEX	5	0.977	0.0162	0.434	0.012132
GO_REGULATION_OF_SKELETAL_MUSCLE_TISSUE_DEVELOPMENT	49	0.253	0.0131	0.112	0.01215
GO_POSITIVE_REGULATION_OF_PROTEIN_SERINE_THREONINE_KINASE_ACTIVITY	314	0.102	0.0133	0.0453	0.012154
GO_GLYCEROL_BIOSYNTHETIC_PROCESS	5	0.952	0.0158	0.423	0.012156
GO_NUCLEAR_CHROMATIN	342	0.0943	0.0128	0.042	0.012356
GO_CELLULAR_RESPONSE_TO_LAMINAR_FLUID_SHEAR_STRESS	7	0.685	0.0134	0.305	0.012392
REACTOME_RUNX3_REGULATES_WNT_SIGNALING	8	0.759	0.0159	0.338	0.012428
GO_REGULATION_OF_CELL_JUNCTION_ASSEMBLY	85	0.196	0.0134	0.0875	0.012448
GO_MESENCHYMAL_STEM_CELL_MAINTENANCE_INVOLVED_IN_NEPHRON_MORPHOGENESIS	6	0.891	0.0162	0.397	0.012468
GO_OXYGEN_BINDING	35	0.318	0.014	0.142	0.012498
GO_DETERMINATION_OF_ADULT_LIFESPAN	16	0.407	0.0121	0.181	0.012525
GO_NEGATIVE_REGULATION_OF_APOPTOTIC_PROCESS_INVOLVED_IN_DEVELOPMENT	5	0.975	0.0162	0.435	0.012562
GO_REGULATION_OF_MAPK_CASCADE	696	0.0709	0.0136	0.0317	0.012596
GO_REGULATION_OF_CELLULAR_AMIDE_METABOLIC_PROCESS	371	0.0892	0.0126	0.0399	0.012603
GO_REGULATION_OF_KINASE_ACTIVITY	814	0.0643	0.0133	0.0287	0.012624
GO_PHENOL_CONTAINING_COMPOUND_BIOSYNTHETIC_PROCESS	41	0.308	0.0146	0.138	0.012626
PID_HES_HEY_PATHWAY	45	0.307	0.0153	0.137	0.012657
GO_CHONDROCYTE_DIFFERENTIATION	116	0.177	0.0141	0.0794	0.012674
GO_BETA_CATENIN_BINDING	75	0.223	0.0143	0.0997	0.012676
GO_REGULATION_OF_CLATHRIN_DEPENDENT_ENDOCYTOSIS	15	0.446	0.0128	0.2	0.01274
GO_REGULATION_OF_PHOSPHATIDYLINOSITOL_3_KINASE_SIGNALING	118	0.165	0.0133	0.0739	0.012755
GO_PROTEIN_CONTAINING_COMPLEX_BINDING	1053	0.0556	0.013	0.0249	0.012771
GO_REGULATION_OF_PROTEIN_DEPHOSPHORYLATION	127	0.15	0.0125	0.0673	0.01279
REACTOME_PECAM1_INTERACTIONS	11	0.559	0.0138	0.251	0.012799
GO_ATRIAL_SEPTUM_MORPHOGENESIS	16	0.494	0.0147	0.221	0.012803
BIOCARTA_TFF_PATHWAY	24	0.358	0.013	0.16	0.012841
GO_REGULATORY_REGION_NUCLEIC_ACID_BINDING	887	0.0622	0.0134	0.0279	0.012872
GO_SECONDARY_HEART_FIELD_SPECIFICATION	9	0.67	0.0149	0.301	0.012886
GO_TRANSLATION_INITIATION_FACTOR_BINDING	28	0.307	0.012	0.138	0.012928
REACTOME_SIGNALING_BY_LEPTIN	10	0.731	0.0171	0.328	0.012934
GO_ESTABLISHMENT_OF_MITOTIC_SPINDLE_LOCALIZATION	27	0.348	0.0134	0.156	0.012977
GO_CHITIN_BINDING	8	0.645	0.0135	0.29	0.01306
GO_SCHWANN_CELL_PROLIFERATION	8	0.623	0.0131	0.28	0.013094
GO_REGULATION_OF_CELL_MORPHOGENESIS_INVOLVED_IN_DIFFERENTIATION	278	0.111	0.0136	0.05	0.013166
GO_REGULATION_OF_CYTOSKELETON_ORGANIZATION	491	0.0798	0.0129	0.036	0.013227
GO_POSITIVE_REGULATION_OF_CELLULAR_PROTEIN_LOCALIZATION	307	0.1	0.0129	0.0452	0.013232
GO_REGULATION_OF_CHEMOTAXIS	200	0.129	0.0135	0.0582	0.013235
GO_REGULATION_OF_CORTISOL_SECRETION	6	0.699	0.0127	0.315	0.01335
GO_REGULATION_OF_KERATINOCYTE_PROLIFERATION	28	0.361	0.0142	0.163	0.01339
GO_BRANCHING_INVOLVED_IN_MAMMARY_GLAND_DUCT_MORPHOGENESIS	24	0.401	0.0146	0.181	0.013406
GO_TERMINAL_BUTTON_ORGANIZATION	4	0.929	0.0138	0.419	0.013423
GO_DNA_DEALKYLATION	31	0.315	0.013	0.143	0.013483
GO_ARMADILLO_REPEAT_DOMAIN_BINDING	10	0.544	0.0128	0.246	0.013509
GO_INTERLEUKIN_1_SECRETION	54	0.262	0.0143	0.119	0.013563
GO_REGULATION_OF_CELLULAR_KETONE_METABOLIC_PROCESS	129	0.152	0.0128	0.0688	0.013581
GO_CELL_DIFFERENTIATION_INVOLVED_IN_KIDNEY_DEVELOPMENT	50	0.285	0.0149	0.129	0.013638
GO_TRANSMEMBRANE_RECEPTOR_PROTEIN_KINASE_ACTIVITY	79	0.214	0.0141	0.0972	0.013749
GO_POSITIVE_REGULATION_OF_FAT_CELL_DIFFERENTIATION	59	0.239	0.0136	0.109	0.013755
GO_ACTOMYOSIN_CONTRACTILE_RING_ORGANIZATION	7	0.55	0.0108	0.249	0.01377
GO_RESPONSE_TO_ABIOTIC_STIMULUS	1151	0.0533	0.013	0.0242	0.013774
GO_CRANIAL_SUTURE_MORPHOGENESIS	9	0.656	0.0146	0.298	0.013858
GO_NEGATIVE_REGULATION_OF_EPITHELIAL_CELL_PROLIFERATION	114	0.172	0.0136	0.078	0.013861
GO_NEGATIVE_REGULATION_OF_PHOSPHATIDYLINOSITOL_3_KINASE_SIGNALING	13	0.514	0.0137	0.233	0.013864
GO_MUSCLE_CELL_APOPTOTIC_PROCESS	65	0.218	0.013	0.0991	0.013895
BIOCARTA_PTDINS_PATHWAY	22	0.366	0.0127	0.167	0.0139
GO_REGULATION_OF_VIRAL_TRANSCRIPTION	63	0.212	0.0125	0.0965	0.013912
GO_MODIFICATION_DEPENDENT_MACROMOLECULE_CATABOLIC_PROCESS	581	0.0691	0.0121	0.0314	0.013912
GO_NEGATIVE_REGULATION_OF_SODIUM_ION_TRANSPORT	17	0.492	0.015	0.224	0.013929
PID_PI3K_PLC_TRK_PATHWAY	36	0.27	0.012	0.123	0.013994
GO_NEURAL_TUBE_FORMATION	101	0.181	0.0135	0.0825	0.013994
GO_POSITIVE_REGULATION_OF_PROTEIN_COMPLEX_ASSEMBLY	234	0.11	0.0124	0.05	0.014003
GO_CELLULAR_RESPONSE_TO_OXYGEN_RADICAL	23	0.355	0.0126	0.162	0.014018
BIOCARTA_HSP27_PATHWAY	14	0.457	0.0127	0.208	0.0141
GO_FRUCTOSE_METABOLIC_PROCESS	9	0.56	0.0125	0.255	0.014118
REACTOME_TRANSCRIPTIONAL_REGULATION_BY_MECP2	57	0.255	0.0143	0.116	0.014142
GO_COVALENT_CHROMATIN_MODIFICATION	426	0.0827	0.0125	0.0377	0.014203
GO_POSITIVE_REGULATION_OF_DNA_REPLICATION	36	0.276	0.0123	0.126	0.014225
GO_WOUND_HEALING	521	0.0815	0.0136	0.0372	0.014252
GO_POLYAMINE_METABOLIC_PROCESS	7	0.595	0.0117	0.272	0.014337
GO_REGULATION_OF_MALE_GONAD_DEVELOPMENT	8	0.68	0.0143	0.311	0.014413
GO_HEPARIN_BINDING	159	0.148	0.0138	0.0676	0.014443
GO_SINGLE_BASE_INSERTION_OR_DELETION_BINDING	6	0.675	0.0123	0.309	0.014451
REACTOME_HEPARAN_SULFATE_HEPARIN_HS_GAG_METABOLISM	50	0.247	0.0129	0.113	0.014452
GO_NEGATIVE_REGULATION_OF_AXON_GUIDANCE	27	0.33	0.0127	0.151	0.014463
GO_REGULATION_OF_CELL_SIZE	164	0.138	0.0131	0.0633	0.014465
GO_MEGAKARYOCYTE_DIFFERENTIATION	86	0.179	0.0123	0.082	0.014641
REACTOME_SYNTHESIS_OF_IP3_AND_IP4_IN_THE_CYTOSOL	24	0.345	0.0125	0.158	0.014664
GO_REGULATION_OF_APOPTOTIC_PROCESS_INVOLVED_IN_MORPHOGENESIS	11	0.635	0.0156	0.292	0.014706
GO_REGULATION_OF_APOPTOTIC_PROCESS_INVOLVED_IN_DEVELOPMENT	11	0.635	0.0156	0.292	0.014706
GO_HORMONE_RECEPTOR_BINDING	178	0.133	0.0131	0.0609	0.014757
GO_DNA_DAMAGE_RESPONSE_SIGNAL_TRANSDUCTION_RESULTING_IN_TRANSCRIPTION	15	0.439	0.0126	0.202	0.014799
GO_DNA_DAMAGE_RESPONSE_DETECTION_OF_DNA_DAMAGE	38	0.273	0.0125	0.126	0.014838
GO_PROTEIN_ADP_RIBOSYLATION	33	0.284	0.0121	0.131	0.01489
GO_CELLULAR_RESPONSE_TO_ALCOHOL	80	0.216	0.0143	0.0996	0.01497
GO_REPRESSING_TRANSCRIPTION_FACTOR_BINDING	69	0.219	0.0135	0.101	0.014976
GO_POSITIVE_REGULATION_OF_CARDIAC_MUSCLE_CELL_PROLIFERATION	25	0.393	0.0146	0.181	0.014979
GO_POSITIVE_REGULATION_OF_EPITHELIAL_TO_MESENCHYMAL_TRANSITION	47	0.274	0.0139	0.126	0.014988
GO_CELLULAR_RESPONSE_TO_RETINOIC_ACID	70	0.214	0.0133	0.0989	0.015055
GO_NEGATIVE_REGULATION_OF_CIRCADIAN_SLEEP_WAKE_CYCLE_SLEEP	5	0.773	0.0128	0.356	0.015088
GO_LATE_ENDOSOME_LUMEN	7	0.608	0.0119	0.281	0.015101
GO_MICROTUBULE_NUCLEATION_BY_MICROTUBULE_ORGANIZING_CENTER	8	0.586	0.0123	0.27	0.015117
GO_CARBOHYDRATE_HOMEOSTASIS	230	0.115	0.0129	0.0533	0.01531
SIG_INSULIN_RECEPTOR_PATHWAY_IN_CARDIAC_MYOCYTES	49	0.238	0.0123	0.11	0.015312
REACTOME_SMALL_INTERFERING_RNA_SIRNA_BIOGENESIS	9	0.676	0.015	0.313	0.01534
PID_SMAD2_3NUCLEAR_PATHWAY	76	0.192	0.0124	0.0887	0.015342
KEGG_BLADDER_CANCER	40	0.262	0.0123	0.121	0.01537
REACTOME_NOTCH4_INTRACELLULAR_DOMAIN_REGULATES_TRANSCRIPTION	19	0.407	0.0132	0.189	0.015425
GO_MITOTIC_SISTER_CHROMATID_SEGREGATION	145	0.135	0.012	0.0627	0.01544
GO_EXOCYST	18	0.434	0.0136	0.201	0.015456
GO_CELL_PART_MORPHOGENESIS	636	0.0724	0.0133	0.0335	0.015458
GO_SUMO_LIGASE_ACTIVITY	6	0.744	0.0135	0.345	0.015539
GO_NEGATIVE_REGULATION_OF_VASCULAR_SMOOTH_MUSCLE_CELL_PROLIFERATION	17	0.449	0.0137	0.208	0.015552
GO_POSITIVE_REGULATION_OF_TRANSCRIPTION_FROM_RNA_POLYMERASE_II_PROMOTER_INVOLVED_IN_CELLULAR_RESPONSE_TO_CHEMICAL_STIMULUS	21	0.376	0.0128	0.174	0.015564
GO_NEGATIVE_REGULATION_OF_HORMONE_METABOLIC_PROCESS	10	0.593	0.0139	0.275	0.015569
GO_POSITIVE_REGULATION_OF_PROTEIN_LOCALIZATION_TO_CELL_SURFACE	17	0.421	0.0129	0.195	0.015574
PID_TCR_CALCIUM_PATHWAY	27	0.313	0.0121	0.145	0.015576
GO_CELLULAR_RESPONSE_TO_HORMONE_STIMULUS	657	0.0705	0.0132	0.0327	0.015594
GO_PERICYTE_CELL_DIFFERENTIATION	7	0.751	0.0147	0.349	0.015673
KEGG_ACUTE_MYELOID_LEUKEMIA	54	0.232	0.0126	0.108	0.01568
GO_NEGATIVE_REGULATION_OF_SINGLE_STRANDED_VIRAL_RNA_REPLICATION_VIA_DOUBLE_STRANDED_DNA_INTERMEDIATE	14	0.525	0.0146	0.244	0.015684
GO_REGULATION_OF_CARTILAGE_DEVELOPMENT	64	0.234	0.0139	0.109	0.015708
GO_POSITIVE_REGULATION_OF_CELL_DEVELOPMENT	506	0.0804	0.0132	0.0374	0.015762
GO_CENTRIOLE_ELONGATION	6	0.696	0.0126	0.324	0.015783
GO_NEGATIVE_REGULATION_OF_CATALYTIC_ACTIVITY	729	0.065	0.0128	0.0302	0.015789
GO_REGULATION_OF_CALCINEURIN_MEDIATED_SIGNALING	35	0.269	0.0118	0.125	0.015796
GO_RESPONSE_TO_NITRIC_OXIDE	18	0.425	0.0134	0.198	0.015969
GO_NF_KAPPAB_BINDING	28	0.349	0.0137	0.163	0.016021
GO_NEURON_CELL_CELL_ADHESION	13	0.528	0.0141	0.247	0.016055
GO_NEGATIVE_REGULATION_OF_ORGAN_GROWTH	27	0.367	0.0141	0.171	0.016076
GO_DNA_PACKAGING	173	0.127	0.0123	0.0593	0.016091
GO_CELL_CORTEX_PART	168	0.131	0.0125	0.0612	0.016097
GO_OXIDOREDUCTASE_ACTIVITY_ACTING_ON_NAD_P_H_QUINONE_OR_SIMILAR_COMPOUND_AS_ACCEPTOR	52	0.22	0.0117	0.103	0.016125
GO_SKELETAL_SYSTEM_DEVELOPMENT	496	0.0843	0.0137	0.0394	0.016151
GO_POSITIVE_REGULATION_OF_INTRACELLULAR_PROTEIN_TRANSPORT	144	0.136	0.0121	0.0636	0.016173
GO_MULTICELLULAR_ORGANISM_GROWTH	143	0.145	0.0128	0.0678	0.016181
GO_NEGATIVE_REGULATION_OF_RNA_METABOLIC_PROCESS	45	0.241	0.012	0.112	0.016197
GO_REGULATION_OF_SOMATIC_STEM_CELL_POPULATION_MAINTENANCE	6	0.854	0.0155	0.399	0.016197
GO_SIGNAL_TRANSDUCTION_BY_PROTEIN_PHOSPHORYLATION	885	0.0602	0.013	0.0282	0.016206
GO_GONADAL_MESODERM_DEVELOPMENT	2	1.35	0.0141	0.63	0.016254
GO_REGULATION_OF_SODIUM_ION_TRANSPORT	83	0.197	0.0133	0.0923	0.016275
GO_ROOF_OF_MOUTH_DEVELOPMENT	88	0.198	0.0137	0.0926	0.016317
GO_TRANSCRIPTIONAL_REPRESSOR_COMPLEX	76	0.189	0.0122	0.0885	0.01633
GO_REGULATION_OF_LONG_TERM_SYNAPTIC_POTENTIATION	42	0.266	0.0128	0.125	0.016492
REACTOME_PI5P_REGULATES_TP53_ACETYLATION	9	0.57	0.0127	0.267	0.016523
GO_ERBB_SIGNALING_PATHWAY	138	0.144	0.0125	0.0675	0.016537
GO_CATALYTIC_COMPLEX	1282	0.0474	0.0121	0.0222	0.016538
REACTOME_ERBB2_REGULATES_CELL_MOTILITY	15	0.447	0.0129	0.21	0.016561
GO_CELLULAR_COMPONENT_DISASSEMBLY	518	0.0741	0.0123	0.0348	0.016563
GO_SEQUENCE_SPECIFIC_DNA_BINDING	1052	0.0552	0.0129	0.0259	0.016563
REACTOME_PURINE_CATABOLISM	18	0.38	0.012	0.178	0.016585
GO_CARTILAGE_DEVELOPMENT	200	0.129	0.0134	0.0604	0.016644
GO_EXTRACELLULAR_MATRIX_BINDING	55	0.242	0.0133	0.114	0.016647
GO_CARDIOBLAST_PROLIFERATION	11	0.545	0.0134	0.256	0.016669
GO_DAMAGED_DNA_BINDING	66	0.205	0.0123	0.0961	0.016672
KEGG_JAK_STAT_SIGNALING_PATHWAY	144	0.156	0.0138	0.0734	0.016688
GO_ALCOHOL_BIOSYNTHETIC_PROCESS	162	0.127	0.0119	0.0596	0.016694
REACTOME_DISEASES_OF_METABOLISM	100	0.173	0.0128	0.0813	0.016729
GO_NEUROMUSCULAR_JUNCTION	73	0.194	0.0123	0.0916	0.016888
GO_LUNG_SACCULE_DEVELOPMENT	7	0.601	0.0118	0.283	0.016919
GO_POSITIVE_REGULATION_OF_AXONOGENESIS	77	0.201	0.0131	0.0948	0.016926
GO_POSITIVE_REGULATION_OF_CORTICOTROPIN_SECRETION	4	0.797	0.0118	0.376	0.016931
GO_REGULATION_OF_ESTABLISHMENT_OF_PROTEIN_LOCALIZATION	688	0.0657	0.0125	0.031	0.016984
GO_GOLGI_LUMEN	91	0.185	0.013	0.0871	0.016994
GO_RESPONSE_TO_PLATELET_DERIVED_GROWTH_FACTOR	19	0.365	0.0118	0.172	0.017004
GO_MORPHOGENESIS_OF_AN_EPITHELIAL_SHEET	53	0.229	0.0123	0.108	0.017086
GO_NEGATIVE_REGULATION_OF_BLOOD_VESSEL_ENDOTHELIAL_CELL_MIGRATION	30	0.309	0.0125	0.146	0.01709
REACTOME_SIGNALING_BY_INTERLEUKINS	593	0.0712	0.0126	0.0336	0.017139
REACTOME_CYTOKINE_SIGNALING_IN_IMMUNE_SYSTEM	807	0.0612	0.0126	0.029	0.017228
GO_MYELOID_CELL_DIFFERENTIATION	381	0.0883	0.0127	0.0418	0.017247
GO_NEGATIVE_REGULATION_OF_CELL_MORPHOGENESIS_INVOLVED_IN_DIFFERENTIATION	89	0.183	0.0128	0.0866	0.017257
GO_REGULATION_OF_STRESS_ACTIVATED_PROTEIN_KINASE_SIGNALING_CASCADE	218	0.116	0.0127	0.055	0.017259
GO_SENSORY_ORGAN_MORPHOGENESIS	246	0.119	0.0137	0.0562	0.017272
GO_NUCLEAR_TRANSCRIBED_MRNA_CATABOLIC_PROCESS	195	0.114	0.0118	0.0541	0.017351
GO_PEPTIDE_HORMONE_RECEPTOR_BINDING	21	0.375	0.0128	0.178	0.017367
GO_CELLULAR_RESPONSE_TO_GAMMA_RADIATION	28	0.324	0.0127	0.153	0.017378
GO_CRANIAL_NERVE_DEVELOPMENT	48	0.269	0.0138	0.128	0.017468
GO_REGULATION_OF_CELLULAR_RESPONSE_TO_DRUG	23	0.38	0.0135	0.18	0.017477
SA_G1_AND_S_PHASES	15	0.449	0.0129	0.213	0.017482
GO_NEGATIVE_REGULATION_OF_RESPONSE_TO_DNA_DAMAGE_STIMULUS	74	0.197	0.0126	0.0936	0.017497
GO_SUBSTRATE_DEPENDENT_CELL_MIGRATION_CELL_EXTENSION	9	0.515	0.0115	0.245	0.017512
GO_REGULATION_OF_PEPTIDYL_TYROSINE_PHOSPHORYLATION	239	0.113	0.0129	0.0537	0.017527
GO_POSITIVE_REGULATION_OF_PROTEIN_LOCALIZATION_TO_NUCLEUS	71	0.202	0.0126	0.0957	0.017572
GO_REGULATION_OF_SECRETION	744	0.0631	0.0125	0.03	0.017723
GO_DNA_HELICASE_COMPLEX	15	0.387	0.0111	0.184	0.017807
GO_ERAD_PATHWAY	92	0.155	0.011	0.0736	0.017844
PID_ERBB_NETWORK_PATHWAY	15	0.424	0.0122	0.202	0.017886
GO_PURINE_DEOXYRIBONUCLEOTIDE_CATABOLIC_PROCESS	6	0.588	0.0107	0.28	0.017926
SIG_PIP3_SIGNALING_IN_B_LYMPHOCYTES	34	0.307	0.0133	0.146	0.017933
GO_FEMALE_SEX_DIFFERENTIATION	112	0.165	0.0129	0.0787	0.017947
GO_PIGMENTATION	90	0.192	0.0135	0.0913	0.017954
GO_REGULATION_OF_GLUCOCORTICOID_BIOSYNTHETIC_PROCESS	7	0.627	0.0123	0.299	0.018104
GO_GLUCOCORTICOID_METABOLIC_PROCESS	23	0.333	0.0118	0.159	0.018108
GO_POSITIVE_REGULATION_OF_CATABOLIC_PROCESS	393	0.0829	0.0121	0.0396	0.018125
GO_RESPONSE_TO_CORTICOSTERONE	21	0.373	0.0127	0.178	0.018137
GO_GLUCOSE_METABOLIC_PROCESS	110	0.161	0.0125	0.0771	0.018147
GO_MISMATCH_REPAIR	33	0.302	0.0129	0.144	0.01818
GO_NEGATIVE_REGULATION_OF_CELL_CYCLE_PROCESS	315	0.0922	0.012	0.0441	0.018219
GO_SCHWANN_CELL_DIFFERENTIATION	36	0.264	0.0117	0.126	0.01824
GO_DETOXIFICATION	117	0.159	0.0127	0.0759	0.018244
PID_WNT_SIGNALING_PATHWAY	27	0.33	0.0127	0.158	0.018248
GO_MULTIVESICULAR_BODY_LUMEN	5	0.653	0.0108	0.313	0.018324
GO_REGULATION_OF_VASCULAR_SMOOTH_MUSCLE_CELL_PROLIFERATION	49	0.25	0.0129	0.12	0.018382
GO_SYMPATHETIC_GANGLION_DEVELOPMENT	9	0.583	0.013	0.279	0.018392
GO_REGULATION_OF_INTRACELLULAR_SIGNAL_TRANSDUCTION	1697	0.0428	0.0125	0.0205	0.018424
GO_UBIQUITIN_LIKE_PROTEIN_LIGASE_BINDING	292	0.0972	0.0122	0.0466	0.018438
GO_ACTIN_FILAMENT_REORGANIZATION	8	0.589	0.0124	0.282	0.01848
GO_TUBE_DEVELOPMENT	960	0.0589	0.0132	0.0283	0.018488
GO_POSITIVE_REGULATION_OF_DEOXYRIBONUCLEASE_ACTIVITY	5	0.748	0.0124	0.359	0.018575
GO_SELF_PROTEOLYSIS	6	0.743	0.0135	0.357	0.018592
GO_HYDROLASE_ACTIVITY_ACTING_ON_GLYCOSYL_BONDS	111	0.158	0.0123	0.0757	0.018644
GO_TRANSFERASE_ACTIVITY_TRANSFERRING_PENTOSYL_GROUPS	46	0.235	0.0118	0.113	0.018731
GO_NUCLEOSIDE_CATABOLIC_PROCESS	31	0.329	0.0136	0.158	0.018753
GO_GUANINE_THYMINE_MISPAIR_BINDING	6	0.65	0.0118	0.312	0.018772
GO_MAMMARY_GLAND_EPITHELIUM_DEVELOPMENT	69	0.21	0.0129	0.101	0.01878
GO_POSTSYNAPTIC_DENSITY_ASSEMBLY	18	0.407	0.0128	0.196	0.018835
GO_ENDOCRINE_SYSTEM_DEVELOPMENT	126	0.157	0.0131	0.0758	0.018869
GO_NEGATIVE_REGULATION_OF_RESPONSE_TO_EXTERNAL_STIMULUS	313	0.0972	0.0126	0.0468	0.018922
GO_CYCLIN_DEPENDENT_PROTEIN_KINASE_ACTIVITY	28	0.307	0.012	0.148	0.01893
GO_REGULATION_OF_MIRNA_METABOLIC_PROCESS	7	0.597	0.0117	0.288	0.018956
REACTOME_DEACTIVATION_OF_THE_BETA_CATENIN_TRANSACTIVATING_COMPLEX	39	0.283	0.0131	0.136	0.018966
GO_POSITIVE_REGULATION_OF_INTRACELLULAR_TRANSPORT	199	0.116	0.012	0.0558	0.019107
REACTOME_REGULATION_OF_BETA_CELL_DEVELOPMENT	41	0.275	0.0131	0.133	0.019119
GO_GLYCOSAMINOGLYCAN_BINDING	215	0.12	0.013	0.058	0.019132
GO_POSITIVE_REGULATION_OF_HORMONE_METABOLIC_PROCESS	15	0.467	0.0134	0.226	0.019274
REACTOME_IRAK4_DEFICIENCY_TLR2_4	10	0.49	0.0115	0.237	0.019282
REACTOME_FORMATION_OF_THE_BETA_CATENIN:TCF_TRANSACTIVATING_COMPLEX	73	0.208	0.0132	0.101	0.019313
GO_POSITIVE_REGULATION_OF_TRANSCRIPTION_FROM_RNA_POLYMERASE_II_PROMOTER_IN_RESPONSE_TO_HYPOXIA	5	0.905	0.015	0.438	0.019344
GO_INTRINSIC_APOPTOTIC_SIGNALING_PATHWAY_IN_RESPONSE_TO_OXIDATIVE_STRESS	41	0.257	0.0122	0.124	0.019526
GO_REGULATION_OF_UBIQUITIN_DEPENDENT_PROTEIN_CATABOLIC_PROCESS	139	0.14	0.0122	0.0678	0.01953
GO_GLOMERULAR_MESANGIAL_CELL_DIFFERENTIATION	5	0.833	0.0138	0.404	0.01954
GO_NEUREXIN_FAMILY_PROTEIN_BINDING	8	0.551	0.0116	0.267	0.019557
GO_NEGATIVE_REGULATION_OF_CYTOPLASMIC_TRANSLATION	7	0.547	0.0107	0.265	0.01956
GO_LONG_TERM_SYNAPTIC_DEPRESSION	29	0.316	0.0126	0.153	0.019623
GO_HOPS_COMPLEX	13	0.407	0.0109	0.198	0.019634
GO_LIPOPOLYSACCHARIDE_RECEPTOR_COMPLEX	5	0.622	0.0103	0.302	0.019638
REACTOME_DEFECTIVE_CHSY1_CAUSES_TPBS	7	0.62	0.0122	0.301	0.019698
GO_POSITIVE_REGULATION_OF_FIBROBLAST_MIGRATION	10	0.504	0.0118	0.245	0.019756
GO_POSITIVE_REGULATION_OF_HISTONE_UBIQUITINATION	5	0.752	0.0125	0.365	0.019795
GO_POLYSACCHARIDE_BIOSYNTHETIC_PROCESS	72	0.189	0.0119	0.0918	0.019801
GO_REGULATION_OF_CHROMATIN_SILENCING	35	0.262	0.0115	0.127	0.019882
GO_NEGATIVE_REGULATION_OF_TUMOR_NECROSIS_FACTOR_MEDIATED_SIGNALING_PATHWAY	20	0.37	0.0123	0.18	0.019915
GO_POSITIVE_REGULATION_OF_VASCULAR_ENDOTHELIAL_GROWTH_FACTOR_RECEPTOR_SIGNALING_PATHWAY	15	0.456	0.0131	0.222	0.019963
GO_LACTATION	43	0.258	0.0126	0.126	0.019963
GO_HINDLIMB_MORPHOGENESIS	35	0.319	0.014	0.155	0.019965
REACTOME_PRE_NOTCH_PROCESSING_IN_THE_ENDOPLASMIC_RETICULUM	6	0.744	0.0135	0.362	0.019978
GO_REGULATION_OF_STEM_CELL_DIFFERENTIATION	110	0.151	0.0117	0.0736	0.019986
GO_CYTOSOLIC_PROTEASOME_COMPLEX	9	0.457	0.0102	0.222	0.020007
GO_REGULATION_OF_MITOTIC_CYTOKINESIS	6	0.703	0.0128	0.343	0.020129
REACTOME_INTERLEUKIN_4_AND_INTERLEUKIN_13_SIGNALING	102	0.181	0.0135	0.0884	0.020137
GO_DISTAL_CONVOLUTED_TUBULE_DEVELOPMENT	5	0.792	0.0131	0.386	0.020152
GO_REGULATION_OF_HISTONE_H4_ACETYLATION	13	0.466	0.0125	0.228	0.020211
GO_MITOTIC_SPINDLE_ORGANIZATION	99	0.148	0.0109	0.0721	0.020289
GO_REGULATION_OF_CYCLIN_DEPENDENT_PROTEIN_KINASE_ACTIVITY	97	0.164	0.012	0.0804	0.020359
GO_NEURAL_PRECURSOR_CELL_PROLIFERATION	144	0.139	0.0123	0.0679	0.020391
GO_NOSE_DEVELOPMENT	14	0.493	0.0137	0.241	0.020405
GO_BRADYKININ_CATABOLIC_PROCESS	5	0.823	0.0137	0.403	0.02043
GO_REGULATION_OF_GONAD_DEVELOPMENT	18	0.428	0.0135	0.209	0.020431
GO_REGULATION_OF_TRANSCRIPTION_REGULATORY_REGION_DNA_BINDING	49	0.248	0.0128	0.121	0.020451
GO_PURINE_CONTAINING_COMPOUND_CATABOLIC_PROCESS	45	0.255	0.0127	0.125	0.02046
GO_POSITIVE_REGULATION_OF_SMALL_MOLECULE_METABOLIC_PROCESS	93	0.17	0.0121	0.083	0.020472
GO_POSITIVE_REGULATION_OF_MITOCHONDRIAL_DEPOLARIZATION	10	0.552	0.0129	0.27	0.020535
BIOCARTA_FREE_PATHWAY	9	0.458	0.0102	0.224	0.020538
GO_LEADING_EDGE_MEMBRANE	166	0.134	0.0128	0.0657	0.020553
GO_POSITIVE_REGULATION_OF_NERVOUS_SYSTEM_DEVELOPMENT	498	0.0781	0.0127	0.0382	0.020564
GO_ENDOPLASMIC_RETICULUM	1777	0.0404	0.012	0.0198	0.020595
GO_RESPONSE_TO_GAMMA_RADIATION	54	0.23	0.0125	0.113	0.020624
GO_DNA_METHYLATION_ON_CYTOSINE	5	0.836	0.0139	0.41	0.020646
GO_INOSITOL_LIPID_MEDIATED_SIGNALING	174	0.125	0.0121	0.0611	0.020672
GO_REGULATION_OF_DNA_METABOLIC_PROCESS	267	0.0989	0.0119	0.0485	0.020676
GO_POSITIVE_REGULATION_OF_IMMUNE_SYSTEM_PROCESS	1000	0.054	0.0123	0.0265	0.020682
GO_1_PHOSPHATIDYLINOSITOL_4_PHOSPHATE_3_KINASE_ACTIVITY	7	0.648	0.0127	0.318	0.020706
GO_SINGLE_THYMINE_INSERTION_BINDING	5	0.644	0.0107	0.316	0.020716
GO_CORONARY_ARTERY_MORPHOGENESIS	9	0.702	0.0156	0.344	0.020739
GO_POSITIVE_REGULATION_OF_PROTEOLYSIS	330	0.0925	0.0124	0.0454	0.020764
GO_POSITIVE_REGULATION_OF_MEMBRANE_DEPOLARIZATION	12	0.513	0.0132	0.252	0.020778
PID_HEDGEHOG_2PATHWAY	22	0.355	0.0123	0.174	0.020877
GO_RNA_INTERFERENCE	15	0.412	0.0118	0.203	0.020961
GO_MICROTUBULE_POLYMERIZATION_OR_DEPOLYMERIZATION	103	0.146	0.011	0.0719	0.020966
GO_PML_BODY	94	0.158	0.0113	0.0775	0.021029
GO_FIBROBLAST_PROLIFERATION	81	0.184	0.0123	0.0906	0.021083
REACTOME_TP53_REGULATES_TRANSCRIPTION_OF_CELL_CYCLE_GENES	49	0.234	0.0121	0.115	0.021092
GO_SPERMIDINE_METABOLIC_PROCESS	3	0.869	0.0112	0.428	0.02111
REACTOME_REGULATION_OF_TP53_EXPRESSION_AND_DEGRADATION	37	0.253	0.0114	0.124	0.021182
GO_REGULATION_OF_ALDOSTERONE_METABOLIC_PROCESS	7	0.632	0.0124	0.311	0.021209
GO_CRD_MEDIATED_MRNA_STABILITY_COMPLEX	6	0.566	0.0103	0.279	0.021281
GO_NON_CANONICAL_WNT_SIGNALING_PATHWAY_VIA_MAPK_CASCADE	7	0.631	0.0124	0.311	0.021287
GO_KERATINOCYTE_MIGRATION	19	0.389	0.0126	0.192	0.021443
GO_VASCULOGENESIS_INVOLVED_IN_CORONARY_VASCULAR_MORPHOGENESIS	4	0.994	0.0147	0.491	0.021446
GO_NEGATIVE_REGULATION_OF_NUCLEOBASE_CONTAINING_COMPOUND_METABOLIC_PROCESS	143	0.127	0.0113	0.063	0.021448
KEGG_CHRONIC_MYELOID_LEUKEMIA	71	0.185	0.0116	0.0916	0.021469
GO_REGULATION_OF_CELL_CYCLE_PROCESS	721	0.0597	0.0117	0.0295	0.021492
GO_NEURON_PROJECTION_EXTENSION_INVOLVED_IN_NEURON_PROJECTION_GUIDANCE	36	0.275	0.0122	0.136	0.021591
GO_NEUROPILIN_BINDING	19	0.367	0.0118	0.181	0.02164
GO_CELL_MOTILITY_INVOLVED_IN_CEREBRAL_CORTEX_RADIAL_GLIA_GUIDED_MIGRATION	6	0.621	0.0113	0.307	0.021655
GO_INTERLEUKIN_1_BETA_SECRETION	47	0.254	0.0129	0.126	0.021689
GO_ORGANONITROGEN_COMPOUND_BIOSYNTHETIC_PROCESS	1662	0.0405	0.0117	0.0201	0.021724
GO_KIDNEY_MORPHOGENESIS	89	0.184	0.0129	0.0912	0.021831
GO_PLACENTA_DEVELOPMENT	140	0.145	0.0127	0.0719	0.021887
GO_NUCLEAR_HORMONE_RECEPTOR_BINDING	146	0.135	0.012	0.0667	0.021917
GO_CELLULAR_CARBOHYDRATE_METABOLIC_PROCESS	246	0.102	0.0118	0.0508	0.021977
REACTOME_RUNX3_REGULATES_NOTCH_SIGNALING	13	0.473	0.0126	0.235	0.021994
GO_REGULATION_OF_NEUROTRANSMITTER_RECEPTOR_LOCALIZATION_TO_POSTSYNAPTIC_SPECIALIZATION_MEMBRANE	7	0.652	0.0128	0.324	0.022002
GO_POSITIVE_REGULATION_OF_JUN_KINASE_ACTIVITY	70	0.193	0.012	0.0961	0.022006
GO_ORGAN_GROWTH	167	0.134	0.0128	0.0668	0.022042
GO_NITRIC_OXIDE_BIOSYNTHETIC_PROCESS	64	0.211	0.0125	0.105	0.022058
GO_PROTEIN_ACETYLATION	179	0.117	0.0116	0.0584	0.022079
BIOCARTA_CB1R_PATHWAY	7	0.549	0.0108	0.273	0.022092
GO_REGULATION_OF_HISTONE_H2B_UBIQUITINATION	5	0.709	0.0118	0.352	0.022116
GO_NEGATIVE_REGULATION_OF_PANCREATIC_JUICE_SECRETION	4	0.807	0.012	0.401	0.022159
GO_CARDIAC_CHAMBER_DEVELOPMENT	163	0.137	0.013	0.0684	0.022214
GO_POLYSACCHARIDE_METABOLIC_PROCESS	99	0.158	0.0117	0.0788	0.022232
GO_CELL_CELL_JUNCTION	425	0.0821	0.0124	0.0408	0.022239
REACTOME_DERMATAN_SULFATE_BIOSYNTHESIS	10	0.508	0.0119	0.253	0.022279
GO_REGULATION_OF_SYNAPTIC_PLASTICITY	177	0.121	0.0119	0.0603	0.022289
GO_ISOPENTENYL_DIPHOSPHATE_BIOSYNTHETIC_PROCESS	5	0.547	0.00908	0.273	0.022294
GO_POSITIVE_REGULATION_OF_CELLULAR_COMPONENT_BIOGENESIS	489	0.0716	0.0116	0.0357	0.022356
GO_PROTEIN_HOMOTETRAMERIZATION	81	0.171	0.0114	0.0852	0.022387
GO_MITOCHONDRIAL_ELECTRON_TRANSPORT_NADH_TO_UBIQUINONE	44	0.213	0.0105	0.106	0.022458
GO_PHOSPHATIDYLINOSITOL_3_KINASE_SIGNALING	142	0.134	0.0118	0.0669	0.022537
REACTOME_DEFECTIVE_CHST3_CAUSES_SEDCJD	7	0.596	0.0117	0.298	0.022641
GO_POSITIVE_REGULATION_OF_NEURAL_PRECURSOR_CELL_PROLIFERATION	52	0.238	0.0127	0.119	0.022656
GO_NEGATIVE_REGULATION_OF_SMALL_MOLECULE_METABOLIC_PROCESS	68	0.197	0.012	0.0985	0.022662
BIOCARTA_INSULIN_PATHWAY	20	0.355	0.0118	0.177	0.022663
GO_REGULATION_OF_PROTEIN_LOCALIZATION	933	0.0534	0.0118	0.0267	0.022687
GO_MAMMARY_GLAND_BRANCHING_INVOLVED_IN_THELARCHE	5	0.704	0.0117	0.352	0.022736
GO_REGULATION_OF_APPETITE	20	0.411	0.0136	0.205	0.022742
GO_POSTSYNAPSE_ASSEMBLY	28	0.324	0.0127	0.162	0.022781
GO_MISMATCH_REPAIR_COMPLEX	9	0.581	0.0129	0.291	0.022783
BIOCARTA_GSK3_PATHWAY	20	0.366	0.0121	0.183	0.022791
GO_NEGATIVE_REGULATION_OF_VIRAL_PROCESS	93	0.171	0.0122	0.0854	0.022831
GO_COATED_VESICLE	271	0.0957	0.0116	0.0479	0.022853
GO_NEGATIVE_REGULATION_OF_NEURON_PROJECTION_REGENERATION	15	0.464	0.0133	0.232	0.022874
KEGG_RENAL_CELL_CARCINOMA	67	0.196	0.0119	0.0979	0.022898
GO_NEGATIVE_REGULATION_OF_SIGNALING_RECEPTOR_ACTIVITY	51	0.223	0.0118	0.112	0.022969
GO_CENTROSOME	487	0.0706	0.0114	0.0354	0.023008
GO_LYASE_ACTIVITY	171	0.123	0.0118	0.0614	0.023009
GO_DNA_TEMPLATED_TRANSCRIPTION_INITIATION	235	0.102	0.0116	0.0512	0.023016
GO_MAMMARY_GLAND_MORPHOGENESIS	45	0.263	0.0131	0.132	0.023022
GO_VASCULAR_ENDOTHELIAL_GROWTH_FACTOR_RECEPTOR_SIGNALING_PATHWAY	88	0.171	0.0119	0.0858	0.023056
GO_POSTSYNAPTIC_DENSITY_INTRACELLULAR_COMPONENT	15	0.386	0.0111	0.194	0.023193
GO_NEGATIVE_REGULATION_OF_LONG_TERM_SYNAPTIC_POTENTIATION	11	0.485	0.0119	0.244	0.023255
GO_NEGATIVE_REGULATION_OF_EPITHELIAL_CELL_DIFFERENTIATION_INVOLVED_IN_KIDNEY_DEVELOPMENT	4	0.912	0.0135	0.458	0.02326
GO_CELLULAR_RESPONSE_TO_IONIZING_RADIATION	70	0.193	0.012	0.0971	0.023262
GO_REGULATION_OF_FAT_CELL_DIFFERENTIATION	118	0.154	0.0123	0.0772	0.023317
GO_CALCIUM_DEPENDENT_CYSTEINE_TYPE_ENDOPEPTIDASE_ACTIVITY	16	0.452	0.0134	0.227	0.023333
GO_SMALL_MOLECULE_METABOLIC_PROCESS	1605	0.0416	0.0118	0.0209	0.023406
GO_POSITIVE_REGULATION_OF_MAP_KINASE_ACTIVITY	246	0.1	0.0116	0.0504	0.023422
GO_SENSORY_PERCEPTION_OF_MECHANICAL_STIMULUS	161	0.137	0.0128	0.0688	0.023435
REACTOME_ACTIVATION_OF_NOXA_AND_TRANSLOCATION_TO_MITOCHONDRIA	5	0.708	0.0117	0.357	0.023686
GO_GENITALIA_DEVELOPMENT	45	0.256	0.0127	0.129	0.023695
GO_VIRAL_GENE_EXPRESSION	183	0.111	0.0111	0.0562	0.023962
GO_SERINE_THREONINE_PROTEIN_KINASE_COMPLEX	81	0.181	0.012	0.0914	0.024036
GO_POSITIVE_REGULATION_OF_CARBOHYDRATE_METABOLIC_PROCESS	59	0.212	0.0121	0.107	0.024046
REACTOME_APOPTOTIC_EXECUTION_PHASE	49	0.234	0.0121	0.118	0.024137
GO_CARBOHYDRATE_DERIVATIVE_CATABOLIC_PROCESS	173	0.119	0.0116	0.0604	0.024137
GO_14_3_3_PROTEIN_BINDING	29	0.306	0.0122	0.155	0.024139
GO_PERK_MEDIATED_UNFOLDED_PROTEIN_RESPONSE	21	0.361	0.0123	0.183	0.024212
PID_VEGFR1_2_PATHWAY	69	0.191	0.0117	0.0967	0.024233
GO_CELLULAR_RESPONSE_TO_TOPOLOGICALLY_INCORRECT_PROTEIN	150	0.118	0.0107	0.0598	0.024257
REACTOME_KERATAN_SULFATE_KERATIN_METABOLISM	34	0.252	0.0109	0.128	0.024313
REACTOME_FOXO_MEDIATED_TRANSCRIPTION_OF_OXIDATIVE_STRESS_METABOLIC_AND_NEURONAL_GENES	29	0.306	0.0122	0.155	0.024314
REACTOME_ARACHIDONIC_ACID_METABOLISM	57	0.213	0.0119	0.108	0.024316
GO_SMALL_RNA_LOADING_ONTO_RISC	9	0.551	0.0123	0.28	0.024319
GO_MUSCLE_CELL_DIFFERENTIATION	330	0.0879	0.0117	0.0446	0.024343
PID_BETA_CATENIN_DEG_PATHWAY	18	0.358	0.0113	0.182	0.024364
GO_NEGATIVE_REGULATION_OF_CHROMATIN_SILENCING	18	0.321	0.0101	0.163	0.024379
GO_FOREBRAIN_MORPHOGENESIS	12	0.491	0.0126	0.249	0.024395
GO_POSITIVE_REGULATION_OF_SODIUM_ION_TRANSPORT	32	0.288	0.0121	0.146	0.024406
GO_SISTER_CHROMATID_SEGREGATION	175	0.111	0.0108	0.0562	0.024418
GO_EPINEPHRINE_TRANSPORT	9	0.558	0.0124	0.283	0.024432
GO_RESPONSE_TO_DOPAMINE	14	0.415	0.0115	0.211	0.024479
GO_CELLULAR_RESPONSE_TO_CARBOHYDRATE_STIMULUS	136	0.134	0.0116	0.0682	0.024494
GO_SH3_DOMAIN_BINDING	119	0.141	0.0114	0.0715	0.024506
KEGG_MELANOGENESIS	100	0.159	0.0118	0.081	0.02451
GO_POSITIVE_REGULATION_OF_TRANSCRIPTION_FROM_RNA_POLYMERASE_II_PROMOTER_IN_RESPONSE_TO_HEAT_STRESS	4	0.874	0.013	0.444	0.024598
GO_RHYTHMIC_BEHAVIOR	43	0.255	0.0124	0.13	0.024606
GO_ER_NUCLEUS_SIGNALING_PATHWAY	45	0.238	0.0118	0.121	0.024628
GO_SUGAR_MEDIATED_SIGNALING_PATHWAY	6	0.55	0.01	0.28	0.024649
GO_ANTIBIOTIC_CATABOLIC_PROCESS	47	0.248	0.0126	0.126	0.024696
GO_VESICLE_UNCOATING	7	0.484	0.0095	0.246	0.024728
GO_SMOOTH_MUSCLE_CELL_PROLIFERATION	130	0.144	0.0121	0.0734	0.024909
GO_CELLULAR_RESPONSE_TO_ORGANIC_CYCLIC_COMPOUND	515	0.0711	0.0118	0.0363	0.025033
GO_REGULATION_OF_DENDRITIC_SPINE_MORPHOGENESIS	37	0.283	0.0128	0.145	0.025065
GO_NUCLEOLUS	870	0.051	0.0109	0.026	0.025077
GO_ATRIOVENTRICULAR_VALVE_DEVELOPMENT	24	0.353	0.0128	0.18	0.025124
REACTOME_SIGNALING_BY_TGF_BETA_FAMILY_MEMBERS	97	0.162	0.0118	0.0829	0.025128
GO_VESICLE_LOCALIZATION	289	0.094	0.0118	0.048	0.025183
GO_CEREBRAL_CORTEX_DEVELOPMENT	108	0.159	0.0122	0.081	0.025195
GO_POSITIVE_REGULATION_OF_EXECUTION_PHASE_OF_APOPTOSIS	14	0.439	0.0122	0.225	0.025212
GO_ANIMAL_ORGAN_MORPHOGENESIS	996	0.0545	0.0124	0.0278	0.025223
GO_CELLULAR_RESPONSE_TO_STEROID_HORMONE_STIMULUS	241	0.102	0.0117	0.0521	0.025224
GO_TRANSFORMING_GROWTH_FACTOR_BETA_RECEPTOR_ACTIVITY_TYPE_I	7	0.716	0.0141	0.366	0.025249
GO_SPINDLE_ASSEMBLY	97	0.149	0.0108	0.0761	0.025252
GO_MACROMOLECULE_DEACYLATION	89	0.158	0.011	0.0806	0.025281
REACTOME_CYCLIN_A_B1_B2_ASSOCIATED_EVENTS_DURING_G2_M_TRANSITION	24	0.351	0.0127	0.179	0.025293
GO_LIMB_BUD_FORMATION	11	0.471	0.0116	0.241	0.02531
GO_REGULATION_OF_GRANULOCYTE_DIFFERENTIATION	14	0.427	0.0118	0.218	0.025323
GO_POSITIVE_REGULATION_OF_HISTONE_DEACETYLATION	17	0.337	0.0103	0.172	0.025352
GO_POSITIVE_REGULATION_OF_GLUCONEOGENESIS_BY_POSITIVE_REGULATION_OF_TRANSCRIPTION_FROM_RNA_POLYMERASE_II_PROMOTER	5	0.555	0.0092	0.284	0.025358
GO_TRANSMEMBRANE_RECEPTOR_PROTEIN_TYROSINE_KINASE_SIGNALING_PATHWAY	668	0.0632	0.0119	0.0323	0.025403
BIOCARTA_PML_PATHWAY	17	0.381	0.0116	0.195	0.025417
GO_HINDBRAIN_DEVELOPMENT	144	0.132	0.0117	0.0675	0.025468
GO_RESPONSE_TO_TOPOLOGICALLY_INCORRECT_PROTEIN	188	0.104	0.0106	0.0535	0.025479
GO_REGULATION_OF_INTRINSIC_APOPTOTIC_SIGNALING_PATHWAY	150	0.127	0.0115	0.0649	0.025499
GO_TBP_CLASS_PROTEIN_BINDING	21	0.351	0.0119	0.18	0.025534
GO_ANATOMICAL_STRUCTURE_FORMATION_INVOLVED_IN_MORPHOGENESIS	1036	0.0521	0.0121	0.0267	0.025569
GO_PROTON_TRANSPORTING_V_TYPE_ATPASE_COMPLEX_ASSEMBLY	4	0.807	0.012	0.414	0.025581
REACTOME_TP53_REGULATES_TRANSCRIPTION_OF_GENES_INVOLVED_IN_G1_CELL_CYCLE_ARREST	14	0.399	0.0111	0.205	0.025654
GO_DIPEPTIDASE_ACTIVITY	16	0.35	0.0104	0.179	0.025726
GO_CARDIAC_VASCULAR_SMOOTH_MUSCLE_CELL_DIFFERENTIATION	8	0.592	0.0124	0.304	0.025744
GO_LAYER_FORMATION_IN_CEREBRAL_CORTEX	13	0.476	0.0127	0.245	0.025796
GO_POSITIVE_REGULATION_OF_MUSCLE_CELL_DIFFERENTIATION	85	0.167	0.0114	0.0858	0.025808
GO_BRANCH_ELONGATION_INVOLVED_IN_MAMMARY_GLAND_DUCT_BRANCHING	5	0.8	0.0133	0.411	0.025812
GO_POSITIVE_REGULATION_OF_SODIUM_ION_TRANSMEMBRANE_TRANSPORT	19	0.356	0.0115	0.183	0.025838
GO_POSITIVE_REGULATION_OF_UBIQUITIN_PROTEIN_LIGASE_ACTIVITY	12	0.419	0.0108	0.215	0.025842
GO_LOCOMOTORY_EXPLORATION_BEHAVIOR	12	0.463	0.0119	0.238	0.025843
GO_DETECTION_OF_MECHANICAL_STIMULUS	43	0.254	0.0123	0.13	0.025878
GO_REGULATION_OF_AXON_GUIDANCE	42	0.239	0.0115	0.123	0.025923
GO_NEGATIVE_REGULATION_OF_ORGANELLE_ORGANIZATION	346	0.0805	0.011	0.0414	0.025943
GO_REGULATION_OF_PROTEASOMAL_UBIQUITIN_DEPENDENT_PROTEIN_CATABOLIC_PROCESS	115	0.143	0.0114	0.0737	0.025958
KEGG_GLIOMA	64	0.197	0.0117	0.101	0.026025
GO_ANAPHASE_PROMOTING_COMPLEX_BINDING	8	0.522	0.011	0.269	0.026034
GO_POSITIVE_REGULATION_OF_DNA_REPAIR	61	0.206	0.0119	0.106	0.026074
GO_ACTIN_DEPENDENT_ATPASE_ACTIVITY	12	0.517	0.0133	0.266	0.026105
GO_NEURON_DEATH	327	0.086	0.0114	0.0443	0.026136
GO_AXON_DEVELOPMENT	476	0.0747	0.0119	0.0385	0.026137
REACTOME_FOXO_MEDIATED_TRANSCRIPTION_OF_CELL_CYCLE_GENES	16	0.391	0.0116	0.201	0.026173
GO_EUKARYOTIC_INITIATION_FACTOR_4E_BINDING	9	0.441	0.00982	0.227	0.026176
GO_ORGANIC_ACID_BIOSYNTHETIC_PROCESS	280	0.0914	0.0113	0.0471	0.026265
GO_FIBRILLAR_CENTER	129	0.125	0.0105	0.0643	0.026276
GO_GROWTH_HORMONE_SECRETION	15	0.424	0.0122	0.219	0.026358
GO_CELLULAR_KETONE_METABOLIC_PROCESS	187	0.11	0.0111	0.0566	0.026373
GO_CONDENSED_CHROMOSOME_CENTROMERIC_REGION	111	0.146	0.0114	0.0752	0.026378
GO_FOREBRAIN_REGIONALIZATION	24	0.377	0.0137	0.195	0.026454
KEGG_ENDOCYTOSIS	177	0.117	0.0115	0.0604	0.026515
GO_POSITIVE_REGULATION_OF_LEUKOCYTE_MIGRATION	119	0.144	0.0117	0.0747	0.026574
GO_POSITIVE_REGULATION_OF_NITRIC_OXIDE_BIOSYNTHETIC_PROCESS	38	0.259	0.0118	0.134	0.026637
GO_POSITIVE_REGULATION_OF_METHYLATION_DEPENDENT_CHROMATIN_SILENCING	10	0.515	0.0121	0.266	0.026641
GO_AXIS_ELONGATION	30	0.313	0.0127	0.162	0.026699
GO_CORNEA_DEVELOPMENT_IN_CAMERA_TYPE_EYE	9	0.573	0.0128	0.297	0.026707
GO_CENTRAL_ELEMENT	7	0.641	0.0126	0.332	0.026731
GO_NEGATIVE_REGULATION_OF_MICROTUBULE_DEPOLYMERIZATION	20	0.326	0.0108	0.169	0.026771
GO_REGULATION_OF_POSTSYNAPSE_ORGANIZATION	91	0.171	0.012	0.0884	0.026819
GO_LOW_DENSITY_LIPOPROTEIN_PARTICLE_RECEPTOR_BIOSYNTHETIC_PROCESS	10	0.39	0.00914	0.202	0.026989
GO_RESPONSE_TO_ISOLATION_STRESS	6	0.487	0.00885	0.253	0.027071
GO_REGULATION_OF_CILIUM_MOVEMENT	15	0.438	0.0126	0.228	0.027106
GO_POSITIVE_REGULATION_OF_CORTISOL_SECRETION	5	0.734	0.0122	0.382	0.027176
GO_REGULATION_OF_METHYLATION_DEPENDENT_CHROMATIN_SILENCING	13	0.461	0.0123	0.239	0.027179
GO_POSITIVE_REGULATION_OF_MOLECULAR_FUNCTION	1644	0.0399	0.0115	0.0207	0.027186
GO_POSITIVE_REGULATION_OF_FEAR_RESPONSE	5	0.797	0.0132	0.415	0.027242
GO_MITOTIC_METAPHASE_PLATE_CONGRESSION	44	0.197	0.0097	0.103	0.027284
GO_INTERSPECIES_INTERACTION_BETWEEN_ORGANISMS	885	0.0514	0.0111	0.0267	0.027301
GO_NEGATIVE_REGULATION_OF_SCHWANN_CELL_PROLIFERATION	6	0.589	0.0107	0.306	0.02732
GO_SEPTUM_PRIMUM_DEVELOPMENT	6	0.697	0.0127	0.363	0.027327
GO_ENDOCRINE_PANCREAS_DEVELOPMENT	45	0.243	0.0121	0.126	0.027351
GO_NEGATIVE_REGULATION_OF_CELLULAR_SENESCENCE	18	0.342	0.0108	0.178	0.027372
GO_ESTABLISHMENT_OF_BLOOD_BRAIN_BARRIER	11	0.526	0.0129	0.274	0.027449
GO_NEGATIVE_REGULATION_OF_CYTOSKELETON_ORGANIZATION	127	0.132	0.011	0.0689	0.02751
GO_POSITIVE_REGULATION_OF_EPITHELIAL_CELL_PROLIFERATION	176	0.122	0.012	0.0638	0.027521
GO_SOMATIC_STEM_CELL_POPULATION_MAINTENANCE	69	0.191	0.0117	0.0996	0.027569
GO_CYTOSOLIC_PART	228	0.101	0.0112	0.0525	0.027595
GO_POSITIVE_REGULATION_OF_PEPTIDE_SECRETION	260	0.0942	0.0112	0.0492	0.027702
REACTOME_EGFR_TRANSACTIVATION_BY_GASTRIN	9	0.432	0.00962	0.226	0.027769
GO_REGULATION_OF_STEROID_BIOSYNTHETIC_PROCESS	85	0.157	0.0107	0.082	0.02783
BIOCARTA_PEPI_PATHWAY	8	0.556	0.0117	0.291	0.027924
GO_POSITIVE_REGULATION_OF_VASCULAR_ENDOTHELIAL_CELL_PROLIFERATION	13	0.421	0.0113	0.22	0.027927
GO_REGULATION_OF_RESPONSE_TO_FOOD	19	0.388	0.0125	0.203	0.027999
GO_REGULATION_OF_INCLUSION_BODY_ASSEMBLY	16	0.384	0.0114	0.201	0.02805
GO_CELLULAR_BIOGENIC_AMINE_METABOLIC_PROCESS	46	0.215	0.0108	0.113	0.028118
GO_CELL_DIFFERENTIATION_INVOLVED_IN_PHENOTYPIC_SWITCHING	3	1.02	0.0131	0.533	0.028127
GO_PURINE_DEOXYRIBONUCLEOSIDE_TRIPHOSPHATE_CATABOLIC_PROCESS	5	0.573	0.00951	0.3	0.028182
GO_POSITIVE_REGULATION_OF_INTRACELLULAR_SIGNAL_TRANSDUCTION	941	0.0518	0.0115	0.0272	0.028229
GO_REGULATION_OF_RAS_PROTEIN_SIGNAL_TRANSDUCTION	219	0.107	0.0116	0.056	0.028351
REACTOME_EUKARYOTIC_TRANSLATION_INITIATION	111	0.133	0.0104	0.0699	0.028372
GO_COMMISSURAL_NEURON_AXON_GUIDANCE	12	0.537	0.0138	0.282	0.028387
GO_TYPE_II_PNEUMOCYTE_DIFFERENTIATION	5	0.879	0.0146	0.462	0.028518
GO_LOCOMOTION_INVOLVED_IN_LOCOMOTORY_BEHAVIOR	11	0.482	0.0118	0.253	0.028542
GO_ASYMMETRIC_CELL_DIVISION	19	0.392	0.0127	0.206	0.028544
GO_NEGATIVE_REGULATION_OF_REGULATED_SECRETORY_PATHWAY	22	0.329	0.0114	0.173	0.028578
GO_MHC_CLASS_IB_PROTEIN_BINDING	8	0.619	0.013	0.326	0.028623
REACTOME_DISASSEMBLY_OF_THE_DESTRUCTION_COMPLEX_AND_RECRUITMENT_OF_AXIN_TO_THE_MEMBRANE	30	0.259	0.0105	0.136	0.028645
GO_RESPONSE_TO_FOOD	36	0.262	0.0117	0.138	0.02867
GO_SUMO_SPECIFIC_PROTEASE_ACTIVITY	5	0.716	0.0119	0.377	0.028721
GO_DNA_DOUBLE_STRAND_BREAK_PROCESSING_INVOLVED_IN_REPAIR_VIA_SINGLE_STRAND_ANNEALING	4	0.972	0.0144	0.512	0.028744
GO_REGULATION_OF_PROTEIN_KINASE_C_ACTIVITY	5	0.847	0.014	0.446	0.028754
GO_TRACHEA_MORPHOGENESIS	11	0.526	0.0129	0.277	0.028787
GO_GLYCOSYL_COMPOUND_CATABOLIC_PROCESS	40	0.237	0.0111	0.125	0.028787
REACTOME_REGULATION_OF_ACTIN_DYNAMICS_FOR_PHAGOCYTIC_CUP_FORMATION	59	0.198	0.0112	0.104	0.028856
GO_NUCLEAR_ENVELOPE_REASSEMBLY	17	0.326	0.00996	0.172	0.028963
GO_PROTEIN_SERINE_THREONINE_PHOSPHATASE_COMPLEX	44	0.229	0.0113	0.121	0.029032
GO_CHAPERONE_COMPLEX	21	0.336	0.0114	0.177	0.02908
GO_POSITIVE_REGULATION_OF_LIPID_METABOLIC_PROCESS	128	0.134	0.0112	0.071	0.029111
BIOCARTA_CREB_PATHWAY	22	0.324	0.0113	0.171	0.029123
GO_PHOSPHOLIPASE_A1_ACTIVITY	6	0.764	0.0139	0.404	0.029258
GO_WHITE_FAT_CELL_DIFFERENTIATION	13	0.477	0.0127	0.252	0.02927
GO_NEGATIVE_REGULATION_OF_EXOCYTOSIS	30	0.292	0.0118	0.154	0.029291
REACTOME_GASTRIN_CREB_SIGNALLING_PATHWAY_VIA_PKC_AND_MAPK	17	0.321	0.00982	0.17	0.029292
BIOCARTA_EEA1_PATHWAY	7	0.677	0.0133	0.358	0.029324
GO_CHROMOSOME_CENTROMERIC_REGION	182	0.112	0.0111	0.0592	0.029344
REACTOME_MECP2_REGULATES_TRANSCRIPTION_FACTORS	4	0.666	0.00988	0.352	0.029425
KEGG_AMYOTROPHIC_LATERAL_SCLEROSIS_ALS	53	0.208	0.0112	0.11	0.029431
PID_IFNG_PATHWAY	40	0.242	0.0113	0.128	0.029444
GO_REGENERATION	179	0.121	0.0119	0.0639	0.029573
GO_VCP_NPL4_UFD1_AAA_ATPASE_COMPLEX	10	0.455	0.0107	0.241	0.029625
GO_ARTERY_MORPHOGENESIS	60	0.225	0.0129	0.119	0.029643
GO_DEVELOPMENT_OF_PRIMARY_FEMALE_SEXUAL_CHARACTERISTICS	98	0.158	0.0115	0.0836	0.029675
REACTOME_DEGRADATION_OF_BETA_CATENIN_BY_THE_DESTRUCTION_COMPLEX	82	0.164	0.011	0.0871	0.029725
GO_EPITHELIAL_CELL_DIFFERENTIATION_INVOLVED_IN_KIDNEY_DEVELOPMENT	41	0.272	0.0129	0.145	0.029845
GO_STAGA_COMPLEX	12	0.345	0.00886	0.183	0.029847
GO_COLUMNAR_CUBOIDAL_EPITHELIAL_CELL_DEVELOPMENT	53	0.222	0.012	0.118	0.029881
GO_POSITIVE_REGULATION_OF_SECRETION	395	0.0762	0.0111	0.0405	0.029924
PID_IL2_STAT5_PATHWAY	28	0.272	0.0107	0.144	0.029932
GO_QUATERNARY_AMMONIUM_GROUP_BINDING	24	0.285	0.0103	0.151	0.029983
GO_POSITIVE_REGULATION_OF_MONOCYTE_CHEMOTAXIS	17	0.339	0.0104	0.18	0.029998
GO_POSTSYNAPTIC_SPECIALIZATION_ASSEMBLY	21	0.349	0.0119	0.186	0.030029
REACTOME_SIGNALING_BY_PDGF	57	0.2	0.0112	0.107	0.030116
GO_PROTEIN_HETERODIMERIZATION_ACTIVITY	459	0.0729	0.0114	0.0388	0.030141
REACTOME_ONCOGENE_INDUCED_SENESCENCE	33	0.268	0.0114	0.143	0.030145
GO_CEREBRAL_CORTEX_CELL_MIGRATION	40	0.25	0.0117	0.133	0.03026
GO_MITRAL_VALVE_DEVELOPMENT	11	0.504	0.0124	0.269	0.030288
GO_POSITIVE_REGULATION_OF_GONAD_DEVELOPMENT	10	0.57	0.0134	0.304	0.030295
GO_RESPONSE_TO_HYDROPEROXIDE	19	0.35	0.0113	0.187	0.030349
GO_POSTSYNAPTIC_MEMBRANE_ASSEMBLY	9	0.524	0.0117	0.28	0.030452
GO_HYALURONAN_BIOSYNTHETIC_PROCESS	14	0.396	0.011	0.212	0.030461
GO_RESPONSE_TO_INTERFERON_BETA	28	0.31	0.0122	0.166	0.030468
GO_NEURON_PROJECTION_ORGANIZATION	78	0.179	0.0117	0.0954	0.030489
GO_POSITIVE_REGULATION_OF_CARTILAGE_DEVELOPMENT	30	0.293	0.0119	0.156	0.030535
GO_INOSITOL_PHOSPHATE_CATABOLIC_PROCESS	15	0.368	0.0106	0.196	0.030584
REACTOME_AMPK_INHIBITS_CHREBP_TRANSCRIPTIONAL_ACTIVATION_ACTIVITY	8	0.485	0.0102	0.259	0.030634
BIOCARTA_IGF1MTOR_PATHWAY	18	0.352	0.0111	0.188	0.030713
GO_NEGATIVE_REGULATION_OF_INTERLEUKIN_1_MEDIATED_SIGNALING_PATHWAY	5	0.596	0.00988	0.319	0.030753
GO_HEPARAN_SULFATE_PROTEOGLYCAN_BIOSYNTHETIC_PROCESS_POLYSACCHARIDE_CHAIN_BIOSYNTHETIC_PROCESS	8	0.485	0.0102	0.259	0.030824
GO_CORONARY_VASCULATURE_MORPHOGENESIS	16	0.477	0.0141	0.255	0.030849
GO_PRE_MRNA_INTRONIC_BINDING	8	0.458	0.00962	0.245	0.030867
GO_CARDIAC_SEPTUM_MORPHOGENESIS	72	0.203	0.0128	0.109	0.03092
GO_REPRODUCTION	1345	0.0422	0.0111	0.0226	0.030929
GO_POSITIVE_REGULATION_OF_PHOSPHATIDYLINOSITOL_3_KINASE_SIGNALING	84	0.171	0.0116	0.0915	0.030941
GO_CELLULAR_RESPONSE_TO_INCREASED_OXYGEN_LEVELS	12	0.438	0.0113	0.235	0.031025
GO_AMINE_METABOLIC_PROCESS	122	0.132	0.0107	0.0705	0.031039
GO_REGULATION_OF_TRANSMEMBRANE_RECEPTOR_PROTEIN_SERINE_THREONINE_KINASE_SIGNALING_PATHWAY	216	0.106	0.0115	0.057	0.031102
GO_MUSCLE_CELL_FATE_COMMITMENT	17	0.396	0.0121	0.212	0.031106
GO_CYTOSKELETON_DEPENDENT_INTRACELLULAR_TRANSPORT	168	0.11	0.0106	0.0593	0.031138
BIOCARTA_MET_PATHWAY	32	0.274	0.0115	0.147	0.031139
GO_HISTONE_H3_K9_METHYLATION	35	0.253	0.0111	0.136	0.031247
GO_POSITIVE_REGULATION_OF_PROTEIN_EXPORT_FROM_NUCLEUS	20	0.311	0.0103	0.167	0.03125
REACTOME_PP2A_MEDIATED_DEPHOSPHORYLATION_OF_KEY_METABOLIC_FACTORS	6	0.582	0.0106	0.312	0.03128
GO_PROTEIN_AUTOPROCESSING	15	0.361	0.0104	0.194	0.03128
GO_PEPTIDYL_TYROSINE_MODIFICATION	347	0.083	0.0114	0.0446	0.031296
GO_REGULATION_OF_INTERLEUKIN_1_MEDIATED_SIGNALING_PATHWAY	7	0.526	0.0103	0.282	0.031341
GO_REGULATION_OF_SYNAPSE_STRUCTURAL_PLASTICITY	7	0.488	0.00958	0.262	0.031347
GO_REGULATION_OF_PROTEIN_SERINE_THREONINE_KINASE_ACTIVITY	477	0.069	0.011	0.0371	0.031417
GO_GOLGI_TO_LYSOSOME_TRANSPORT	8	0.599	0.0126	0.322	0.031423
REACTOME_SUMOYLATION_OF_TRANSCRIPTION_FACTORS	20	0.312	0.0103	0.168	0.031455
GO_EAR_DEVELOPMENT	211	0.113	0.0121	0.0607	0.031513
GO_NEGATIVE_REGULATION_OF_PLATELET_ACTIVATION	18	0.39	0.0123	0.21	0.031519
REACTOME_METABOLISM_OF_CARBOHYDRATES	279	0.0878	0.0108	0.0472	0.031542
GO_KINASE_ACTIVITY	716	0.0563	0.011	0.0303	0.031561
GO_REGULATION_OF_SODIUM_ION_TRANSMEMBRANE_TRANSPORTER_ACTIVITY	49	0.225	0.0117	0.121	0.031615
GO_PREFOLDIN_COMPLEX	6	0.481	0.00874	0.259	0.031699
GO_TRIGEMINAL_NERVE_DEVELOPMENT	11	0.488	0.012	0.263	0.031709
GO_UBIQUITIN_CONJUGATING_ENZYME_COMPLEX	8	0.537	0.0113	0.289	0.031803
GO_REGULATION_OF_RESPONSE_TO_REACTIVE_OXYGEN_SPECIES	30	0.282	0.0115	0.152	0.031834
GO_RNA_STABILIZATION	44	0.219	0.0108	0.118	0.031837
GO_POSITIVE_REGULATION_OF_ORGAN_GROWTH	46	0.234	0.0117	0.126	0.031837
GO_RESPONSE_TO_INTERFERON_ALPHA	19	0.377	0.0122	0.203	0.031857
GO_REGULATION_OF_PROTEIN_LOCALIZATION_TO_CELL_SURFACE	37	0.254	0.0114	0.137	0.031944
GO_NEGATIVE_REGULATION_OF_RNA_SPLICING	23	0.282	0.01	0.152	0.031958
GO_CYSTEINE_TYPE_ENDOPEPTIDASE_REGULATOR_ACTIVITY_INVOLVED_IN_APOPTOTIC_PROCESS	36	0.234	0.0104	0.126	0.032037
GO_MUSCLE_FIBER_DEVELOPMENT	66	0.179	0.0108	0.0967	0.032131
GO_RIBONUCLEOPROTEIN_COMPLEX_SUBUNIT_ORGANIZATION	233	0.0885	0.00996	0.0478	0.032134
BIOCARTA_ACTINY_PATHWAY	11	0.421	0.0103	0.227	0.032139
GO_EIF2ALPHA_PHOSPHORYLATION_IN_RESPONSE_TO_ENDOPLASMIC_RETICULUM_STRESS	6	0.597	0.0109	0.323	0.032274
GO_POSITIVE_REGULATION_OF_OSSIFICATION	77	0.182	0.0118	0.0985	0.032337
GO_INTERMEDIATE_FILAMENT_BASED_PROCESS	47	0.225	0.0114	0.122	0.032353
GO_SRP_DEPENDENT_COTRANSLATIONAL_PROTEIN_TARGETING_TO_MEMBRANE_TRANSLOCATION	11	0.42	0.0103	0.227	0.032379
GO_CYCLIN_DEPENDENT_PROTEIN_KINASE_HOLOENZYME_COMPLEX	40	0.236	0.0111	0.128	0.032468
GO_REGULATION_OF_MICROTUBULE_POLYMERIZATION	44	0.211	0.0104	0.114	0.032479
GO_REGULATION_OF_THYROID_HORMONE_GENERATION	5	0.794	0.0132	0.431	0.032547
GO_TRANSCRIPTION_PREINITIATION_COMPLEX_ASSEMBLY	40	0.214	0.01	0.116	0.032637
GO_REGULATION_OF_HORMONE_LEVELS	491	0.0682	0.0111	0.037	0.032647
REACTOME_SIGNALING_BY_EGFR_IN_CANCER	24	0.275	0.01	0.149	0.032652
GO_CYTOSKELETAL_ADAPTOR_ACTIVITY	13	0.363	0.0097	0.197	0.032723
GO_REGULATION_OF_CARBOHYDRATE_METABOLIC_PROCESS_BY_REGULATION_OF_TRANSCRIPTION_FROM_RNA_POLYMERASE_II_PROMOTER	9	0.424	0.00944	0.23	0.032778
GO_POSITIVE_REGULATION_OF_GLUCONEOGENESIS	13	0.407	0.0109	0.221	0.032834
GO_REGULATION_OF_DNA_BINDING_TRANSCRIPTION_FACTOR_ACTIVITY	391	0.0757	0.011	0.0411	0.03287
GO_REGULATION_OF_SYNAPTIC_TRANSMISSION_GABAERGIC	32	0.251	0.0105	0.136	0.032905
GO_GLYCEROLIPID_BIOSYNTHETIC_PROCESS	205	0.102	0.0107	0.0552	0.03295
GO_CELLULAR_RESPONSE_TO_HYDROPEROXIDE	8	0.595	0.0125	0.323	0.032956
GO_TELENCEPHALON_REGIONALIZATION	13	0.506	0.0135	0.275	0.032985
GO_NEUROBLAST_DIVISION	13	0.405	0.0108	0.221	0.033046
GO_REGULATION_OF_DENDRITIC_SPINE_DEVELOPMENT	62	0.2	0.0116	0.109	0.033174
GO_MICROTUBULE_POLYMERIZATION	68	0.166	0.0101	0.0903	0.033185
GO_PROTEIN_TARGETING	403	0.0695	0.0102	0.0379	0.033253
GO_SIGNAL_TRANSDUCTION_IN_ABSENCE_OF_LIGAND	69	0.184	0.0113	0.1	0.033272
GO_PROMOTER_SPECIFIC_CHROMATIN_BINDING	45	0.208	0.0103	0.113	0.033311
BIOCARTA_EDG1_PATHWAY	22	0.33	0.0115	0.18	0.033342
GO_RENAL_TUBULE_DEVELOPMENT	90	0.169	0.0118	0.092	0.033359
GO_ACYLGLYCEROL_HOMEOSTASIS	33	0.263	0.0112	0.143	0.033384
REACTOME_PHOSPHORYLATION_SITE_MUTANTS_OF_CTNNB1_ARE_NOT_TARGETED_TO_THE_PROTEASOME_BY_THE_DESTRUCTION_COMPLEX	14	0.384	0.0107	0.21	0.033392
GO_CULLIN_RING_UBIQUITIN_LIGASE_COMPLEX	151	0.113	0.0102	0.0616	0.033426
GO_POSITIVE_REGULATION_OF_NEURON_APOPTOTIC_PROCESS	50	0.211	0.011	0.115	0.033498
GO_ER_MEMBRANE_PROTEIN_COMPLEX	9	0.409	0.00911	0.224	0.033517
REACTOME_PKA_MEDIATED_PHOSPHORYLATION_OF_KEY_METABOLIC_FACTORS	4	0.694	0.0103	0.379	0.033628
GO_EXTRINSIC_COMPONENT_OF_SYNAPTIC_MEMBRANE	12	0.497	0.0128	0.272	0.033645
GO_CALCIUM_ION_TRANSMEMBRANE_TRANSPORT_VIA_HIGH_VOLTAGE_GATED_CALCIUM_CHANNEL	12	0.487	0.0125	0.266	0.033691
GO_RESPONSE_TO_PROSTAGLANDIN_E	21	0.328	0.0111	0.179	0.033718
GO_REGULATION_OF_DNA_TOPOISOMERASE_ATP_HYDROLYZING_ACTIVITY	6	0.498	0.00904	0.272	0.03377
GO_PRE_MIRNA_PROCESSING	15	0.418	0.012	0.228	0.033781
GO_NEPHRON_DEVELOPMENT	135	0.138	0.0118	0.0754	0.033784
GO_BETA_CATENIN_TCF_COMPLEX	11	0.48	0.0118	0.263	0.033842
REACTOME_REGULATION_OF_CHOLESTEROL_BIOSYNTHESIS_BY_SREBP_SREBF	53	0.182	0.0098	0.0995	0.033913
GO_BETA_CATENIN_DESTRUCTION_COMPLEX	12	0.418	0.0107	0.229	0.033948
GO_NEGATIVE_REGULATION_OF_INTERFERON_BETA_PRODUCTION	13	0.413	0.011	0.226	0.033987
GO_REGULATION_OF_CELL_PROJECTION_ORGANIZATION	629	0.06	0.011	0.0328	0.033996
GO_REGULATION_OF_CHONDROCYTE_DIFFERENTIATION	47	0.237	0.012	0.13	0.034025
GO_RESPONSE_TO_EPIDERMAL_GROWTH_FACTOR	46	0.217	0.0109	0.119	0.034066
REACTOME_SYNTHESIS_OF_LEUKOTRIENES_LT_AND_EOXINS_EX	21	0.335	0.0114	0.184	0.034105
GO_NEGATIVE_REGULATION_OF_CARDIOCYTE_DIFFERENTIATION	19	0.342	0.0111	0.188	0.034121
GO_CAMP_RESPONSE_ELEMENT_BINDING	14	0.342	0.00949	0.188	0.034144
GO_REGULATION_OF_DNA_DAMAGE_RESPONSE_SIGNAL_TRANSDUCTION_BY_P53_CLASS_MEDIATOR	31	0.289	0.0119	0.159	0.034181
GO_REGULATION_OF_PANCREATIC_JUICE_SECRETION	5	0.553	0.00917	0.303	0.034202
GO_INTERLEUKIN_12_SECRETION	8	0.563	0.0118	0.309	0.034213
GO_NUCLEAR_MATRIX	101	0.141	0.0105	0.0775	0.034217
REACTOME_VEGF_LIGAND_RECEPTOR_INTERACTIONS	7	0.61	0.012	0.335	0.034218
GO_NEGATIVE_REGULATION_OF_SMALL_GTPASE_MEDIATED_SIGNAL_TRANSDUCTION	53	0.207	0.0112	0.113	0.034232
GO_EMBRYONIC_PATTERN_SPECIFICATION	57	0.206	0.0115	0.113	0.034276
GO_DNA_INSERTION_OR_DELETION_BINDING	8	0.525	0.011	0.288	0.034295
GO_OOCYTE_DIFFERENTIATION	49	0.201	0.0104	0.11	0.034299
GO_RAL_GTPASE_BINDING	14	0.337	0.00935	0.185	0.034312
GO_POSITIVE_REGULATION_OF_HYDROGEN_PEROXIDE_BIOSYNTHETIC_PROCESS	3	0.714	0.00917	0.392	0.034378
GO_POSITIVE_REGULATION_OF_MAPK_CASCADE	501	0.0677	0.0111	0.0372	0.034393
GO_POSITIVE_REGULATION_OF_ER_ASSOCIATED_UBIQUITIN_DEPENDENT_PROTEIN_CATABOLIC_PROCESS	5	0.623	0.0103	0.342	0.0344
GO_NEPHRON_EPITHELIUM_DEVELOPMENT	103	0.157	0.0118	0.0865	0.034432
GO_SEX_DIFFERENTIATION	246	0.0943	0.0109	0.0518	0.034444
GO_TYPE_I_INTERFERON_SECRETION	10	0.497	0.0117	0.274	0.034566
BIOCARTA_MELANOCYTE_PATHWAY	7	0.549	0.0108	0.302	0.034573
PID_FOXO_PATHWAY	48	0.231	0.0119	0.127	0.034575
BIOCARTA_EGFR_SMRTE_PATHWAY	11	0.504	0.0124	0.278	0.034618
GO_ARTERY_DEVELOPMENT	83	0.179	0.0121	0.0987	0.03464
GO_NEUTROPHIL_APOPTOTIC_PROCESS	8	0.521	0.0109	0.287	0.0347
GO_NEGATIVE_REGULATION_OF_PEPTIDE_HORMONE_SECRETION	44	0.208	0.0102	0.115	0.034706
REACTOME_SHC1_EVENTS_IN_ERBB2_SIGNALING	22	0.282	0.00981	0.155	0.034725
GO_ENDOTHELIAL_CELL_MIGRATION	188	0.11	0.0112	0.0608	0.034832
GO_GLIAL_CELL_DEVELOPMENT	104	0.144	0.0108	0.0792	0.034875
REACTOME_BETA_CATENIN_PHOSPHORYLATION_CASCADE	16	0.343	0.0102	0.189	0.034892
GO_NEGATIVE_REGULATION_OF_VIRAL_TRANSCRIPTION	23	0.292	0.0104	0.161	0.034909
GO_NEGATIVE_REGULATION_OF_PRODUCTION_OF_MIRNAS_INVOLVED_IN_GENE_SILENCING_BY_MIRNA	9	0.488	0.0109	0.269	0.03497
GO_PATTERN_SPECIFICATION_INVOLVED_IN_KIDNEY_DEVELOPMENT	9	0.583	0.013	0.322	0.035052
GO_REGULATION_OF_TRANSFORMING_GROWTH_FACTOR_BETA_ACTIVATION	7	0.542	0.0106	0.299	0.035103
GO_NEGATIVE_REGULATION_OF_CELL_CYCLE_G1_S_PHASE_TRANSITION	103	0.145	0.0109	0.0798	0.035127
PID_IL6_7_PATHWAY	45	0.227	0.0113	0.125	0.035136
GO_LAMININ_COMPLEX	8	0.59	0.0124	0.326	0.035182
GO_CUL3_RING_UBIQUITIN_LIGASE_COMPLEX	35	0.25	0.011	0.138	0.035187
GO_PRIMARY_MIRNA_BINDING	8	0.47	0.00987	0.26	0.035246
GO_PROTEASOME_ACTIVATING_ATPASE_ACTIVITY	6	0.484	0.0088	0.268	0.035266
GO_NEGATIVE_REGULATION_OF_OXIDATIVE_STRESS_INDUCED_INTRINSIC_APOPTOTIC_SIGNALING_PATHWAY	18	0.33	0.0104	0.183	0.035274
GO_DNA_DEMETHYLATION	25	0.296	0.011	0.164	0.035348
GO_RESPONSE_TO_TRANSFORMING_GROWTH_FACTOR_BETA	233	0.0975	0.011	0.0539	0.035404
GO_CELLULAR_RESPONSE_TO_ELECTRICAL_STIMULUS	12	0.394	0.0101	0.218	0.035549
GO_MIDBRAIN_DEVELOPMENT	87	0.151	0.0104	0.0837	0.035605
GO_TRNA_METHYLTRANSFERASE_ACTIVITY	32	0.225	0.00943	0.125	0.035631
GO_SPINDLE_LOCALIZATION	42	0.215	0.0103	0.119	0.035686
GO_PROTEIN_MODIFICATION_BY_SMALL_PROTEIN_CONJUGATION_OR_REMOVAL	1011	0.0449	0.0103	0.0249	0.03571
GO_CEREBRAL_CORTEX_RADIALLY_ORIENTED_CELL_MIGRATION	28	0.285	0.0112	0.158	0.035739
GO_LUNG_MORPHOGENESIS	49	0.221	0.0115	0.123	0.035752
PID_NECTIN_PATHWAY	30	0.263	0.0107	0.146	0.035791
GO_POSITIVE_REGULATION_OF_GENE_EXPRESSION_EPIGENETIC	59	0.169	0.00959	0.0936	0.035869
GO_CELLULAR_RESPONSE_TO_CADMIUM_ION	33	0.285	0.0121	0.158	0.035923
REACTOME_RUNX1_REGULATES_TRANSCRIPTION_OF_GENES_INVOLVED_IN_DIFFERENTIATION_OF_MYELOID_CELLS	7	0.484	0.0095	0.269	0.035933
GO_TUBE_LUMEN_CAVITATION	4	0.877	0.013	0.487	0.03597
GO_POSITIVE_REGULATION_OF_FIBROBLAST_GROWTH_FACTOR_RECEPTOR_SIGNALING_PATHWAY	7	0.564	0.0111	0.313	0.035978
GO_CONNECTIVE_TISSUE_DEVELOPMENT	259	0.0963	0.0114	0.0535	0.035979
GO_REGULATION_OF_CARBOHYDRATE_METABOLIC_PROCESS	186	0.105	0.0105	0.0582	0.035993
REACTOME_ACTIVATION_OF_HOX_GENES_DURING_DIFFERENTIATION	101	0.149	0.0111	0.0827	0.036005
GO_NEPHRON_TUBULE_EPITHELIAL_CELL_DIFFERENTIATION	14	0.459	0.0127	0.255	0.036038
GO_AUTONOMIC_NERVOUS_SYSTEM_DEVELOPMENT	44	0.224	0.011	0.125	0.036044
GO_DYNACTIN_COMPLEX	8	0.431	0.00904	0.24	0.036097
GO_HIPPOCAMPUS_DEVELOPMENT	79	0.167	0.011	0.093	0.036134
GO_TRANSLOCATION_OF_MOLECULES_INTO_HOST	8	0.461	0.00968	0.257	0.036265
BIOCARTA_MAPK_PATHWAY	79	0.154	0.0102	0.086	0.036302
GO_MESENCHYME_MORPHOGENESIS	48	0.231	0.0118	0.128	0.036345
GO_CYTOSKELETON_ORGANIZATION	1223	0.0417	0.0104	0.0233	0.0365
GO_SISTER_CHROMATID_COHESION	51	0.193	0.0102	0.108	0.036593
GO_GROWTH_INVOLVED_IN_HEART_MORPHOGENESIS	4	0.748	0.0111	0.417	0.036601
GO_LIPID_HYDROXYLATION	6	0.691	0.0126	0.386	0.036614
GO_POLYAMINE_BIOSYNTHETIC_PROCESS	11	0.394	0.00969	0.22	0.036642
GO_METANEPHROS_DEVELOPMENT	87	0.171	0.0118	0.0953	0.036711
GO_VESICLE_TRANSPORT_ALONG_ACTIN_FILAMENT	5	0.587	0.00974	0.328	0.036868
GO_EXTRINSIC_COMPONENT_OF_PRESYNAPTIC_MEMBRANE	6	0.678	0.0123	0.38	0.036945
GO_NEUTROPHIL_CLEARANCE	5	0.697	0.0116	0.39	0.036958
GO_REGULATION_OF_NMDA_RECEPTOR_ACTIVITY	30	0.281	0.0114	0.157	0.037061
GO_MELANOCYTE_DIFFERENTIATION	23	0.334	0.0119	0.187	0.037108
GO_FACIAL_NERVE_MORPHOGENESIS	10	0.466	0.0109	0.261	0.037125
GO_REGULATION_OF_GLUCONEOGENESIS_BY_REGULATION_OF_TRANSCRIPTION_FROM_RNA_POLYMERASE_II_PROMOTER	7	0.461	0.00905	0.258	0.03717
GO_POSITIVE_REGULATION_OF_CELLULAR_COMPONENT_ORGANIZATION	1132	0.0431	0.0104	0.0242	0.037176
GO_POSITIVE_REGULATION_OF_STEROID_HORMONE_SECRETION	10	0.501	0.0118	0.281	0.037224
GO_POSITIVE_REGULATION_OF_CHROMATIN_SILENCING	14	0.439	0.0122	0.246	0.037333
GO_MESENCHYMAL_CELL_PROLIFERATION_INVOLVED_IN_LUNG_DEVELOPMENT	5	0.781	0.013	0.438	0.037384
GO_DISACCHARIDE_BIOSYNTHETIC_PROCESS	5	0.859	0.0142	0.482	0.037508
GO_SMAD_PROTEIN_SIGNAL_TRANSDUCTION	67	0.18	0.0109	0.101	0.037557
GO_GOLGI_APPARATUS_PART	902	0.0478	0.0104	0.0269	0.03758
GO_RNA_METABOLIC_PROCESS	1020	0.0429	0.00987	0.0241	0.037588
GO_CELLULAR_GLUCOSE_HOMEOSTASIS	141	0.12	0.0105	0.0673	0.037603
REACTOME_CELL_SURFACE_INTERACTIONS_AT_THE_VASCULAR_WALL	132	0.13	0.0111	0.0732	0.037617
GO_METAPHASE_PLATE_CONGRESSION	57	0.168	0.00939	0.0944	0.037626
REACTOME_CALNEXIN_CALRETICULIN_CYCLE	26	0.245	0.00928	0.138	0.037644
GO_MOVEMENT_IN_ENVIRONMENT_OF_OTHER_ORGANISM_INVOLVED_IN_SYMBIOTIC_INTERACTION	34	0.212	0.00918	0.119	0.037665
GO_REGULATION_OF_ERAD_PATHWAY	27	0.252	0.0097	0.142	0.037719
GO_INTERLEUKIN_23_PRODUCTION	8	0.541	0.0114	0.304	0.037745
GO_CELLULAR_RESPONSE_TO_UV_C	6	0.584	0.0106	0.328	0.037771
GO_RESPONSE_TO_L_GLUTAMATE	8	0.404	0.00848	0.228	0.037789
GO_CYTOPLASMIC_DYNEIN_COMPLEX	19	0.34	0.011	0.191	0.037791
GO_POSITIVE_REGULATION_OF_PEPTIDYL_SERINE_PHOSPHORYLATION	99	0.147	0.0108	0.0828	0.037801
GO_CARDIAC_VENTRICLE_DEVELOPMENT	122	0.142	0.0116	0.0799	0.037838
GO_CYTOSKELETAL_PART	1561	0.0377	0.0106	0.0212	0.037908
GO_EYE_MORPHOGENESIS	144	0.128	0.0114	0.0723	0.037948
KEGG_TYPE_II_DIABETES_MELLITUS	45	0.225	0.0112	0.127	0.037967
GO_RESPONSE_TO_COPPER_ION	40	0.252	0.0118	0.142	0.037986
GO_REGULATION_OF_PHOSPHOLIPID_BIOSYNTHETIC_PROCESS	15	0.429	0.0123	0.242	0.038014
REACTOME_SOS_MEDIATED_SIGNALLING	7	0.432	0.00848	0.244	0.038064
GO_INCLUSION_BODY	78	0.153	0.01	0.0864	0.038103
REACTOME_RHO_GTPASES_ACTIVATE_WASPS_AND_WAVES	34	0.24	0.0104	0.135	0.038132
REACTOME_SYNTHESIS_OF_12_EICOSATETRAENOIC_ACID_DERIVATIVES	7	0.548	0.0108	0.309	0.038222
BIOCARTA_SAM68_PATHWAY	6	0.642	0.0117	0.362	0.038244
PID_SHP2_PATHWAY	56	0.193	0.0107	0.109	0.038315
GO_P_P_BOND_HYDROLYSIS_DRIVEN_PROTEIN_TRANSMEMBRANE_TRANSPORTER_ACTIVITY	6	0.535	0.00973	0.302	0.038315
REACTOME_REGULATION_OF_TP53_ACTIVITY_THROUGH_ACETYLATION	29	0.238	0.00952	0.135	0.038357
GO_NUCLEAR_TRANSCRIBED_MRNA_POLY_A_TAIL_SHORTENING	33	0.247	0.0105	0.139	0.038368
GO_REGULATION_OF_NEURON_PROJECTION_DEVELOPMENT	462	0.0688	0.0108	0.0389	0.038456
GO_LONG_CHAIN_FATTY_ACID_IMPORT_INTO_CELL	15	0.322	0.00925	0.182	0.03848
GO_REGULATION_OF_GROWTH_RATE	7	0.497	0.00975	0.281	0.038486
REACTOME_N_GLYCAN_TRIMMING_IN_THE_ER_AND_CALNEXIN_CALRETICULIN_CYCLE	35	0.209	0.00919	0.118	0.03853
GO_REGULATION_OF_ANIMAL_ORGAN_FORMATION	36	0.259	0.0115	0.147	0.03855
GO_ANATOMICAL_STRUCTURE_ARRANGEMENT	16	0.378	0.0112	0.214	0.038668
GO_MOLECULAR_ADAPTOR_ACTIVITY	203	0.0962	0.0101	0.0545	0.03867
GO_PARALLEL_ACTIN_FILAMENT_BUNDLE_ASSEMBLY	6	0.466	0.00847	0.264	0.038677
GO_RENAL_SYSTEM_DEVELOPMENT	284	0.092	0.0114	0.0521	0.038678
GO_REGULATION_OF_RESPONSE_TO_EXTRACELLULAR_STIMULUS	25	0.317	0.0117	0.179	0.038739
GO_EXCITATORY_SYNAPSE_ASSEMBLY	25	0.306	0.0114	0.174	0.038805
GO_REGULATION_OF_PROTEIN_STABILITY	256	0.0861	0.0102	0.0488	0.038812
GO_ENZYME_INHIBITOR_ACTIVITY	353	0.0791	0.0109	0.0448	0.038821
BIOCARTA_MTOR_PATHWAY	21	0.275	0.00935	0.156	0.038873
GO_NEGATIVE_REGULATION_OF_GLUCAGON_SECRETION	5	0.733	0.0122	0.415	0.038889
GO_PHOSPHORYLATED_CARBOHYDRATE_DEPHOSPHORYLATION	14	0.351	0.00975	0.199	0.038892
GO_STAT_FAMILY_PROTEIN_BINDING	7	0.583	0.0114	0.33	0.0389
GO_NEGATIVE_REGULATION_OF_FEMALE_GONAD_DEVELOPMENT	5	0.696	0.0116	0.395	0.038937
GO_HEMATOPOIETIC_STEM_CELL_PROLIFERATION	20	0.314	0.0104	0.178	0.038944
GO_MULTICELLULAR_ORGANISMAL_HOMEOSTASIS	457	0.0688	0.0108	0.0391	0.03903
PID_PTP1B_PATHWAY	51	0.207	0.0109	0.117	0.039061
GO_AMIDE_BIOSYNTHETIC_PROCESS	735	0.0501	0.00988	0.0285	0.039065
GO_NUCLEAR_RECEPTOR_BINDING	107	0.136	0.0104	0.0771	0.039096
GO_CARBOHYDRATE_TRANSPORT	141	0.12	0.0106	0.0683	0.03916
GO_ENDOCARDIAL_CUSHION_DEVELOPMENT	42	0.246	0.0118	0.14	0.039235
GO_CARBOHYDRATE_MEDIATED_SIGNALING	8	0.457	0.0096	0.26	0.039247
GO_TOLL_LIKE_RECEPTOR_BINDING	11	0.391	0.00962	0.222	0.039322
GO_SULFUR_COMPOUND_BINDING	237	0.0931	0.0106	0.053	0.03936
GO_CELL_SURFACE_RECEPTOR_SIGNALING_PATHWAY_INVOLVED_IN_CELL_CELL_SIGNALING	582	0.0609	0.0107	0.0347	0.03945
GO_CYSTEINE_TYPE_ENDOPEPTIDASE_ACTIVATOR_ACTIVITY_INVOLVED_IN_APOPTOTIC_PROCESS	14	0.331	0.00919	0.188	0.03945
GO_CLATHRIN_COATED_VESICLE	178	0.11	0.0108	0.0626	0.039461
REACTOME_SUMOYLATION_OF_TRANSCRIPTION_COFACTORS	42	0.194	0.0093	0.11	0.039634
GO_ACTIN_BASED_CELL_PROJECTION	197	0.102	0.0106	0.0584	0.039637
GO_GDP_METABOLIC_PROCESS	6	0.617	0.0112	0.352	0.039725
GO_GLIAL_CELL_FATE_SPECIFICATION	5	0.777	0.0129	0.443	0.039798
GO_REGULATION_OF_CYTOPLASMIC_TRANSPORT	22	0.305	0.0106	0.174	0.039899
BIOCARTA_RECK_PATHWAY	8	0.532	0.0112	0.304	0.039933
GO_CAMERA_TYPE_EYE_MORPHOGENESIS	108	0.146	0.0112	0.0834	0.039961
GO_SIGNAL_TRANSDUCTION_BY_P53_CLASS_MEDIATOR	254	0.0883	0.0104	0.0504	0.039992
GO_CORECEPTOR_ACTIVITY_INVOLVED_IN_WNT_SIGNALING_PATHWAY	8	0.594	0.0125	0.34	0.040126
REACTOME_REGULATION_OF_GENE_EXPRESSION_IN_LATE_STAGE_BRANCHING_MORPHOGENESIS_PANCREATIC_BUD_PRECURSOR_CELLS	15	0.388	0.0111	0.222	0.040155
GO_NEGATIVE_REGULATION_OF_EPINEPHRINE_SECRETION	6	0.573	0.0104	0.328	0.040236
GO_PHAGOCYTOSIS	246	0.0943	0.0109	0.0539	0.040237
REACTOME_ESTROGEN_DEPENDENT_GENE_EXPRESSION	128	0.126	0.0106	0.0724	0.040345
GO_EMBRYONIC_PLACENTA_DEVELOPMENT	83	0.167	0.0113	0.0957	0.040433
KEGG_PHENYLALANINE_METABOLISM	16	0.389	0.0115	0.223	0.040489
GO_VIRAL_TRANSLATION	13	0.365	0.00975	0.209	0.040512
GO_ACROSIN_BINDING	5	0.686	0.0114	0.393	0.040549
GO_REGULATION_OF_HIPPO_SIGNALING	11	0.375	0.00924	0.215	0.040567
GO_REGULATION_OF_TRAIL_ACTIVATED_APOPTOTIC_SIGNALING_PATHWAY	4	0.938	0.0139	0.539	0.040814
REACTOME_RUNX3_REGULATES_CDKN1A_TRANSCRIPTION	7	0.488	0.00958	0.28	0.040835
GO_GRANULOCYTE_DIFFERENTIATION	30	0.265	0.0107	0.152	0.040893
GO_ACTIN_CYTOSKELETON_REORGANIZATION	95	0.145	0.0105	0.0833	0.04091
GO_VASCULAR_SMOOTH_MUSCLE_CELL_DEVELOPMENT	9	0.46	0.0102	0.264	0.040936
GO_ORGANOPHOSPHATE_METABOLIC_PROCESS	500	0.0617	0.0101	0.0355	0.040955
PID_LYSOPHOSPHOLIPID_PATHWAY	64	0.176	0.0104	0.101	0.040998
REACTOME_ASPARAGINE_N_LINKED_GLYCOSYLATION	296	0.0789	0.00999	0.0454	0.041118
REACTOME_FOXO_MEDIATED_TRANSCRIPTION	65	0.173	0.0103	0.0995	0.041225
GO_REGULATION_OF_DOUBLE_STRAND_BREAK_REPAIR_VIA_NONHOMOLOGOUS_END_JOINING	20	0.302	0.01	0.174	0.041233
GO_STEROID_HORMONE_RECEPTOR_BINDING	88	0.15	0.0104	0.0865	0.041266
GO_COTRANSLATIONAL_PROTEIN_TARGETING_TO_MEMBRANE	93	0.134	0.00954	0.077	0.041287
GO_DENDRITIC_SPINE_MAINTENANCE	19	0.343	0.0111	0.198	0.04132
GO_NEGATIVE_REGULATION_OF_MOLECULAR_FUNCTION	1032	0.0449	0.0104	0.0259	0.041456
GO_NEGATIVE_REGULATION_OF_SYNAPSE_ORGANIZATION	22	0.33	0.0115	0.191	0.04148
GO_FLEMMING_BODY	28	0.259	0.0101	0.149	0.041607
GO_CALCINEURIN_MEDIATED_SIGNALING	45	0.192	0.00957	0.111	0.041646
GO_NUCLEAR_TRANSCRIBED_MRNA_CATABOLIC_PROCESS_DEADENYLATION_DEPENDENT_DECAY	74	0.158	0.0101	0.0915	0.041656
GO_NEGATIVE_REGULATION_OF_RESPONSE_TO_CYTOKINE_STIMULUS	57	0.177	0.00991	0.102	0.041663
GO_POSITIVE_REGULATION_OF_INSULIN_LIKE_GROWTH_FACTOR_RECEPTOR_SIGNALING_PATHWAY	12	0.407	0.0105	0.235	0.041698
GO_EXTRINSIC_COMPONENT_OF_POSTSYNAPTIC_MEMBRANE	8	0.614	0.0129	0.354	0.041738
GO_MITOTIC_SPINDLE	95	0.135	0.00975	0.0781	0.041739
GO_ADAPTIVE_THERMOGENESIS	147	0.119	0.0107	0.0687	0.041749
GO_POSITIVE_REGULATION_OF_TRANSPORT	909	0.0474	0.0103	0.0274	0.041795
GO_REGULATION_OF_MEMBRANE_DEPOLARIZATION	41	0.239	0.0114	0.138	0.041814
GO_ANTIBIOTIC_BIOSYNTHETIC_PROCESS	14	0.346	0.0096	0.2	0.041859
BIOCARTA_HCMV_PATHWAY	17	0.309	0.00945	0.179	0.041904
GO_POSITIVE_REGULATION_OF_PROTEOLYSIS_INVOLVED_IN_CELLULAR_PROTEIN_CATABOLIC_PROCESS	114	0.127	0.0101	0.0737	0.042004
GO_REGULATION_OF_ANATOMICAL_STRUCTURE_MORPHOGENESIS	995	0.047	0.0107	0.0272	0.042178
GO_HEART_MORPHOGENESIS	245	0.0939	0.0108	0.0544	0.042207
GO_NODAL_BINDING	2	0.939	0.00985	0.544	0.042217
GO_ATP_DEPENDENT_PROTEIN_BINDING	8	0.49	0.0103	0.284	0.042325
GO_RESPONSE_TO_LAMINAR_FLUID_SHEAR_STRESS	14	0.381	0.0106	0.221	0.042357
GO_DNA_INTEGRITY_CHECKPOINT	154	0.106	0.0097	0.0614	0.04236
GO_POSITIVE_REGULATION_OF_NF_KAPPAB_TRANSCRIPTION_FACTOR_ACTIVITY	140	0.112	0.00977	0.0649	0.042402
PID_AR_NONGENOMIC_PATHWAY	30	0.22	0.00893	0.128	0.042548
GO_ENDOPLASMIC_RETICULUM_UNFOLDED_PROTEIN_RESPONSE	114	0.119	0.0094	0.0691	0.042586
GO_REGULATION_OF_MEMBRANE_DEPOLARIZATION_DURING_ACTION_POTENTIAL	6	0.622	0.0113	0.362	0.042662
GO_REGULATION_OF_MULTICELLULAR_ORGANISM_GROWTH	68	0.172	0.0105	0.1	0.042724
REACTOME_SIGNALING_BY_NTRK2_TRKB	25	0.264	0.0098	0.154	0.042742
GO_PROTEIN_IMPORT_INTO_MITOCHONDRIAL_MATRIX	17	0.316	0.00965	0.183	0.042765
GO_PROTEIN_FOLDING	207	0.0853	0.00906	0.0496	0.04281
GO_ORGANOPHOSPHATE_CATABOLIC_PROCESS	124	0.121	0.01	0.0707	0.042896
REACTOME_ACTIVATION_OF_THE_MRNA_UPON_BINDING_OF_THE_CAP_BINDING_COMPLEX_AND_EIFS_AND_SUBSEQUENT_BINDING_TO_43S	54	0.169	0.00921	0.0984	0.042898
GO_POSITIVE_REGULATION_OF_CELL_MORPHOGENESIS_INVOLVED_IN_DIFFERENTIATION	137	0.12	0.0104	0.07	0.042923
PID_P38_ALPHA_BETA_DOWNSTREAM_PATHWAY	37	0.215	0.00969	0.125	0.042936
GO_NEGATIVE_REGULATION_OF_PROTEOLYSIS	313	0.0797	0.0104	0.0464	0.042979
GO_RESPONSE_TO_UV	133	0.117	0.00996	0.0681	0.043076
REACTOME_GRB2_EVENTS_IN_ERBB2_SIGNALING	16	0.308	0.00913	0.18	0.043183
GO_REGULATION_OF_EPITHELIAL_CELL_DIFFERENTIATION	134	0.123	0.0105	0.0716	0.043222
GO_NEGATIVE_REGULATION_OF_CYCLIN_DEPENDENT_PROTEIN_KINASE_ACTIVITY	30	0.269	0.0109	0.157	0.043294
GO_NEGATIVE_REGULATION_OF_PEPTIDE_SECRETION	127	0.119	0.0099	0.0694	0.043363
GO_EXTRINSIC_COMPONENT_OF_POSTSYNAPTIC_SPECIALIZATION_MEMBRANE	5	0.831	0.0138	0.485	0.043395
GO_CELLULAR_RESPONSE_TO_REACTIVE_NITROGEN_SPECIES	18	0.337	0.0106	0.197	0.043437
GO_EOSINOPHIL_ACTIVATION	6	0.581	0.0106	0.339	0.043477
GO_FEMALE_PRONUCLEUS	8	0.519	0.0109	0.303	0.043491
GO_CHROMATIN_BINDING	498	0.0602	0.00983	0.0352	0.043496
GO_RESPONSE_TO_IMMOBILIZATION_STRESS	25	0.285	0.0106	0.167	0.043506
GO_IMMUNE_RESPONSE_REGULATING_CELL_SURFACE_RECEPTOR_SIGNALING_PATHWAY	374	0.0723	0.0103	0.0423	0.043516
GO_NEGATIVE_REGULATION_OF_B_CELL_RECEPTOR_SIGNALING_PATHWAY	8	0.473	0.00993	0.277	0.043556
GO_RNA_POLYMERASE_II_ACTIVATING_TRANSCRIPTION_FACTOR_BINDING	39	0.228	0.0106	0.133	0.043681
GO_DNA_MODIFICATION	107	0.13	0.00992	0.0759	0.043736
GO_REGULATION_OF_PROTEIN_KINASE_C_SIGNALING	15	0.396	0.0114	0.232	0.043761
GO_POSITIVE_REGULATION_OF_RECEPTOR_CATABOLIC_PROCESS	5	0.538	0.00893	0.315	0.043918
REACTOME_RNF_MUTANTS_SHOW_ENHANCED_WNT_SIGNALING_AND_PROLIFERATION	8	0.479	0.01	0.28	0.043921
GO_BASAL_PLASMA_MEMBRANE	33	0.231	0.00983	0.135	0.043949
GO_NEGATIVE_REGULATION_OF_KIDNEY_DEVELOPMENT	15	0.385	0.0111	0.226	0.043982
GO_CONNEXIN_BINDING	5	0.737	0.0122	0.432	0.04399
GO_REGULATION_OF_CELL_ADHESION_MEDIATED_BY_INTEGRIN	44	0.207	0.0102	0.122	0.044014
GO_RETINOL_BINDING	15	0.337	0.00967	0.197	0.044031
GO_NUCLEAR_SPECK	371	0.0667	0.00943	0.0391	0.044056
GO_REGULATION_OF_FATTY_ACID_OXIDATION	29	0.239	0.00953	0.14	0.044062
GO_NITRIC_OXIDE_SYNTHASE_REGULATOR_ACTIVITY	9	0.448	0.00998	0.263	0.044189
GO_RESPONSE_TO_LIPID	875	0.0486	0.0104	0.0285	0.044242
GO_UDP_GALACTOSYLTRANSFERASE_ACTIVITY	23	0.276	0.0098	0.162	0.044245
GO_PERIPHERAL_NERVOUS_SYSTEM_AXON_REGENERATION	6	0.597	0.0108	0.35	0.04425
GO_OLFACTORY_LOBE_DEVELOPMENT	31	0.278	0.0115	0.163	0.044349
BIOCARTA_HBX_PATHWAY	7	0.396	0.00777	0.233	0.044357
GO_RNA_CATABOLIC_PROCESS	376	0.0672	0.00957	0.0395	0.044477
REACTOME_SYNTHESIS_OF_IP2_IP_AND_INS_IN_THE_CYTOSOL	13	0.316	0.00846	0.186	0.044563
GO_NEGATIVE_REGULATION_OF_MULTI_ORGANISM_PROCESS	167	0.103	0.00979	0.0604	0.044586
GO_SIGNALING_RECEPTOR_BINDING	1489	0.038	0.0104	0.0223	0.044597
GO_ENDOSOME_ORGANIZATION	76	0.146	0.00942	0.0859	0.044607
GO_NUCLEAR_ENVELOPE_ORGANIZATION	51	0.173	0.00914	0.102	0.044674
REACTOME_FCGAMMA_RECEPTOR_FCGR_DEPENDENT_PHAGOCYTOSIS	84	0.15	0.0102	0.0885	0.044687
GO_DNA_CATABOLIC_PROCESS_EXONUCLEOLYTIC	5	0.607	0.0101	0.357	0.044694
GO_PROTEIN_KINASE_ACTIVITY	561	0.0582	0.0101	0.0343	0.044726
GO_REGULATION_OF_DENDRITIC_SPINE_MAINTENANCE	11	0.447	0.011	0.263	0.044727
GO_POSITIVE_REGULATION_OF_STEM_CELL_DIFFERENTIATION	20	0.331	0.011	0.195	0.044738
GO_SODIUM_CHANNEL_REGULATOR_ACTIVITY	33	0.255	0.0109	0.15	0.044806
GO_HYDROGEN_PEROXIDE_CATABOLIC_PROCESS	30	0.272	0.011	0.16	0.044847
GO_REGULATION_OF_MICROTUBULE_DEPOLYMERIZATION	25	0.251	0.00932	0.148	0.04486
GO_BRANCHING_MORPHOGENESIS_OF_A_NERVE	10	0.511	0.012	0.301	0.044862
GO_N_GLYCAN_PROCESSING	15	0.31	0.0089	0.183	0.044974
PID_ERBB4_PATHWAY	38	0.218	0.00998	0.129	0.045003
GO_RETINAL_DEHYDROGENASE_ACTIVITY	8	0.621	0.013	0.367	0.045108
GO_TYPE_B_PANCREATIC_CELL_PROLIFERATION	18	0.32	0.0101	0.189	0.045124
GO_RESPONSE_TO_ALCOHOL	219	0.098	0.0107	0.0579	0.04523
REACTOME_DEFECTIVE_CSF2RB_CAUSES_PULMONARY_SURFACTANT_METABOLISM_DYSFUNCTION_5_SMDP5	7	0.605	0.0119	0.358	0.045293
GO_NUCLEOBASE_BIOSYNTHETIC_PROCESS	16	0.286	0.00849	0.169	0.045321
GO_CARDIAC_CONDUCTION_SYSTEM_DEVELOPMENT	12	0.413	0.0106	0.244	0.045329
GO_CHROMOSOME_SEGREGATION	295	0.0756	0.00956	0.0447	0.045342
GO_CELLULAR_RESPONSE_TO_NITRIC_OXIDE	15	0.362	0.0104	0.214	0.045359
BIOCARTA_PS1_PATHWAY	14	0.422	0.0117	0.249	0.045371
GO_SALIVARY_GLAND_DEVELOPMENT	36	0.254	0.0113	0.15	0.045435
GO_CARDIAC_MUSCLE_CELL_FATE_COMMITMENT	8	0.502	0.0105	0.297	0.045496
REACTOME_NETRIN_1_SIGNALING	49	0.208	0.0108	0.123	0.045525
GO_CHEMOKINE_BINDING	30	0.277	0.0112	0.164	0.045572
GO_STRESS_INDUCED_PREMATURE_SENESCENCE	8	0.461	0.00966	0.273	0.045572
GO_LEUKOCYTE_MIGRATION	410	0.0715	0.0106	0.0423	0.045612
REACTOME_SIGNALING_BY_NTRK3_TRKC	17	0.292	0.00893	0.173	0.04564
GO_RIBONUCLEOPROTEIN_COMPLEX	789	0.0459	0.00936	0.0272	0.045643
GO_NEGATIVE_REGULATION_OF_CHROMATIN_ORGANIZATION	55	0.179	0.00982	0.106	0.045644
GO_CHAPERONE_BINDING	100	0.132	0.00976	0.0782	0.045742
GO_DOUBLE_STRAND_BREAK_REPAIR_VIA_SINGLE_STRAND_ANNEALING	6	0.714	0.013	0.423	0.045858
REACTOME_PI3K_EVENTS_IN_ERBB4_SIGNALING	10	0.464	0.0109	0.275	0.045905
GO_DYNAMIN_FAMILY_PROTEIN_POLYMERIZATION_INVOLVED_IN_MEMBRANE_FISSION	4	0.923	0.0137	0.548	0.046013
GO_RESPONSE_TO_SALT	18	0.336	0.0106	0.199	0.046079
GO_MITOTIC_DNA_INTEGRITY_CHECKPOINT	105	0.126	0.00958	0.075	0.046163
GO_PROTEIN_EXIT_FROM_ENDOPLASMIC_RETICULUM	42	0.181	0.00868	0.107	0.046174
GO_POSITIVE_REGULATION_OF_T_CELL_RECEPTOR_SIGNALING_PATHWAY	13	0.354	0.00947	0.21	0.046185
GO_DETECTION_OF_STIMULUS_INVOLVED_IN_SENSORY_PERCEPTION	438	0.0909	0.0139	0.054	0.046196
GO_NEGATIVE_REGULATION_OF_PERK_MEDIATED_UNFOLDED_PROTEIN_RESPONSE	5	0.576	0.00956	0.343	0.046255
GO_PEPTIDASE_ACTIVATOR_ACTIVITY_INVOLVED_IN_APOPTOTIC_PROCESS	17	0.294	0.009	0.175	0.046284
GO_REGULATION_OF_MAP_KINASE_ACTIVITY	320	0.0749	0.00985	0.0445	0.046289
GO_RESPONSE_TO_REACTIVE_OXYGEN_SPECIES	209	0.093	0.00991	0.0553	0.046327
GO_RIBOSOMAL_SMALL_SUBUNIT_EXPORT_FROM_NUCLEUS	7	0.543	0.0107	0.323	0.046349
PID_IL4_2PATHWAY	56	0.184	0.0102	0.11	0.046473
REACTOME_PHOSPHORYLATION_OF_EMI1	6	0.56	0.0102	0.334	0.046477
GO_REGULATION_OF_EARLY_ENDOSOME_TO_LATE_ENDOSOME_TRANSPORT	15	0.354	0.0102	0.211	0.046494
GO_HIS_PURKINJE_SYSTEM_DEVELOPMENT	5	0.746	0.0124	0.444	0.046515
GO_REGULATION_OF_GLIAL_CELL_MIGRATION	15	0.367	0.0105	0.218	0.046569
GO_AMINO_SUGAR_BIOSYNTHETIC_PROCESS	12	0.444	0.0114	0.264	0.046595
GO_PROTEIN_DNA_COMPLEX_SUBUNIT_ORGANIZATION	242	0.0838	0.0096	0.0499	0.046671
GO_RNA_SPLICING	392	0.0634	0.00922	0.0378	0.046678
REACTOME_GENERATION_OF_SECOND_MESSENGER_MOLECULES	28	0.271	0.0106	0.161	0.046711
GO_MAGNESIUM_ION_HOMEOSTASIS	12	0.435	0.0112	0.259	0.046782
GO_NEGATIVE_REGULATION_OF_METALLOENDOPEPTIDASE_ACTIVITY	4	0.818	0.0121	0.488	0.046846
REACTOME_TRANSCRIPTIONAL_REGULATION_BY_THE_AP_2_TFAP2_FAMILY_OF_TRANSCRIPTION_FACTORS	37	0.23	0.0104	0.137	0.0469
GO_DEVELOPMENT_OF_SECONDARY_FEMALE_SEXUAL_CHARACTERISTICS	7	0.497	0.00976	0.297	0.046959
GO_POSITIVE_REGULATION_OF_MESENCHYMAL_CELL_PROLIFERATION	26	0.305	0.0115	0.182	0.046968
GO_BMP_RECEPTOR_BINDING	8	0.487	0.0102	0.291	0.046992
GO_REGULATION_OF_SPINDLE_ORGANIZATION	39	0.194	0.009	0.116	0.047118
GO_PEPTIDE_BIOSYNTHETIC_PROCESS	616	0.0512	0.00927	0.0306	0.047205
REACTOME_CASPASE_ACTIVATION_VIA_EXTRINSIC_APOPTOTIC_SIGNALLING_PATHWAY	25	0.315	0.0117	0.188	0.047265
GO_NEGATIVE_CHEMOTAXIS	41	0.221	0.0105	0.132	0.047287
GO_UDP_N_ACETYLGLUCOSAMINE_BIOSYNTHETIC_PROCESS	10	0.519	0.0122	0.31	0.047352
GO_CORTICOTROPIN_RELEASING_HORMONE_RECEPTOR_BINDING	6	0.598	0.0109	0.358	0.047404
GO_CALMODULIN_DEPENDENT_PROTEIN_PHOSPHATASE_ACTIVITY	5	0.614	0.0102	0.368	0.047424
REACTOME_NEGATIVE_REGULATION_OF_MAPK_PATHWAY	38	0.212	0.00971	0.127	0.047442
GO_OXALOACETATE_METABOLIC_PROCESS	8	0.391	0.00821	0.234	0.047445
GO_POSITIVE_REGULATION_OF_RESPONSE_TO_DNA_DAMAGE_STIMULUS	91	0.143	0.0101	0.0858	0.047462
REACTOME_APOPTOTIC_CLEAVAGE_OF_CELLULAR_PROTEINS	35	0.232	0.0102	0.139	0.047534
GO_REGULATION_OF_DNA_DEPENDENT_DNA_REPLICATION_INITIATION	6	0.583	0.0106	0.349	0.047577
GO_SEPTIN_CYTOSKELETON	14	0.377	0.0105	0.226	0.047603
GO_NEGATIVE_T_CELL_SELECTION	12	0.451	0.0116	0.27	0.047626
GO_EUCHROMATIN	32	0.226	0.00948	0.136	0.047643
GO_NCRNA_3_END_PROCESSING	31	0.226	0.00932	0.135	0.047683
GO_NEUROFILAMENT	8	0.539	0.0113	0.323	0.047684
GO_INTERLEUKIN_5_PRODUCTION	20	0.312	0.0103	0.187	0.047722
GO_NEGATIVE_REGULATION_OF_SYSTEMIC_ARTERIAL_BLOOD_PRESSURE	18	0.361	0.0114	0.217	0.047742
GO_NEGATIVE_REGULATION_OF_LEUKOCYTE_DEGRANULATION	11	0.422	0.0104	0.253	0.047742
GO_PERICARDIUM_DEVELOPMENT	20	0.345	0.0114	0.207	0.047902
GO_GLUCOCORTICOID_BIOSYNTHETIC_PROCESS	18	0.308	0.00968	0.185	0.047913
GO_NEGATIVE_REGULATION_OF_VASCULAR_ENDOTHELIAL_CELL_PROLIFERATION	4	0.805	0.012	0.484	0.047981
GO_REGULATION_OF_SECONDARY_HEART_FIELD_CARDIOBLAST_PROLIFERATION	10	0.441	0.0103	0.265	0.048009
GO_NEUROLOGICAL_SYSTEM_PROCESS_INVOLVED_IN_REGULATION_OF_SYSTEMIC_ARTERIAL_BLOOD_PRESSURE	9	0.45	0.01	0.27	0.048043
GO_MYOBLAST_DIFFERENTIATION	83	0.142	0.00956	0.0852	0.048047
GO_INCLUSION_BODY_ASSEMBLY	22	0.284	0.00989	0.171	0.048111
PID_EPHA2_FWD_PATHWAY	19	0.305	0.00986	0.183	0.048155
GO_OOGENESIS	80	0.147	0.00972	0.0884	0.048283
GO_CELLULAR_HYPEROSMOTIC_RESPONSE	11	0.441	0.0109	0.266	0.048371
GO_CTF18_RFC_LIKE_COMPLEX	7	0.41	0.00805	0.247	0.0484
GO_ENDOPLASMIC_RETICULUM_LUMEN	291	0.0799	0.01	0.0481	0.048406
GO_REGULATION_OF_HISTONE_UBIQUITINATION	10	0.426	0.00999	0.256	0.048447
REACTOME_SIGNALING_BY_EGFRVIII_IN_CANCER	14	0.289	0.00802	0.174	0.048485
GO_NEGATIVE_REGULATION_OF_NEUROLOGICAL_SYSTEM_PROCESS	20	0.319	0.0106	0.192	0.048628
GO_POSITIVE_REGULATION_OF_MYELOID_CELL_DIFFERENTIATION	85	0.15	0.0102	0.0902	0.048638
GO_INTERACTION_WITH_HOST	199	0.0918	0.00955	0.0553	0.048686
GO_MIDBODY	167	0.0969	0.00924	0.0584	0.048687
GO_REGULATION_OF_MICROTUBULE_BASED_MOVEMENT	24	0.281	0.0102	0.169	0.048751
GO_TRNA_METHYLATION	37	0.197	0.00887	0.119	0.048768
GO_ESTABLISHMENT_OF_LYMPHOCYTE_POLARITY	11	0.428	0.0105	0.258	0.048827
GO_SIGNAL_RELEASE	441	0.0653	0.0101	0.0394	0.048835
GO_REGULATION_OF_HETEROTYPIC_CELL_CELL_ADHESION	25	0.283	0.0105	0.171	0.048853
REACTOME_HS_GAG_BIOSYNTHESIS	28	0.263	0.0103	0.159	0.048862
GO_HISTONE_H3_K14_ACETYLATION	7	0.408	0.00802	0.247	0.048874
GO_RESPONSE_TO_TUMOR_NECROSIS_FACTOR	288	0.0803	0.01	0.0485	0.048896
KEGG_TIGHT_JUNCTION	130	0.117	0.00988	0.0708	0.048957
GO_PATCHED_BINDING	7	0.66	0.013	0.399	0.0492
REACTOME_AQUAPORIN_MEDIATED_TRANSPORT	50	0.2	0.0105	0.121	0.049282
GO_HAIR_FOLLICLE_MATURATION	17	0.337	0.0103	0.204	0.049284
REACTOME_MISMATCH_REPAIR	15	0.342	0.00984	0.207	0.049346
REACTOME_SIGNALING_BY_WNT	304	0.0779	0.00999	0.0472	0.049354
GO_MICROTUBULE_ORGANIZING_CENTER	698	0.0488	0.00937	0.0295	0.049413
PID_INTEGRIN3_PATHWAY	40	0.226	0.0106	0.137	0.049512
GO_TRANSMEMBRANE_RECEPTOR_PROTEIN_SERINE_THREONINE_KINASE_ACTIVITY	17	0.323	0.00988	0.196	0.049514
GO_NEURON_PROJECTION_GUIDANCE	259	0.0866	0.0103	0.0525	0.049546
REACTOME_COSTIMULATION_BY_THE_CD28_FAMILY	65	0.17	0.0102	0.103	0.049604
GO_TAXIS	597	0.0576	0.0103	0.035	0.049695
GO_RETINAL_BLOOD_VESSEL_MORPHOGENESIS	6	0.644	0.0117	0.391	0.049736
GO_PRESYNAPSE_ORGANIZATION	39	0.228	0.0106	0.138	0.049762
GO_ACTIVATING_TRANSCRIPTION_FACTOR_BINDING	70	0.163	0.0101	0.0988	0.049768
GO_PLATELET_DENSE_GRANULE_MEMBRANE	5	0.667	0.0111	0.405	0.049826
GO_RECEPTOR_BIOSYNTHETIC_PROCESS	22	0.238	0.00827	0.144	0.049873
REACTOME_PRE_NOTCH_EXPRESSION_AND_PROCESSING	89	0.144	0.0101	0.0876	0.049918
GO_NEURONAL_STEM_CELL_POPULATION_MAINTENANCE	22	0.308	0.0107	0.187	0.049948
GO_KINETOCHORE	127	0.116	0.00965	0.0704	0.049986
GO_X_CHROMOSOME	8	0.506	0.0106	0.308	0.049998
GO_MAP_KINASE_KINASE_ACTIVITY	15	0.326	0.00937	0.198	0.050059
GO_EXTRACELLULAR_MATRIX_PROTEIN_BINDING	5	0.627	0.0104	0.381	0.050098
GO_REGULATION_OF_DENDRITIC_CELL_DIFFERENTIATION	11	0.437	0.0107	0.266	0.050156
REACTOME_CD28_CO_STIMULATION	32	0.24	0.01	0.146	0.05027
GO_PROTEASOME_BINDING	16	0.327	0.00969	0.199	0.05029
GO_NEGATIVE_REGULATION_OF_DNA_DAMAGE_CHECKPOINT	5	0.554	0.00918	0.337	0.050305
REACTOME_HYALURONAN_BIOSYNTHESIS_AND_EXPORT	5	0.617	0.0102	0.376	0.050343
GO_VESICLE_TETHERING	7	0.438	0.0086	0.267	0.050428
KEGG_MTOR_SIGNALING_PATHWAY	49	0.186	0.00962	0.113	0.050553
GO_SPLEEN_DEVELOPMENT	34	0.233	0.0101	0.142	0.050579
GO_ACTIN_CROSSLINK_FORMATION	9	0.486	0.0108	0.297	0.050827
GO_REGULATION_OF_APOPTOTIC_SIGNALING_PATHWAY	375	0.0686	0.00975	0.0419	0.050832
GO_PROTEIN_TRANSMEMBRANE_TRANSPORT	60	0.157	0.00899	0.0958	0.050898
GO_ENHANCER_BINDING	127	0.118	0.00982	0.0721	0.051124
GO_CORTICOSPINAL_TRACT_MORPHOGENESIS	7	0.57	0.0112	0.349	0.051148
REACTOME_DEFECTIVE_LFNG_CAUSES_SCDO3	5	0.583	0.00967	0.357	0.051151
GO_DITERPENOID_BIOSYNTHETIC_PROCESS	5	0.661	0.011	0.405	0.051231
GO_PANCREATIC_JUICE_SECRETION	11	0.396	0.00975	0.243	0.051363
GO_CELLULAR_TRANSITION_METAL_ION_HOMEOSTASIS	100	0.132	0.00974	0.0806	0.051364
GO_POSITIVE_REGULATION_OF_DEPHOSPHORYLATION	53	0.177	0.00952	0.108	0.051452
GO_RESPONSE_TO_INSECTICIDE	15	0.331	0.00951	0.203	0.05147
GO_DENTATE_GYRUS_DEVELOPMENT	16	0.351	0.0104	0.215	0.051487
BIOCARTA_RNAPOL3_PATHWAY	7	0.531	0.0104	0.326	0.0515
GO_SURFACTANT_HOMEOSTASIS	11	0.441	0.0108	0.27	0.051526
GO_ISOPRENOID_BIOSYNTHETIC_PROCESS	24	0.241	0.00876	0.148	0.051642
KEGG_RNA_DEGRADATION	57	0.163	0.00909	0.0998	0.051671
REACTOME_PTEN_REGULATION	134	0.108	0.00923	0.0662	0.051689
GO_PARTURITION	14	0.364	0.0101	0.223	0.051708
GO_REGULATION_OF_CHROMATIN_ORGANIZATION	171	0.0947	0.00914	0.0582	0.05176
GO_TRANS_GOLGI_NETWORK_TRANSPORT_VESICLE	30	0.232	0.00943	0.143	0.051853
GO_STEROID_BIOSYNTHETIC_PROCESS	181	0.0932	0.00926	0.0573	0.051856
GO_RNA_POLYMERASE_III_TYPE_1_PROMOTER_DNA_BINDING	5	0.587	0.00973	0.361	0.051871
GO_NEGATIVE_REGULATION_OF_KERATINOCYTE_PROLIFERATION	12	0.383	0.00985	0.236	0.051882
REACTOME_MUCOPOLYSACCHARIDOSES	10	0.388	0.00911	0.239	0.051981
GO_REGULATION_OF_CORE_PROMOTER_BINDING	8	0.49	0.0103	0.302	0.052041
GO_MODULATION_OF_TRANSCRIPTION_IN_OTHER_ORGANISM_INVOLVED_IN_SYMBIOTIC_INTERACTION	28	0.25	0.0098	0.154	0.052085
GO_EMBRYONIC_SKELETAL_JOINT_MORPHOGENESIS	10	0.428	0.01	0.263	0.052096
PID_SYNDECAN_2_PATHWAY	32	0.237	0.00996	0.146	0.052113
REACTOME_METABOLISM_OF_LIPIDS	704	0.0493	0.00952	0.0304	0.052129
GO_NEURON_NEURON_SYNAPTIC_TRANSMISSION	7	0.488	0.00957	0.3	0.052142
GO_MAINTENANCE_OF_SISTER_CHROMATID_COHESION	10	0.389	0.00913	0.24	0.052197
GO_WNT_SIGNALING_PATHWAY_INVOLVED_IN_HEART_DEVELOPMENT	10	0.422	0.00989	0.26	0.052259
GO_CHROMATIN_ORGANIZATION_INVOLVED_IN_REGULATION_OF_TRANSCRIPTION	106	0.122	0.0093	0.0752	0.052284
GO_LYSOSOMAL_TRANSPORT	98	0.124	0.00908	0.0764	0.052333
GO_PARAXIAL_MESODERM_FORMATION	6	0.544	0.00988	0.335	0.052342
GO_PROTEIN_DEGLYCOSYLATION	29	0.227	0.00906	0.14	0.052358
GO_POLY_A_SPECIFIC_RIBONUCLEASE_ACTIVITY	13	0.325	0.00868	0.2	0.052375
GO_REGULATION_OF_RESPONSE_TO_EXTERNAL_STIMULUS	721	0.0513	0.01	0.0316	0.052385
GO_BLOOD_VESSEL_ENDOTHELIAL_CELL_MIGRATION	106	0.131	0.00994	0.0805	0.052461
GO_CELL_MORPHOGENESIS_INVOLVED_IN_DIFFERENTIATION	686	0.0521	0.00993	0.0321	0.052475
GO_ACTIN_FILAMENT_BASED_TRANSPORT	8	0.431	0.00904	0.266	0.052529
GO_UV_DAMAGE_EXCISION_REPAIR	10	0.416	0.00976	0.257	0.052554
REACTOME_INTERFERON_ALPHA_BETA_SIGNALING	66	0.173	0.0104	0.107	0.05258
REACTOME_VITAMIN_D_CALCIFEROL_METABOLISM	11	0.387	0.00953	0.239	0.052596
GO_GOLGI_TO_VACUOLE_TRANSPORT	14	0.352	0.00978	0.218	0.052662
GO_AGGRESOME	41	0.185	0.00876	0.114	0.052673
GO_MYOSIN_II_BINDING	8	0.45	0.00944	0.278	0.052685
GO_POSTSYNAPTIC_SPECIALIZATION_INTRACELLULAR_COMPONENT	19	0.285	0.00923	0.176	0.052757
GO_CELLULAR_RESPONSE_TO_REACTIVE_OXYGEN_SPECIES	149	0.108	0.00972	0.0666	0.052807
GO_POSITIVE_REGULATION_OF_NEURON_DEATH	84	0.148	0.01	0.0915	0.052813
GO_IMPORTIN_ALPHA_FAMILY_PROTEIN_BINDING	5	0.528	0.00877	0.327	0.052821
REACTOME_TRIF_MEDIATED_PROGRAMMED_CELL_DEATH	9	0.476	0.0106	0.294	0.052926
GO_PYRIMIDINE_NUCLEOSIDE_CATABOLIC_PROCESS	23	0.281	0.00999	0.174	0.052973
GO_ENERGY_RESERVE_METABOLIC_PROCESS	79	0.149	0.00981	0.0923	0.053069
GO_RESPONSE_TO_X_RAY	30	0.231	0.00937	0.143	0.053105
GO_POSITIVE_REGULATION_OF_OSTEOBLAST_DIFFERENTIATION	55	0.185	0.0102	0.115	0.053107
GO_POSITIVE_REGULATION_OF_SMOOTH_MUSCLE_CELL_PROLIFERATION	83	0.147	0.00988	0.0907	0.053155
GO_REGULATION_OF_TRANSLATIONAL_INITIATION_BY_EIF2_ALPHA_PHOSPHORYLATION	10	0.419	0.00982	0.259	0.053215
GO_NEGATIVE_REGULATION_OF_BEHAVIOR	17	0.36	0.011	0.223	0.053231
REACTOME_PYRIMIDINE_CATABOLISM	12	0.369	0.00948	0.229	0.053287
GO_EMBRYONIC_CAMERA_TYPE_EYE_FORMATION	12	0.379	0.00974	0.235	0.053342
BIOCARTA_IGF1_PATHWAY	20	0.285	0.00945	0.177	0.053368
GO_RETINA_VASCULATURE_MORPHOGENESIS_IN_CAMERA_TYPE_EYE	10	0.478	0.0112	0.296	0.053368
GO_RESPONSE_TO_MINERALOCORTICOID	30	0.233	0.00947	0.145	0.053372
GO_VIRAL_RNA_GENOME_REPLICATION	31	0.23	0.00951	0.143	0.053406
GO_RESPONSE_TO_STEROID_HORMONE	372	0.068	0.00963	0.0422	0.05352
PID_VEGFR1_PATHWAY	26	0.25	0.00944	0.155	0.053529
GO_B_CELL_ACTIVATION	226	0.088	0.00976	0.0546	0.053531
GO_DRUG_CATABOLIC_PROCESS	103	0.134	0.0101	0.0831	0.053604
REACTOME_SYNTHESIS_OF_15_EICOSATETRAENOIC_ACID_DERIVATIVES	6	0.519	0.00944	0.322	0.05365
GO_HYALURONONGLUCOSAMINIDASE_ACTIVITY	8	0.475	0.00996	0.295	0.053692
REACTOME_COPI_INDEPENDENT_GOLGI_TO_ER_RETROGRADE_TRAFFIC	51	0.177	0.00936	0.11	0.053714
GO_ACID_PHOSPHATASE_ACTIVITY	8	0.499	0.0105	0.31	0.053744
GO_TRANSFORMING_GROWTH_FACTOR_BETA_BINDING	22	0.274	0.00951	0.17	0.053766
GO_POSITIVE_REGULATION_OF_DNA_METABOLIC_PROCESS	148	0.106	0.00955	0.066	0.05378
GO_U4_SNRNA_BINDING	6	0.444	0.00807	0.276	0.053826
GO_REGULATION_OF_RNA_SPLICING	122	0.106	0.0087	0.0662	0.053919
GO_POSITIVE_REGULATION_OF_TRANSMEMBRANE_RECEPTOR_PROTEIN_SERINE_THREONINE_KINASE_SIGNALING_PATHWAY	97	0.134	0.00976	0.0833	0.053953
GO_FORMATION_OF_CYTOPLASMIC_TRANSLATION_INITIATION_COMPLEX	13	0.298	0.00796	0.185	0.053976
REACTOME_NOTCH3_INTRACELLULAR_DOMAIN_REGULATES_TRANSCRIPTION	23	0.289	0.0103	0.18	0.053999
GO_INTRINSIC_COMPONENT_OF_VACUOLAR_MEMBRANE	4	0.701	0.0104	0.436	0.053999
GO_REGULATION_OF_STEROID_METABOLIC_PROCESS	113	0.115	0.00907	0.0718	0.054027
BIOCARTA_GH_PATHWAY	27	0.263	0.0101	0.163	0.054052
GO_NEGATIVE_REGULATION_OF_HYPOXIA_INDUCED_INTRINSIC_APOPTOTIC_SIGNALING_PATHWAY	5	0.474	0.00786	0.295	0.054059
GO_UBIQUITIN_SPECIFIC_PROTEASE_BINDING	15	0.33	0.00949	0.206	0.054091
REACTOME_MAPK_FAMILY_SIGNALING_CASCADES	283	0.0773	0.00957	0.0481	0.054169
GO_SPHINGOMYELIN_PHOSPHODIESTERASE_ACTIVITY	6	0.517	0.0094	0.322	0.054295
GO_VASCULAR_ENDOTHELIAL_GROWTH_FACTOR_SIGNALING_PATHWAY	35	0.245	0.0107	0.152	0.05436
REACTOME_DEFECTIVE_CHST14_CAUSES_EDS_MUSCULOCONTRACTURAL_TYPE	7	0.476	0.00934	0.297	0.054463
GO_NEUTROPHIL_HOMEOSTASIS	16	0.323	0.00959	0.202	0.054465
GO_ATP_DEPENDENT_3_5_DNA_HELICASE_ACTIVITY	10	0.387	0.00907	0.241	0.054601
GO_ENDOPLASMIC_RETICULUM_TO_CYTOSOL_TRANSPORT	27	0.206	0.00792	0.128	0.054612
GO_TRANSFERASE_ACTIVITY_TRANSFERRING_PHOSPHORUS_CONTAINING_GROUPS	857	0.0439	0.00931	0.0274	0.054679
GO_MELANIN_BIOSYNTHETIC_PROCESS	20	0.304	0.0101	0.19	0.054762
GO_POSITIVE_REGULATION_OF_NEURON_DIFFERENTIATION	340	0.0729	0.00988	0.0455	0.054808
GO_INSULIN_BINDING	5	0.503	0.00835	0.315	0.054973
GO_MICROTUBULE_CYTOSKELETON	1116	0.0378	0.00908	0.0237	0.055032
GO_POSITIVE_REGULATION_OF_CHOLESTEROL_STORAGE	7	0.533	0.0105	0.333	0.055034
GO_LACRIMAL_GLAND_DEVELOPMENT	7	0.526	0.0103	0.329	0.055036
GO_MAMMARY_GLAND_BRANCHING_INVOLVED_IN_PREGNANCY	5	0.709	0.0118	0.444	0.055129
GO_UNIPLEX_COMPLEX	5	0.577	0.00957	0.361	0.055143
GO_NEGATIVE_REGULATION_OF_CHROMOSOME_ORGANIZATION	131	0.109	0.00922	0.0682	0.05515
GO_DNA_REPLICATION	263	0.0727	0.00868	0.0455	0.05519
GO_POSITIVE_REGULATION_OF_COLLATERAL_SPROUTING	11	0.4	0.00983	0.25	0.0552
GO_AV_NODE_CELL_TO_BUNDLE_OF_HIS_CELL_COMMUNICATION	11	0.449	0.0111	0.282	0.055252
GO_INTRACELLULAR_ESTROGEN_RECEPTOR_SIGNALING_PATHWAY	55	0.169	0.00928	0.106	0.055364
GO_TRANSMEMBRANE_RECEPTOR_PROTEIN_TYROSINE_KINASE_ACTIVITY	62	0.179	0.0104	0.112	0.055375
GO_REGULATION_OF_VACUOLAR_TRANSPORT	4	0.607	0.00901	0.381	0.055378
GO_REGULATION_OF_MYELOID_LEUKOCYTE_DIFFERENTIATION	111	0.125	0.00976	0.0785	0.055379
GO_ATTACHMENT_OF_SPINDLE_MICROTUBULES_TO_KINETOCHORE	32	0.211	0.00883	0.132	0.055462
GO_POSITIVE_REGULATION_OF_STRIATED_MUSCLE_CELL_DIFFERENTIATION	57	0.165	0.00922	0.103	0.055528
GO_PHOSPHATASE_REGULATOR_ACTIVITY	89	0.134	0.00937	0.0842	0.055565
GO_EPIDERMAL_GROWTH_FACTOR_RECEPTOR_SIGNALING_PATHWAY	115	0.118	0.00936	0.0741	0.055589
GO_GANGLION_DEVELOPMENT	14	0.368	0.0102	0.231	0.055652
GO_CORTISOL_BIOSYNTHETIC_PROCESS	9	0.438	0.00976	0.275	0.055653
GO_POSITIVE_REGULATION_OF_INTERFERON_GAMMA_BIOSYNTHETIC_PROCESS	10	0.386	0.00906	0.243	0.055769
GO_FILOPODIUM	95	0.137	0.00989	0.0862	0.055808
REACTOME_ABACAVIR_TRANSMEMBRANE_TRANSPORT	5	0.649	0.0108	0.408	0.05582
GO_POSITIVE_REGULATION_OF_GLUCOCORTICOID_SECRETION	6	0.561	0.0102	0.353	0.055894
GO_REGULATION_OF_PHOSPHATIDYLINOSITOL_BIOSYNTHETIC_PROCESS	7	0.595	0.0117	0.374	0.05591
GO_PHOSPHATIDYLINOSITOL_3_KINASE_REGULATORY_SUBUNIT_BINDING	10	0.445	0.0104	0.28	0.055928
KEGG_PRIMARY_BILE_ACID_BIOSYNTHESIS	16	0.306	0.00908	0.192	0.055933
GO_NEGATIVE_REGULATION_OF_MITOCHONDRIAL_MEMBRANE_PERMEABILITY_INVOLVED_IN_APOPTOTIC_PROCESS	4	0.561	0.00832	0.353	0.055991
GO_REGULATION_OF_CELL_CYCLE	1113	0.0382	0.00916	0.024	0.056038
GO_PROTEIN_AUTOPHOSPHORYLATION	222	0.0877	0.00963	0.0552	0.056088
GO_REGULATION_OF_RETINAL_GANGLION_CELL_AXON_GUIDANCE	5	0.704	0.0117	0.443	0.056162
REACTOME_RUNX2_REGULATES_GENES_INVOLVED_IN_CELL_MIGRATION	8	0.39	0.00818	0.246	0.056176
GO_SUPRAMOLECULAR_FIBER_ORGANIZATION	616	0.0513	0.00928	0.0323	0.056177
KEGG_CYSTEINE_AND_METHIONINE_METABOLISM	33	0.232	0.00986	0.146	0.056206
GO_PROTEIN_LOCALIZATION_TO_CYTOSKELETON	52	0.16	0.00855	0.101	0.056243
GO_ATRIAL_SEPTUM_PRIMUM_MORPHOGENESIS	5	0.62	0.0103	0.391	0.056306
GO_CONVERGENT_EXTENSION	15	0.338	0.00972	0.213	0.056347
GO_POLYNUCLEOTIDE_DEPHOSPHORYLATION	5	0.565	0.00938	0.356	0.056365
REACTOME_HYALURONAN_METABOLISM	17	0.273	0.00833	0.172	0.056366
GO_CYTOPLASMIC_TRANSLATION	85	0.117	0.00798	0.0738	0.056384
GO_NEGATIVE_REGULATION_OF_GLIAL_CELL_PROLIFERATION	15	0.356	0.0102	0.224	0.056387
PID_ERA_GENOMIC_PATHWAY	63	0.163	0.00956	0.103	0.056545
GO_REGULATION_OF_FATTY_ACID_METABOLIC_PROCESS	46	0.181	0.00908	0.114	0.056564
REACTOME_SIGNALING_BY_FGFR4	40	0.195	0.00913	0.123	0.056663
GO_POSITIVE_REGULATION_OF_LIPID_KINASE_ACTIVITY	36	0.217	0.00963	0.137	0.056825
GO_POSITIVE_REGULATION_OF_CALCIUM_ION_DEPENDENT_EXOCYTOSIS	24	0.284	0.0103	0.179	0.056852
GO_MONOCARBOXYLIC_ACID_METABOLIC_PROCESS	451	0.0611	0.00951	0.0386	0.05687
GO_NEGATIVE_REGULATION_OF_CELL_SUBSTRATE_ADHESION	58	0.177	0.00999	0.112	0.056948
GO_REGULATION_OF_TRANS_SYNAPTIC_SIGNALING	421	0.0636	0.00957	0.0402	0.05695
GO_TRANSFERASE_COMPLEX	725	0.0463	0.00906	0.0293	0.056999
GO_NURD_COMPLEX	14	0.298	0.00826	0.188	0.057024
GO_DERMATAN_SULFATE_BIOSYNTHETIC_PROCESS	11	0.385	0.00948	0.244	0.057056
GO_CHEMOKINE_BIOSYNTHETIC_PROCESS	14	0.382	0.0106	0.242	0.057085
GO_POSITIVE_REGULATION_OF_INTERLEUKIN_6_SECRETION	25	0.277	0.0103	0.176	0.057116
GO_REGULATION_OF_LONG_TERM_NEURONAL_SYNAPTIC_PLASTICITY	25	0.252	0.00935	0.16	0.057143
GO_SECRETION	1553	0.0336	0.0094	0.0213	0.057275
GO_POSITIVE_REGULATION_OF_SMALL_GTPASE_MEDIATED_SIGNAL_TRANSDUCTION	64	0.168	0.00994	0.106	0.057287
GO_CHROMOSOME_LOCALIZATION	75	0.132	0.00848	0.0838	0.05729
GO_MYELOID_LEUKOCYTE_DIFFERENTIATION	189	0.0965	0.00979	0.0612	0.057312
GO_NEGATIVE_REGULATION_OF_ADHERENS_JUNCTION_ORGANIZATION	18	0.314	0.00989	0.199	0.057366
GO_NUCLEOSIDE_DIPHOSPHATE_CATABOLIC_PROCESS	7	0.39	0.00765	0.247	0.057369
GO_HORMONE_MEDIATED_APOPTOTIC_SIGNALING_PATHWAY	5	0.583	0.00967	0.37	0.05738
GO_REGULATION_OF_ATRIAL_CARDIAC_MUSCLE_CELL_MEMBRANE_DEPOLARIZATION	7	0.557	0.0109	0.353	0.05755
GO_POSTSYNAPTIC_SIGNAL_TRANSDUCTION	9	0.401	0.00893	0.255	0.057593
REACTOME_METABOLIC_DISORDERS_OF_BIOLOGICAL_OXIDATION_ENZYMES	35	0.207	0.00909	0.132	0.057641
REACTOME_SIGNALING_BY_NOTCH	210	0.0873	0.00933	0.0554	0.057642
GO_CELLULAR_RESPONSE_TO_KETONE	86	0.147	0.0101	0.0935	0.057657
GO_PURINE_NUCLEOSIDE_TRIPHOSPHATE_CATABOLIC_PROCESS	6	0.439	0.00797	0.279	0.057689
GO_REGULATION_OF_RESPONSE_TO_ENDOPLASMIC_RETICULUM_STRESS	79	0.141	0.00928	0.0895	0.057695
GO_NEGATIVE_REGULATION_OF_ANOIKIS	17	0.352	0.0108	0.224	0.057718
GO_POSITIVE_REGULATION_OF_GLYCOLYTIC_PROCESS	19	0.269	0.00869	0.171	0.05772
GO_COLLATERAL_SPROUTING_IN_ABSENCE_OF_INJURY	5	0.489	0.00811	0.311	0.057809
GO_DOPAMINE_BIOSYNTHETIC_PROCESS	11	0.431	0.0106	0.274	0.058005
GO_NEGATIVE_REGULATION_OF_CELLULAR_RESPONSE_TO_HYPOXIA	7	0.425	0.00835	0.271	0.05801
REACTOME_SIGNALING_BY_MET	78	0.146	0.00957	0.0931	0.058049
GO_DEDIFFERENTIATION	8	0.528	0.0111	0.336	0.05813
REACTOME_INTEGRATION_OF_ENERGY_METABOLISM	106	0.121	0.00921	0.077	0.058162
GO_CHEMOKINE_SECRETION	17	0.32	0.00979	0.204	0.058189
GO_PRESYNAPTIC_ACTIVE_ZONE	67	0.153	0.0093	0.0977	0.058214
GO_DOPAMINERGIC_NEURON_DIFFERENTIATION	36	0.22	0.00979	0.14	0.058261
GO_ER_OVERLOAD_RESPONSE	12	0.406	0.0104	0.259	0.058316
BIOCARTA_MCALPAIN_PATHWAY	18	0.308	0.00968	0.196	0.058321
GO_LAMELLIPODIUM_MORPHOGENESIS	17	0.314	0.0096	0.2	0.058331
GO_FOREGUT_MORPHOGENESIS	10	0.458	0.0107	0.292	0.058441
GO_CELLULAR_RESPONSE_TO_ANTIBIOTIC	129	0.113	0.00953	0.0724	0.058451
GO_RESPONSE_TO_UV_A	6	0.537	0.00975	0.342	0.058454
REACTOME_SIGNALING_BY_VEGF	102	0.12	0.00896	0.0765	0.058525
REACTOME_RHO_GTPASES_ACTIVATE_CIT	19	0.3	0.00969	0.191	0.058586
GO_REGULATION_OF_PEPTIDYL_SERINE_PHOSPHORYLATION	129	0.112	0.00942	0.0716	0.058616
GO_POSITIVE_REGULATION_OF_LIPID_LOCALIZATION	79	0.15	0.00985	0.0956	0.058712
REACTOME_TRANSCRIPTIONAL_REGULATION_OF_WHITE_ADIPOCYTE_DIFFERENTIATION	81	0.139	0.00923	0.0885	0.058742
GO_RIBONUCLEOPROTEIN_COMPLEX_BIOGENESIS	420	0.0562	0.00844	0.0359	0.058785
GO_H4_HISTONE_ACETYLTRANSFERASE_COMPLEX	38	0.18	0.00823	0.115	0.058859
GO_REGULATION_OF_PHOSPHATIDYLCHOLINE_BIOSYNTHETIC_PROCESS	5	0.634	0.0105	0.405	0.05887
REACTOME_INTRINSIC_PATHWAY_FOR_APOPTOSIS	50	0.183	0.00956	0.117	0.058873
GO_DORSAL_ROOT_GANGLION_DEVELOPMENT	5	0.696	0.0115	0.445	0.059035
REACTOME_ACTIVATED_NTRK3_SIGNALS_THROUGH_PI3K	6	0.605	0.011	0.387	0.059097
GO_PROTEIN_DNA_COMPLEX	169	0.0987	0.00947	0.0632	0.059237
GO_REGULATION_OF_SUPEROXIDE_METABOLIC_PROCESS	31	0.219	0.00904	0.14	0.059253
GO_HEAD_MORPHOGENESIS	35	0.212	0.00931	0.136	0.059274
PID_EPHB_FWD_PATHWAY	39	0.187	0.00867	0.12	0.059328
GO_REGULATION_OF_ADHERENS_JUNCTION_ORGANIZATION	65	0.16	0.00957	0.103	0.059362
GO_NEURAL_CREST_CELL_MIGRATION_INVOLVED_IN_AUTONOMIC_NERVOUS_SYSTEM_DEVELOPMENT	6	0.496	0.00901	0.318	0.059411
GO_NEGATIVE_REGULATION_OF_MITOCHONDRIAL_MEMBRANE_PERMEABILITY	5	0.519	0.0086	0.333	0.059435
GO_POLYOL_METABOLIC_PROCESS	63	0.15	0.00884	0.0965	0.05946
GO_PROTEIN_TARGETING_TO_LYSOSOME	19	0.271	0.00877	0.174	0.05949
GO_CYTOPLASMIC_TRANSLATIONAL_INITIATION	27	0.201	0.00775	0.129	0.059553
GO_ESTROGEN_16_ALPHA_HYDROXYLASE_ACTIVITY	5	0.694	0.0115	0.445	0.059605
GO_INTRACELLULAR_DISTRIBUTION_OF_MITOCHONDRIA	8	0.431	0.00904	0.277	0.059749
GO_SREBP_SIGNALING_PATHWAY	9	0.445	0.0099	0.286	0.059828
GO_NEGATIVE_REGULATION_OF_VIRAL_GENOME_REPLICATION	56	0.172	0.00952	0.11	0.059922
GO_RESPONSE_TO_PROSTAGLANDIN	29	0.248	0.00989	0.159	0.059957
GO_EPIDERMIS_DEVELOPMENT	438	0.0698	0.0107	0.0449	0.060025
REACTOME_CHOLESTEROL_BIOSYNTHESIS	23	0.225	0.00799	0.144	0.060038
GO_NEGATIVE_REGULATION_OF_IMMUNOGLOBULIN_PRODUCTION	10	0.402	0.00943	0.259	0.060059
GO_MRNA_5_UTR_BINDING	23	0.226	0.00805	0.146	0.060106
GO_RESPONSE_TO_SODIUM_ARSENITE	6	0.551	0.01	0.354	0.060115
GO_NEGATIVE_REGULATION_OF_SECRETION	207	0.0863	0.00916	0.0556	0.060263
BIOCARTA_MITR_PATHWAY	5	0.52	0.00862	0.335	0.06027
GO_NEGATIVE_REGULATION_OF_CYTOKINESIS	7	0.431	0.00846	0.278	0.060345
GO_CYTOSOLIC_SMALL_RIBOSOMAL_SUBUNIT	37	0.193	0.0087	0.124	0.060348
GO_MITOTIC_SPINDLE_ASSEMBLY	50	0.162	0.00848	0.104	0.060379
GO_KERATINOCYTE_DEVELOPMENT	12	0.363	0.00932	0.234	0.06038
GO_CARDIAC_MUSCLE_CELL_DIFFERENTIATION	111	0.116	0.00904	0.0748	0.060443
GO_COLLECTING_DUCT_DEVELOPMENT	13	0.376	0.01	0.242	0.060464
GO_EYELID_DEVELOPMENT_IN_CAMERA_TYPE_EYE	13	0.358	0.00956	0.231	0.06067
GO_PROTEIN_DEPHOSPHORYLATION	297	0.0713	0.00904	0.0461	0.060738
GO_NORADRENERGIC_NEURON_DIFFERENTIATION	7	0.552	0.0108	0.357	0.060768
GO_PROTEIN_MODIFICATION_BY_SMALL_PROTEIN_CONJUGATION	845	0.0419	0.00883	0.0271	0.060898
GO_NEGATIVE_REGULATION_OF_CELL_CYCLE_CHECKPOINT	6	0.485	0.00881	0.313	0.06091
GO_EPHRIN_RECEPTOR_BINDING	26	0.243	0.00917	0.157	0.060959
GO_EPITHELIAL_CILIUM_MOVEMENT_INVOLVED_IN_DETERMINATION_OF_LEFT_RIGHT_ASYMMETRY	9	0.417	0.00927	0.269	0.060985
PID_ALK2_PATHWAY	11	0.342	0.0084	0.221	0.061009
GO_POSITIVE_REGULATION_OF_MULTICELLULAR_ORGANISM_GROWTH	33	0.224	0.00955	0.145	0.061219
GO_LUNG_SECRETORY_CELL_DIFFERENTIATION	10	0.451	0.0106	0.292	0.061259
[truncated: 10,193 more rows]
