# Supplementary material for: Genome-wide meta-analysis of brain volume identifies genomic loci and genes shared with intelligence
Source: Nat Commun. 2020 Nov 5;11:5606. doi: 10.1038/s41467-020-19378-5 (PMC7644755; doi:10.1038/s41467-020-19378-5)
Supplement: Supplementary file 15 — Supplementary Data 11 [file 41467_2020_19378_MOESM15_ESM.xlsx]

## Sheet: SuppData_11_geneset_BV_FUMA
Category	Gene set	N genes	N overlapping	Genes	P
GO_bp	GO_ANTIGEN_PROCESSING_AND_PRESENTATION	209	24	ACTR1A, RAB5B, ABCB9, PSME3, HLA-C, HLA-B, MICA, MICB, HLA-DRA, HLA-DRB5, HLA-DRB1, HLA-DQA1, HLA-DQB1, HLA-DQA2, HLA-DQB2, HLA-DOB, TAP2, TAP2, PSMB8, PSMB9, TAP1, HLA-DMB, HLA-DMA, HLA-DOA, HLA-DPA1	8.76438e-14
GO_bp	GO_ANTIGEN_PROCESSING_AND_PRESENTATION_OF_PEPTIDE_ANTIGEN	174	21	ACTR1A, ABCB9, PSME3, HLA-C, HLA-B, HLA-DRA, HLA-DRB5, HLA-DRB1, HLA-DQA1, HLA-DQB1, HLA-DQA2, HLA-DQB2, HLA-DOB, TAP2, TAP2, PSMB8, PSMB9, TAP1, HLA-DMB, HLA-DMA, HLA-DOA, HLA-DPA1	1.22316e-12
GO_bp	GO_ANTIGEN_PROCESSING_AND_PRESENTATION_OF_PEPTIDE_OR_POLYSACCHARIDE_ANTIGEN_VIA_MHC_CLASS_II	92	13	ACTR1A, HLA-DRA, HLA-DRB5, HLA-DRB1, HLA-DQA1, HLA-DQB1, HLA-DQA2, HLA-DQB2, HLA-DOB, HLA-DMB, HLA-DMA, HLA-DOA, HLA-DPA1	3.64294e-09
GO_bp	GO_INTERFERON_GAMMA_MEDIATED_SIGNALING_PATHWAY	67	11	TRIM8, HLA-C, HLA-B, HLA-DRA, HLA-DRB5, HLA-DRB1, HLA-DQA1, HLA-DQB1, HLA-DQA2, HLA-DQB2, HLA-DPA1	1.17066e-08
GO_bp	GO_REGULATION_OF_IMMUNE_RESPONSE	814	37	PTEN, KRT1, ITGB7, IL23A, STAT2, PSME3, TBX21, VAMP8, NCKAP1, FLOT1, HLA-C, HLA-B, MICA, MICB, NFKBIL1, LTA, TNF, NCR3, HSPA1A, HSPA1B, C2, CFB, CFB, C4A, C4B, AGER, HLA-DRA, HLA-DRB5, HLA-DRB1, HLA-DQA1, HLA-DQB1, HLA-DQA2, HLA-DQB2, PSMB8, PSMB9, TAP1, HLA-DMB, HLA-DPA1	2.51122e-08
GO_bp	GO_POSITIVE_REGULATION_OF_IMMUNE_SYSTEM_PROCESS	829	37	PTEN, KRT1, IL23A, ABCB9, PSME3, TBX21, VAMP8, NCKAP1, FLOT1, HLA-B, MICB, LTA, TNF, NCR3, AIF1, HSPA1A, HSPA1B, C2, CFB, CFB, C4A, C4B, AGER, GPSM3, HLA-DRA, HLA-DRB5, HLA-DRB1, HLA-DQA1, HLA-DQB1, HLA-DQA2, HLA-DQB2, TAP2, TAP2, PSMB8, PSMB9, TAP1, HLA-DMB, HLA-DPA1, FOXO3	4.01682e-08
GO_bp	GO_REGULATION_OF_IMMUNE_SYSTEM_PROCESS	1358	50	PTEN, KRT1, ITGB7, RARG, PCBP2, TARBP2, RNF41, IL23A, STAT2, ABCB9, PSME3, TBX21, VAMP8, NCKAP1, FLOT1, HLA-C, HLA-B, MICA, MICB, NFKBIL1, LTA, TNF, LST1, NCR3, AIF1, HSPA1A, HSPA1B, C2, CFB, CFB, C4A, C4B, AGER, GPSM3, HLA-DRA, HLA-DRB5, HLA-DRB1, HLA-DQA1, HLA-DQB1, HLA-DQA2, HLA-DQB2, HLA-DOB, TAP2, TAP2, PSMB8, PSMB9, TAP1, HLA-DMB, HLA-DOA, HLA-DPA1, FOXO3, CDK6	7.01974e-08
GO_bp	GO_IMMUNE_RESPONSE	1048	42	TRIM8, KRT1, PCBP2, NPFF, IL23A, STAT2, CRHR1, TBKBP1, SH2D6, VAMP8, TUBB, HLA-C, HLA-B, MICA, MICB, LTA, TNF, LTB, LST1, NCR3, AIF1, C2, CFB, CFB, C4A, C4B, AGER, HLA-DRA, HLA-DRB5, HLA-DRB1, HLA-DQA1, HLA-DQB1, HLA-DQA2, HLA-DQB2, HLA-DOB, TAP2, TAP2, PSMB8, TAP1, HLA-DMB, HLA-DMA, HLA-DOA, HLA-DPA1, CD164	9.31078e-08
GO_bp	GO_POSITIVE_REGULATION_OF_IMMUNE_RESPONSE	528	27	PTEN, KRT1, IL23A, PSME3, TBX21, VAMP8, NCKAP1, HLA-B, MICB, LTA, TNF, NCR3, C2, CFB, CFB, C4A, C4B, HLA-DRA, HLA-DRB5, HLA-DRB1, HLA-DQA1, HLA-DQB1, HLA-DQA2, HLA-DQB2, PSMB8, PSMB9, HLA-DMB, HLA-DPA1	2.22863e-07
GO_bp	GO_IMMUNE_SYSTEM_PROCESS	1924	61	ADSS, PTEN, ACTR1A, TRIM8, SH3PXD2A, KRT1, ITGB7, SP7, PCBP2, NPFF, RAB5B, IL23A, STAT2, ABCB9, BECN1, PSME3, CRHR1, TBKBP1, TBX21, SH2D6, VAMP8, NCKAP1, ATP1B3, TUBB, HLA-C, HLA-B, MICA, MICB, LTA, TNF, LTB, LST1, NCR3, AIF1, BAG6, C6orf25, C2, CFB, CFB, C4A, C4B, AGER, NOTCH4, HLA-DRA, HLA-DRB5, HLA-DRB1, HLA-DQA1, HLA-DQB1, HLA-DQA2, HLA-DQB2, HLA-DOB, TAP2, TAP2, PSMB8, PSMB9, TAP1, HLA-DMB, …	4.30722e-07
GO_bp	GO_INTERSPECIES_INTERACTION_BETWEEN_ORGANISMS	654	30	TAF5, ITGB7, AAAS, SP1, PCBP2, ATF7, RPS26, RPL41, STAT2, HMGA2, MDM2, RPLP0, VPS37B, BECN1, VAMP8, NCKAP1, NUP35, HLA-C, HLA-B, MICA, MICB, DDX39B, HSPA1A, HSPA1B, HLA-DRA, HLA-DRB1, TAP2, TAP2, PSMB8, PSMB9, TAP1	4.7534e-07
GO_bp	GO_CELLULAR_RESPONSE_TO_INTERFERON_GAMMA	119	12	TRIM8, HLA-C, HLA-B, AIF1, HLA-DRA, HLA-DRB5, HLA-DRB1, HLA-DQA1, HLA-DQB1, HLA-DQA2, HLA-DQB2, HLA-DPA1	6.48164e-07
GO_bp	GO_REGULATION_OF_ANTIGEN_PROCESSING_AND_PRESENTATION_OF_PEPTIDE_ANTIGEN	13	5	ABCB9, HLA-DOB, TAP2, TAP2, TAP1, HLA-DOA	1.36724e-06
GO_bp	GO_ANTIGEN_PROCESSING_AND_PRESENTATION_OF_ENDOGENOUS_PEPTIDE_ANTIGEN	14	5	ABCB9, HLA-C, HLA-B, TAP2, TAP2, TAP1	2.09811e-06
GO_bp	GO_RESPONSE_TO_INTERFERON_GAMMA	141	12	TRIM8, HLA-C, HLA-B, AIF1, HLA-DRA, HLA-DRB5, HLA-DRB1, HLA-DQA1, HLA-DQB1, HLA-DQA2, HLA-DQB2, HLA-DPA1	3.93972e-06
GO_bp	GO_T_CELL_RECEPTOR_SIGNALING_PATHWAY	141	12	PTEN, PSME3, HLA-DRA, HLA-DRB5, HLA-DRB1, HLA-DQA1, HLA-DQB1, HLA-DQA2, HLA-DQB2, PSMB8, PSMB9, HLA-DPA1	3.93972e-06
