# Supplementary material for: Genome-wide meta-analysis of brain volume identifies genomic loci and genes shared with intelligence
Source: Nat Commun. 2020 Nov 5;11:5606. doi: 10.1038/s41467-020-19378-5 (PMC7644755; doi:10.1038/s41467-020-19378-5)
Supplement: Supplementary file 16 — Supplementary Data 12 [file 41467_2020_19378_MOESM16_ESM.xlsx]

## Sheet: SuppData_12_cond_geneset_BV
Tested	Conditioned on	P_marg	P_cond	Proportion of significance
BIOCARTA_ERBB3_PATHWAY	REACTOME_IRS_ACTIVATION	3.3654e-06	3.137e-06	0.0055769
BIOCARTA_ERBB3_PATHWAY	REACTOME_FORMATION_OF_SENESCENCE_ASSOCIATED_HETEROCHROMATIN_FOCI_SAHF	3.3654e-06	3.1524e-06	0.0051883
BIOCARTA_ERBB3_PATHWAY	GO_REGULATION_OF_ARTERY_MORPHOGENESIS	3.3654e-06	3.154e-06	0.00514803
BIOCARTA_ERBB3_PATHWAY	GO_GROWTH	3.3654e-06	4.0083e-06	-0.0138725
BIOCARTA_ERBB3_PATHWAY	GO_REGULATION_OF_GROWTH	3.3654e-06	4.1732e-06	-0.0170716
BIOCARTA_ERBB3_PATHWAY	GO_CELL_GROWTH	3.3654e-06	4.3281e-06	-0.0199637
BIOCARTA_ERBB3_PATHWAY	GO_GLAND_DEVELOPMENT	3.3654e-06	1.0017e-05	-0.0865529
BIOCARTA_ERBB3_PATHWAY	GO_POSITIVE_REGULATION_OF_POSTTRANSCRIPTIONAL_GENE_SILENCING	3.3654e-06	1.1472e-05	-0.0973152
BIOCARTA_ERBB3_PATHWAY	GO_MESENCHYME_DEVELOPMENT	3.3654e-06	1.306e-05	-0.107603
BIOCARTA_ERBB3_PATHWAY	BIOCARTA_PTEN_PATHWAY	3.3654e-06	1.3693e-05	-0.111359
BIOCARTA_ERBB3_PATHWAY	GO_REGULATION_OF_MUSCLE_ORGAN_DEVELOPMENT	3.3654e-06	1.6261e-05	-0.124998
BIOCARTA_ERBB3_PATHWAY	REACTOME_DISEASES_OF_SIGNAL_TRANSDUCTION	3.3654e-06	1.6946e-05	-0.128272
BIOCARTA_ERBB3_PATHWAY	KEGG_ENDOMETRIAL_CANCER	3.3654e-06	2.2721e-05	-0.151543
BIOCARTA_ERBB3_PATHWAY	GO_POSITIVE_REGULATION_OF_PRODUCTION_OF_MIRNAS_INVOLVED_IN_GENE_SILENCING_BY_MIRNA	3.3654e-06	2.2942e-05	-0.152311
BIOCARTA_ERBB3_PATHWAY	REACTOME_ESTROGEN_DEPENDENT_NUCLEAR_EVENTS_DOWNSTREAM_OF_ESR_MEMBRANE_SIGNALING	3.3654e-06	4.9366e-05	-0.213119
BIOCARTA_ERBB3_PATHWAY	REACTOME_PI3K_AKT_SIGNALING_IN_CANCER	3.3654e-06	9.627e-05	-0.266118
BIOCARTA_ERBB3_PATHWAY	REACTOME_GRB7_EVENTS_IN_ERBB2_SIGNALING	3.3654e-06	0.0015679	-0.487539
BIOCARTA_PTEN_PATHWAY	REACTOME_IRS_ACTIVATION	1.8424e-06	2.2433e-06	-0.0149101
BIOCARTA_PTEN_PATHWAY	GO_REGULATION_OF_ARTERY_MORPHOGENESIS	1.8424e-06	2.2512e-06	-0.0151763
BIOCARTA_PTEN_PATHWAY	REACTOME_FORMATION_OF_SENESCENCE_ASSOCIATED_HETEROCHROMATIN_FOCI_SAHF	1.8424e-06	2.253e-06	-0.0152368
BIOCARTA_PTEN_PATHWAY	REACTOME_GRB7_EVENTS_IN_ERBB2_SIGNALING	1.8424e-06	2.2556e-06	-0.0153242
BIOCARTA_PTEN_PATHWAY	GO_POSITIVE_REGULATION_OF_POSTTRANSCRIPTIONAL_GENE_SILENCING	1.8424e-06	4.069e-06	-0.0600047
BIOCARTA_PTEN_PATHWAY	GO_REGULATION_OF_MUSCLE_ORGAN_DEVELOPMENT	1.8424e-06	4.1794e-06	-0.0620321
BIOCARTA_PTEN_PATHWAY	GO_POSITIVE_REGULATION_OF_PRODUCTION_OF_MIRNAS_INVOLVED_IN_GENE_SILENCING_BY_MIRNA	1.8424e-06	5.6876e-06	-0.0853667
BIOCARTA_PTEN_PATHWAY	GO_MESENCHYME_DEVELOPMENT	1.8424e-06	5.7877e-06	-0.0866879
BIOCARTA_PTEN_PATHWAY	GO_GLAND_DEVELOPMENT	1.8424e-06	6.6736e-06	-0.097474
BIOCARTA_PTEN_PATHWAY	BIOCARTA_ERBB3_PATHWAY	1.8424e-06	9.7616e-06	-0.126275
BIOCARTA_PTEN_PATHWAY	GO_CELL_GROWTH	1.8424e-06	1.0967e-05	-0.135093
BIOCARTA_PTEN_PATHWAY	GO_REGULATION_OF_GROWTH	1.8424e-06	2.1201e-05	-0.185012
BIOCARTA_PTEN_PATHWAY	GO_GROWTH	1.8424e-06	2.2314e-05	-0.188887
BIOCARTA_PTEN_PATHWAY	REACTOME_DISEASES_OF_SIGNAL_TRANSDUCTION	1.8424e-06	5.1892e-05	-0.252801
BIOCARTA_PTEN_PATHWAY	REACTOME_PI3K_AKT_SIGNALING_IN_CANCER	1.8424e-06	8.4124e-05	-0.289389
BIOCARTA_PTEN_PATHWAY	REACTOME_ESTROGEN_DEPENDENT_NUCLEAR_EVENTS_DOWNSTREAM_OF_ESR_MEMBRANE_SIGNALING	1.8424e-06	0.0002317	-0.366117
BIOCARTA_PTEN_PATHWAY	KEGG_ENDOMETRIAL_CANCER	1.8424e-06	0.0026271	-0.550009
GO_CELL_GROWTH	GO_REGULATION_OF_ARTERY_MORPHOGENESIS	1.2864e-06	1.4572e-06	-0.00919141
GO_CELL_GROWTH	BIOCARTA_ERBB3_PATHWAY	1.2864e-06	2.0569e-06	-0.0346037
GO_CELL_GROWTH	REACTOME_IRS_ACTIVATION	1.2864e-06	2.4064e-06	-0.0461737
GO_CELL_GROWTH	REACTOME_GRB7_EVENTS_IN_ERBB2_SIGNALING	1.2864e-06	2.9064e-06	-0.060092
GO_CELL_GROWTH	REACTOME_FORMATION_OF_SENESCENCE_ASSOCIATED_HETEROCHROMATIN_FOCI_SAHF	1.2864e-06	3.9748e-06	-0.0831727
GO_CELL_GROWTH	GO_POSITIVE_REGULATION_OF_POSTTRANSCRIPTIONAL_GENE_SILENCING	1.2864e-06	4.4236e-06	-0.0910599
GO_CELL_GROWTH	GO_POSITIVE_REGULATION_OF_PRODUCTION_OF_MIRNAS_INVOLVED_IN_GENE_SILENCING_BY_MIRNA	1.2864e-06	4.7748e-06	-0.0966925
GO_CELL_GROWTH	REACTOME_ESTROGEN_DEPENDENT_NUCLEAR_EVENTS_DOWNSTREAM_OF_ESR_MEMBRANE_SIGNALING	1.2864e-06	5.0049e-06	-0.100162
GO_CELL_GROWTH	REACTOME_PI3K_AKT_SIGNALING_IN_CANCER	1.2864e-06	6.0807e-06	-0.114517
GO_CELL_GROWTH	KEGG_ENDOMETRIAL_CANCER	1.2864e-06	6.7779e-06	-0.12252
GO_CELL_GROWTH	BIOCARTA_PTEN_PATHWAY	1.2864e-06	7.2834e-06	-0.127823
GO_CELL_GROWTH	REACTOME_DISEASES_OF_SIGNAL_TRANSDUCTION	1.2864e-06	7.6685e-06	-0.131622
GO_CELL_GROWTH	GO_GLAND_DEVELOPMENT	1.2864e-06	1.0831e-05	-0.157079
GO_CELL_GROWTH	GO_REGULATION_OF_MUSCLE_ORGAN_DEVELOPMENT	1.2864e-06	1.7803e-05	-0.193718
GO_CELL_GROWTH	GO_MESENCHYME_DEVELOPMENT	1.2864e-06	5.5999e-05	-0.278206
GO_CELL_GROWTH	GO_REGULATION_OF_GROWTH	1.2864e-06	0.091373	-0.823587
GO_CELL_GROWTH	GO_GROWTH	1.2864e-06	0.14728	-0.858783
GO_GLAND_DEVELOPMENT*	REACTOME_FORMATION_OF_SENESCENCE_ASSOCIATED_HETEROCHROMATIN_FOCI_SAHF	8.1608e-08	1.0027e-07	-0.0126178
GO_GLAND_DEVELOPMENT*	REACTOME_GRB7_EVENTS_IN_ERBB2_SIGNALING	8.1608e-08	1.6385e-07	-0.0427063
GO_GLAND_DEVELOPMENT*	GO_POSITIVE_REGULATION_OF_POSTTRANSCRIPTIONAL_GENE_SILENCING	8.1608e-08	1.64e-07	-0.0427624
GO_GLAND_DEVELOPMENT*	GO_REGULATION_OF_ARTERY_MORPHOGENESIS	8.1608e-08	1.9913e-07	-0.0546543
GO_GLAND_DEVELOPMENT*	REACTOME_IRS_ACTIVATION	8.1608e-08	2.2179e-07	-0.0612575
GO_GLAND_DEVELOPMENT*	BIOCARTA_PTEN_PATHWAY	8.1608e-08	3.3721e-07	-0.0869278
GO_GLAND_DEVELOPMENT*	GO_POSITIVE_REGULATION_OF_PRODUCTION_OF_MIRNAS_INVOLVED_IN_GENE_SILENCING_BY_MIRNA	8.1608e-08	3.4172e-07	-0.0877418
GO_GLAND_DEVELOPMENT*	BIOCARTA_ERBB3_PATHWAY	8.1608e-08	3.6076e-07	-0.091064
GO_GLAND_DEVELOPMENT*	GO_CELL_GROWTH	8.1608e-08	8.1676e-07	-0.141129
GO_GLAND_DEVELOPMENT*	REACTOME_DISEASES_OF_SIGNAL_TRANSDUCTION	8.1608e-08	1.537e-06	-0.179866
GO_GLAND_DEVELOPMENT*	KEGG_ENDOMETRIAL_CANCER	8.1608e-08	1.6116e-06	-0.18277
GO_GLAND_DEVELOPMENT*	REACTOME_PI3K_AKT_SIGNALING_IN_CANCER	8.1608e-08	1.6731e-06	-0.185065
GO_GLAND_DEVELOPMENT*	GO_REGULATION_OF_MUSCLE_ORGAN_DEVELOPMENT	8.1608e-08	2.7369e-06	-0.215218
GO_GLAND_DEVELOPMENT*	REACTOME_ESTROGEN_DEPENDENT_NUCLEAR_EVENTS_DOWNSTREAM_OF_ESR_MEMBRANE_SIGNALING	8.1608e-08	3.2037e-06	-0.224867
GO_GLAND_DEVELOPMENT*	GO_REGULATION_OF_GROWTH	8.1608e-08	4.9046e-06	-0.25096
GO_GLAND_DEVELOPMENT*	GO_MESENCHYME_DEVELOPMENT	8.1608e-08	1.3673e-05	-0.313776
GO_GLAND_DEVELOPMENT*	GO_GROWTH	8.1608e-08	1.9746e-05	-0.336295
GO_GROWTH*	BIOCARTA_ERBB3_PATHWAY	7.9598e-09	1.1967e-08	-0.0218646
GO_GROWTH*	GO_REGULATION_OF_ARTERY_MORPHOGENESIS	7.9598e-09	1.3739e-08	-0.0292691
GO_GROWTH*	REACTOME_IRS_ACTIVATION	7.9598e-09	1.662e-08	-0.0394771
GO_GROWTH*	REACTOME_GRB7_EVENTS_IN_ERBB2_SIGNALING	7.9598e-09	1.6791e-08	-0.040026
GO_GROWTH*	REACTOME_FORMATION_OF_SENESCENCE_ASSOCIATED_HETEROCHROMATIN_FOCI_SAHF	7.9598e-09	2.5399e-08	-0.0622186
GO_GROWTH*	GO_POSITIVE_REGULATION_OF_POSTTRANSCRIPTIONAL_GENE_SILENCING	7.9598e-09	3.0103e-08	-0.0713299
GO_GROWTH*	GO_POSITIVE_REGULATION_OF_PRODUCTION_OF_MIRNAS_INVOLVED_IN_GENE_SILENCING_BY_MIRNA	7.9598e-09	3.5154e-08	-0.0796475
GO_GROWTH*	KEGG_ENDOMETRIAL_CANCER	7.9598e-09	4.7398e-08	-0.0956721
GO_GROWTH*	REACTOME_ESTROGEN_DEPENDENT_NUCLEAR_EVENTS_DOWNSTREAM_OF_ESR_MEMBRANE_SIGNALING	7.9598e-09	8.2938e-08	-0.125675
GO_GROWTH*	BIOCARTA_PTEN_PATHWAY	7.9598e-09	9.0236e-08	-0.130197
GO_GROWTH*	REACTOME_DISEASES_OF_SIGNAL_TRANSDUCTION	7.9598e-09	1.3921e-07	-0.153445
GO_GROWTH*	REACTOME_PI3K_AKT_SIGNALING_IN_CANCER	7.9598e-09	1.6922e-07	-0.163913
GO_GROWTH*	GO_GLAND_DEVELOPMENT	7.9598e-09	1.5635e-06	-0.283142
GO_GROWTH*	GO_MESENCHYME_DEVELOPMENT	7.9598e-09	1.5656e-06	-0.283214
GO_GROWTH*	GO_REGULATION_OF_MUSCLE_ORGAN_DEVELOPMENT	7.9598e-09	1.5674e-06	-0.283276
GO_GROWTH*	GO_CELL_GROWTH	7.9598e-09	0.00048424	-0.590703
GO_GROWTH*	GO_REGULATION_OF_GROWTH	7.9598e-09	0.0061507	-0.726997
GO_MESENCHYME_DEVELOPMENT*	REACTOME_IRS_ACTIVATION	8.5327e-08	8.4121e-08	0.00087454
GO_MESENCHYME_DEVELOPMENT*	REACTOME_FORMATION_OF_SENESCENCE_ASSOCIATED_HETEROCHROMATIN_FOCI_SAHF	8.5327e-08	1.2124e-07	-0.0215817
GO_MESENCHYME_DEVELOPMENT*	GO_REGULATION_OF_ARTERY_MORPHOGENESIS	8.5327e-08	1.8293e-07	-0.0468528
GO_MESENCHYME_DEVELOPMENT*	REACTOME_ESTROGEN_DEPENDENT_NUCLEAR_EVENTS_DOWNSTREAM_OF_ESR_MEMBRANE_SIGNALING	8.5327e-08	1.8791e-07	-0.048503
GO_MESENCHYME_DEVELOPMENT*	BIOCARTA_PTEN_PATHWAY	8.5327e-08	2.2364e-07	-0.0591976
GO_MESENCHYME_DEVELOPMENT*	REACTOME_GRB7_EVENTS_IN_ERBB2_SIGNALING	8.5327e-08	2.9056e-07	-0.0752802
GO_MESENCHYME_DEVELOPMENT*	BIOCARTA_ERBB3_PATHWAY	8.5327e-08	3.5794e-07	-0.0880933
GO_MESENCHYME_DEVELOPMENT*	KEGG_ENDOMETRIAL_CANCER	8.5327e-08	4.2455e-07	-0.0985784
GO_MESENCHYME_DEVELOPMENT*	GO_POSITIVE_REGULATION_OF_POSTTRANSCRIPTIONAL_GENE_SILENCING	8.5327e-08	4.3808e-07	-0.100506
GO_MESENCHYME_DEVELOPMENT*	REACTOME_PI3K_AKT_SIGNALING_IN_CANCER	8.5327e-08	8.0383e-07	-0.137797
GO_MESENCHYME_DEVELOPMENT*	GO_POSITIVE_REGULATION_OF_PRODUCTION_OF_MIRNAS_INVOLVED_IN_GENE_SILENCING_BY_MIRNA	8.5327e-08	1.0431e-06	-0.153806
GO_MESENCHYME_DEVELOPMENT*	REACTOME_DISEASES_OF_SIGNAL_TRANSDUCTION	8.5327e-08	1.0449e-06	-0.153912
GO_MESENCHYME_DEVELOPMENT*	GO_CELL_GROWTH	8.5327e-08	3.1584e-06	-0.22187
GO_MESENCHYME_DEVELOPMENT*	GO_REGULATION_OF_GROWTH	8.5327e-08	6.2383e-06	-0.263687
GO_MESENCHYME_DEVELOPMENT*	GO_GLAND_DEVELOPMENT	8.5327e-08	1.0403e-05	-0.295105
GO_MESENCHYME_DEVELOPMENT*	GO_REGULATION_OF_MUSCLE_ORGAN_DEVELOPMENT	8.5327e-08	1.1772e-05	-0.302701
GO_MESENCHYME_DEVELOPMENT*	GO_GROWTH	8.5327e-08	1.5037e-05	-0.31774
GO_POSITIVE_REGULATION_OF_POSTTRANSCRIPTIONAL_GENE_SILENCING	REACTOME_IRS_ACTIVATION	2.5324e-06	2.296e-06	0.00760487
GO_POSITIVE_REGULATION_OF_POSTTRANSCRIPTIONAL_GENE_SILENCING	GO_REGULATION_OF_ARTERY_MORPHOGENESIS	2.5324e-06	2.3063e-06	0.00725753
GO_POSITIVE_REGULATION_OF_POSTTRANSCRIPTIONAL_GENE_SILENCING	REACTOME_GRB7_EVENTS_IN_ERBB2_SIGNALING	2.5324e-06	2.3104e-06	0.00711969
GO_POSITIVE_REGULATION_OF_POSTTRANSCRIPTIONAL_GENE_SILENCING	REACTOME_PI3K_AKT_SIGNALING_IN_CANCER	2.5324e-06	3.0745e-06	-0.0150527
GO_POSITIVE_REGULATION_OF_POSTTRANSCRIPTIONAL_GENE_SILENCING	REACTOME_ESTROGEN_DEPENDENT_NUCLEAR_EVENTS_DOWNSTREAM_OF_ESR_MEMBRANE_SIGNALING	2.5324e-06	3.1779e-06	-0.0176197
GO_POSITIVE_REGULATION_OF_POSTTRANSCRIPTIONAL_GENE_SILENCING	GO_GLAND_DEVELOPMENT	2.5324e-06	3.305e-06	-0.0206629
GO_POSITIVE_REGULATION_OF_POSTTRANSCRIPTIONAL_GENE_SILENCING	BIOCARTA_PTEN_PATHWAY	2.5324e-06	4.172e-06	-0.0387409
GO_POSITIVE_REGULATION_OF_POSTTRANSCRIPTIONAL_GENE_SILENCING	REACTOME_DISEASES_OF_SIGNAL_TRANSDUCTION	2.5324e-06	5.8013e-06	-0.064325
GO_POSITIVE_REGULATION_OF_POSTTRANSCRIPTIONAL_GENE_SILENCING	GO_CELL_GROWTH	2.5324e-06	6.8238e-06	-0.0769224
GO_POSITIVE_REGULATION_OF_POSTTRANSCRIPTIONAL_GENE_SILENCING	GO_GROWTH	2.5324e-06	7.4869e-06	-0.0841191
GO_POSITIVE_REGULATION_OF_POSTTRANSCRIPTIONAL_GENE_SILENCING	REACTOME_FORMATION_OF_SENESCENCE_ASSOCIATED_HETEROCHROMATIN_FOCI_SAHF	2.5324e-06	7.8909e-06	-0.0881975
GO_POSITIVE_REGULATION_OF_POSTTRANSCRIPTIONAL_GENE_SILENCING	GO_REGULATION_OF_GROWTH	2.5324e-06	8.3035e-06	-0.0921526
GO_POSITIVE_REGULATION_OF_POSTTRANSCRIPTIONAL_GENE_SILENCING	BIOCARTA_ERBB3_PATHWAY	2.5324e-06	8.3888e-06	-0.0929457
GO_POSITIVE_REGULATION_OF_POSTTRANSCRIPTIONAL_GENE_SILENCING	GO_MESENCHYME_DEVELOPMENT	2.5324e-06	1.1714e-05	-0.118856
GO_POSITIVE_REGULATION_OF_POSTTRANSCRIPTIONAL_GENE_SILENCING	KEGG_ENDOMETRIAL_CANCER	2.5324e-06	1.3538e-05	-0.130086
GO_POSITIVE_REGULATION_OF_POSTTRANSCRIPTIONAL_GENE_SILENCING	GO_REGULATION_OF_MUSCLE_ORGAN_DEVELOPMENT	2.5324e-06	1.8324e-05	-0.153577
GO_POSITIVE_REGULATION_OF_POSTTRANSCRIPTIONAL_GENE_SILENCING	GO_POSITIVE_REGULATION_OF_PRODUCTION_OF_MIRNAS_INVOLVED_IN_GENE_SILENCING_BY_MIRNA	2.5324e-06	0.017053	-0.684051
GO_POSITIVE_REGULATION_OF_PRODUCTION_OF_MIRNAS_INVOLVED_IN_GENE_SILENCING_BY_MIRNA	REACTOME_IRS_ACTIVATION	2.1565e-06	1.8406e-06	0.0121403
GO_POSITIVE_REGULATION_OF_PRODUCTION_OF_MIRNAS_INVOLVED_IN_GENE_SILENCING_BY_MIRNA	GO_REGULATION_OF_ARTERY_MORPHOGENESIS	2.1565e-06	1.8505e-06	0.0117292
GO_POSITIVE_REGULATION_OF_PRODUCTION_OF_MIRNAS_INVOLVED_IN_GENE_SILENCING_BY_MIRNA	REACTOME_GRB7_EVENTS_IN_ERBB2_SIGNALING	2.1565e-06	1.8538e-06	0.0115926
GO_POSITIVE_REGULATION_OF_PRODUCTION_OF_MIRNAS_INVOLVED_IN_GENE_SILENCING_BY_MIRNA	REACTOME_PI3K_AKT_SIGNALING_IN_CANCER	2.1565e-06	2.9514e-06	-0.0240509
GO_POSITIVE_REGULATION_OF_PRODUCTION_OF_MIRNAS_INVOLVED_IN_GENE_SILENCING_BY_MIRNA	REACTOME_ESTROGEN_DEPENDENT_NUCLEAR_EVENTS_DOWNSTREAM_OF_ESR_MEMBRANE_SIGNALING	2.1565e-06	4.5416e-06	-0.0570853
GO_POSITIVE_REGULATION_OF_PRODUCTION_OF_MIRNAS_INVOLVED_IN_GENE_SILENCING_BY_MIRNA	BIOCARTA_PTEN_PATHWAY	2.1565e-06	4.6722e-06	-0.0592582
GO_POSITIVE_REGULATION_OF_PRODUCTION_OF_MIRNAS_INVOLVED_IN_GENE_SILENCING_BY_MIRNA	REACTOME_DISEASES_OF_SIGNAL_TRANSDUCTION	2.1565e-06	5.5472e-06	-0.0724155
GO_POSITIVE_REGULATION_OF_PRODUCTION_OF_MIRNAS_INVOLVED_IN_GENE_SILENCING_BY_MIRNA	GO_GLAND_DEVELOPMENT	2.1565e-06	5.5554e-06	-0.0725287
GO_POSITIVE_REGULATION_OF_PRODUCTION_OF_MIRNAS_INVOLVED_IN_GENE_SILENCING_BY_MIRNA	GO_CELL_GROWTH	2.1565e-06	5.9006e-06	-0.0771492
GO_POSITIVE_REGULATION_OF_PRODUCTION_OF_MIRNAS_INVOLVED_IN_GENE_SILENCING_BY_MIRNA	GO_GROWTH	2.1565e-06	7.0197e-06	-0.09046
GO_POSITIVE_REGULATION_OF_PRODUCTION_OF_MIRNAS_INVOLVED_IN_GENE_SILENCING_BY_MIRNA	GO_REGULATION_OF_GROWTH	2.1565e-06	7.769e-06	-0.0982335
GO_POSITIVE_REGULATION_OF_PRODUCTION_OF_MIRNAS_INVOLVED_IN_GENE_SILENCING_BY_MIRNA	REACTOME_FORMATION_OF_SENESCENCE_ASSOCIATED_HETEROCHROMATIN_FOCI_SAHF	2.1565e-06	1.2288e-05	-0.133374
GO_POSITIVE_REGULATION_OF_PRODUCTION_OF_MIRNAS_INVOLVED_IN_GENE_SILENCING_BY_MIRNA	BIOCARTA_ERBB3_PATHWAY	2.1565e-06	1.3412e-05	-0.140083
GO_POSITIVE_REGULATION_OF_PRODUCTION_OF_MIRNAS_INVOLVED_IN_GENE_SILENCING_BY_MIRNA	GO_MESENCHYME_DEVELOPMENT	2.1565e-06	2.2559e-05	-0.179937
GO_POSITIVE_REGULATION_OF_PRODUCTION_OF_MIRNAS_INVOLVED_IN_GENE_SILENCING_BY_MIRNA	KEGG_ENDOMETRIAL_CANCER	2.1565e-06	2.7534e-05	-0.195212
GO_POSITIVE_REGULATION_OF_PRODUCTION_OF_MIRNAS_INVOLVED_IN_GENE_SILENCING_BY_MIRNA	GO_REGULATION_OF_MUSCLE_ORGAN_DEVELOPMENT	2.1565e-06	4.2525e-05	-0.228528
GO_POSITIVE_REGULATION_OF_PRODUCTION_OF_MIRNAS_INVOLVED_IN_GENE_SILENCING_BY_MIRNA	GO_POSITIVE_REGULATION_OF_POSTTRANSCRIPTIONAL_GENE_SILENCING	2.1565e-06	0.013329	-0.669058
GO_REGULATION_OF_ARTERY_MORPHOGENESIS	GO_CELL_GROWTH	3.0846e-06	2.9476e-06	0.0035803
GO_REGULATION_OF_ARTERY_MORPHOGENESIS	REACTOME_IRS_ACTIVATION	3.0846e-06	3.0203e-06	0.00166015
GO_REGULATION_OF_ARTERY_MORPHOGENESIS	GO_POSITIVE_REGULATION_OF_POSTTRANSCRIPTIONAL_GENE_SILENCING	3.0846e-06	3.0298e-06	0.00141266
GO_REGULATION_OF_ARTERY_MORPHOGENESIS	GO_POSITIVE_REGULATION_OF_PRODUCTION_OF_MIRNAS_INVOLVED_IN_GENE_SILENCING_BY_MIRNA	3.0846e-06	3.032e-06	0.00135546
GO_REGULATION_OF_ARTERY_MORPHOGENESIS	BIOCARTA_PTEN_PATHWAY	3.0846e-06	3.0321e-06	0.00135286
GO_REGULATION_OF_ARTERY_MORPHOGENESIS	REACTOME_FORMATION_OF_SENESCENCE_ASSOCIATED_HETEROCHROMATIN_FOCI_SAHF	3.0846e-06	3.0323e-06	0.00134766
GO_REGULATION_OF_ARTERY_MORPHOGENESIS	BIOCARTA_ERBB3_PATHWAY	3.0846e-06	3.0347e-06	0.00128531
GO_REGULATION_OF_ARTERY_MORPHOGENESIS	REACTOME_GRB7_EVENTS_IN_ERBB2_SIGNALING	3.0846e-06	3.0394e-06	0.00116335
GO_REGULATION_OF_ARTERY_MORPHOGENESIS	GO_GROWTH	3.0846e-06	4.4372e-06	-0.0286547
GO_REGULATION_OF_ARTERY_MORPHOGENESIS	GO_REGULATION_OF_GROWTH	3.0846e-06	4.6661e-06	-0.0326187
GO_REGULATION_OF_ARTERY_MORPHOGENESIS	GO_GLAND_DEVELOPMENT	3.0846e-06	5.2842e-06	-0.0424222
GO_REGULATION_OF_ARTERY_MORPHOGENESIS	GO_MESENCHYME_DEVELOPMENT	3.0846e-06	6.3684e-06	-0.0571299
GO_REGULATION_OF_ARTERY_MORPHOGENESIS	REACTOME_DISEASES_OF_SIGNAL_TRANSDUCTION	3.0846e-06	8.5185e-06	-0.0800545
GO_REGULATION_OF_ARTERY_MORPHOGENESIS	REACTOME_PI3K_AKT_SIGNALING_IN_CANCER	3.0846e-06	9.2515e-06	-0.0865597
GO_REGULATION_OF_ARTERY_MORPHOGENESIS	KEGG_ENDOMETRIAL_CANCER	3.0846e-06	1.2797e-05	-0.112127
GO_REGULATION_OF_ARTERY_MORPHOGENESIS	GO_REGULATION_OF_MUSCLE_ORGAN_DEVELOPMENT	3.0846e-06	1.5912e-05	-0.129296
GO_REGULATION_OF_ARTERY_MORPHOGENESIS	REACTOME_ESTROGEN_DEPENDENT_NUCLEAR_EVENTS_DOWNSTREAM_OF_ESR_MEMBRANE_SIGNALING	3.0846e-06	2.3095e-05	-0.158656
GO_REGULATION_OF_GROWTH*	BIOCARTA_ERBB3_PATHWAY	1.4475e-07	2.3131e-07	-0.0297652
GO_REGULATION_OF_GROWTH*	GO_REGULATION_OF_ARTERY_MORPHOGENESIS	1.4475e-07	2.6844e-07	-0.0392183
GO_REGULATION_OF_GROWTH*	REACTOME_GRB7_EVENTS_IN_ERBB2_SIGNALING	1.4475e-07	3.2068e-07	-0.0505094
GO_REGULATION_OF_GROWTH*	REACTOME_IRS_ACTIVATION	1.4475e-07	3.32e-07	-0.0527123
GO_REGULATION_OF_GROWTH*	REACTOME_FORMATION_OF_SENESCENCE_ASSOCIATED_HETEROCHROMATIN_FOCI_SAHF	1.4475e-07	5.2538e-07	-0.0818575
GO_REGULATION_OF_GROWTH*	GO_POSITIVE_REGULATION_OF_POSTTRANSCRIPTIONAL_GENE_SILENCING	1.4475e-07	6.2322e-07	-0.0927018
GO_REGULATION_OF_GROWTH*	GO_POSITIVE_REGULATION_OF_PRODUCTION_OF_MIRNAS_INVOLVED_IN_GENE_SILENCING_BY_MIRNA	1.4475e-07	7.2711e-07	-0.102492
GO_REGULATION_OF_GROWTH*	KEGG_ENDOMETRIAL_CANCER	1.4475e-07	8.8907e-07	-0.115262
GO_REGULATION_OF_GROWTH*	REACTOME_ESTROGEN_DEPENDENT_NUCLEAR_EVENTS_DOWNSTREAM_OF_ESR_MEMBRANE_SIGNALING	1.4475e-07	1.313e-06	-0.140019
GO_REGULATION_OF_GROWTH*	REACTOME_DISEASES_OF_SIGNAL_TRANSDUCTION	1.4475e-07	1.5996e-06	-0.152557
GO_REGULATION_OF_GROWTH*	BIOCARTA_PTEN_PATHWAY	1.4475e-07	1.6161e-06	-0.153208
GO_REGULATION_OF_GROWTH*	REACTOME_PI3K_AKT_SIGNALING_IN_CANCER	1.4475e-07	2.4043e-06	-0.178433
GO_REGULATION_OF_GROWTH*	GO_GLAND_DEVELOPMENT	1.4475e-07	7.5123e-06	-0.250776
GO_REGULATION_OF_GROWTH*	GO_MESENCHYME_DEVELOPMENT	1.4475e-07	1.2562e-05	-0.283423
GO_REGULATION_OF_GROWTH*	GO_REGULATION_OF_MUSCLE_ORGAN_DEVELOPMENT	1.4475e-07	2.3208e-05	-0.3224
GO_REGULATION_OF_GROWTH*	GO_CELL_GROWTH	1.4475e-07	0.0075357	-0.68961
GO_REGULATION_OF_GROWTH*	GO_GROWTH	1.4475e-07	0.21707	-0.903003
GO_REGULATION_OF_MUSCLE_ORGAN_DEVELOPMENT	REACTOME_IRS_ACTIVATION	2.5036e-06	2.1408e-06	0.0121378
GO_REGULATION_OF_MUSCLE_ORGAN_DEVELOPMENT	REACTOME_FORMATION_OF_SENESCENCE_ASSOCIATED_HETEROCHROMATIN_FOCI_SAHF	2.5036e-06	2.1943e-06	0.010224
GO_REGULATION_OF_MUSCLE_ORGAN_DEVELOPMENT	BIOCARTA_PTEN_PATHWAY	2.5036e-06	4.0577e-06	-0.0374395
GO_REGULATION_OF_MUSCLE_ORGAN_DEVELOPMENT	KEGG_ENDOMETRIAL_CANCER	2.5036e-06	5.1053e-06	-0.0552459
GO_REGULATION_OF_MUSCLE_ORGAN_DEVELOPMENT	REACTOME_GRB7_EVENTS_IN_ERBB2_SIGNALING	2.5036e-06	8.7962e-06	-0.0974268
GO_REGULATION_OF_MUSCLE_ORGAN_DEVELOPMENT	BIOCARTA_ERBB3_PATHWAY	2.5036e-06	1.1251e-05	-0.116511
GO_REGULATION_OF_MUSCLE_ORGAN_DEVELOPMENT	GO_REGULATION_OF_ARTERY_MORPHOGENESIS	2.5036e-06	1.1445e-05	-0.117836
GO_REGULATION_OF_MUSCLE_ORGAN_DEVELOPMENT	REACTOME_ESTROGEN_DEPENDENT_NUCLEAR_EVENTS_DOWNSTREAM_OF_ESR_MEMBRANE_SIGNALING	2.5036e-06	1.3306e-05	-0.129517
GO_REGULATION_OF_MUSCLE_ORGAN_DEVELOPMENT	GO_POSITIVE_REGULATION_OF_POSTTRANSCRIPTIONAL_GENE_SILENCING	2.5036e-06	1.7345e-05	-0.15007
GO_REGULATION_OF_MUSCLE_ORGAN_DEVELOPMENT	GO_CELL_GROWTH	2.5036e-06	2.6066e-05	-0.181652
GO_REGULATION_OF_MUSCLE_ORGAN_DEVELOPMENT	GO_POSITIVE_REGULATION_OF_PRODUCTION_OF_MIRNAS_INVOLVED_IN_GENE_SILENCING_BY_MIRNA	2.5036e-06	5.0353e-05	-0.232701
GO_REGULATION_OF_MUSCLE_ORGAN_DEVELOPMENT	REACTOME_PI3K_AKT_SIGNALING_IN_CANCER	2.5036e-06	5.0628e-05	-0.233123
GO_REGULATION_OF_MUSCLE_ORGAN_DEVELOPMENT	GO_GLAND_DEVELOPMENT	2.5036e-06	5.3934e-05	-0.238028
GO_REGULATION_OF_MUSCLE_ORGAN_DEVELOPMENT	REACTOME_DISEASES_OF_SIGNAL_TRANSDUCTION	2.5036e-06	6.0085e-05	-0.246401
GO_REGULATION_OF_MUSCLE_ORGAN_DEVELOPMENT	GO_REGULATION_OF_GROWTH	2.5036e-06	0.00030705	-0.372877
GO_REGULATION_OF_MUSCLE_ORGAN_DEVELOPMENT	GO_MESENCHYME_DEVELOPMENT	2.5036e-06	0.00031443	-0.374718
GO_REGULATION_OF_MUSCLE_ORGAN_DEVELOPMENT	GO_GROWTH	2.5036e-06	0.00040445	-0.394238
KEGG_ENDOMETRIAL_CANCER*	REACTOME_IRS_ACTIVATION	2.2833e-07	2.7169e-07	-0.0113696
KEGG_ENDOMETRIAL_CANCER*	GO_REGULATION_OF_MUSCLE_ORGAN_DEVELOPMENT	2.2833e-07	6.3872e-07	-0.0672667
KEGG_ENDOMETRIAL_CANCER*	REACTOME_FORMATION_OF_SENESCENCE_ASSOCIATED_HETEROCHROMATIN_FOCI_SAHF	2.2833e-07	7.0822e-07	-0.0740209
KEGG_ENDOMETRIAL_CANCER*	GO_REGULATION_OF_ARTERY_MORPHOGENESIS	2.2833e-07	1.1468e-06	-0.105538
KEGG_ENDOMETRIAL_CANCER*	GO_CELL_GROWTH	2.2833e-07	1.2332e-06	-0.110288
KEGG_ENDOMETRIAL_CANCER*	GO_MESENCHYME_DEVELOPMENT	2.2833e-07	1.3364e-06	-0.115543
KEGG_ENDOMETRIAL_CANCER*	GO_GROWTH	2.2833e-07	1.3984e-06	-0.118509
KEGG_ENDOMETRIAL_CANCER*	GO_REGULATION_OF_GROWTH	2.2833e-07	1.3993e-06	-0.118551
KEGG_ENDOMETRIAL_CANCER*	GO_POSITIVE_REGULATION_OF_POSTTRANSCRIPTIONAL_GENE_SILENCING	2.2833e-07	1.592e-06	-0.126988
KEGG_ENDOMETRIAL_CANCER*	REACTOME_GRB7_EVENTS_IN_ERBB2_SIGNALING	2.2833e-07	1.8748e-06	-0.13768
KEGG_ENDOMETRIAL_CANCER*	BIOCARTA_ERBB3_PATHWAY	2.2833e-07	1.9481e-06	-0.140188
KEGG_ENDOMETRIAL_CANCER*	GO_GLAND_DEVELOPMENT	2.2833e-07	3.8843e-06	-0.185314
KEGG_ENDOMETRIAL_CANCER*	GO_POSITIVE_REGULATION_OF_PRODUCTION_OF_MIRNAS_INVOLVED_IN_GENE_SILENCING_BY_MIRNA	2.2833e-07	4.0139e-06	-0.18746
KEGG_ENDOMETRIAL_CANCER*	REACTOME_DISEASES_OF_SIGNAL_TRANSDUCTION	2.2833e-07	4.468e-05	-0.345038
KEGG_ENDOMETRIAL_CANCER*	REACTOME_ESTROGEN_DEPENDENT_NUCLEAR_EVENTS_DOWNSTREAM_OF_ESR_MEMBRANE_SIGNALING	2.2833e-07	4.5804e-05	-0.346663
KEGG_ENDOMETRIAL_CANCER*	REACTOME_PI3K_AKT_SIGNALING_IN_CANCER	2.2833e-07	7.9638e-05	-0.382832
KEGG_ENDOMETRIAL_CANCER*	BIOCARTA_PTEN_PATHWAY	2.2833e-07	0.00029118	-0.467609
REACTOME_DISEASES_OF_SIGNAL_TRANSDUCTION	REACTOME_FORMATION_OF_SENESCENCE_ASSOCIATED_HETEROCHROMATIN_FOCI_SAHF	1.6684e-06	2.0029e-06	-0.0137354
REACTOME_DISEASES_OF_SIGNAL_TRANSDUCTION	REACTOME_IRS_ACTIVATION	1.6684e-06	3.7717e-06	-0.0613111
REACTOME_DISEASES_OF_SIGNAL_TRANSDUCTION	GO_POSITIVE_REGULATION_OF_POSTTRANSCRIPTIONAL_GENE_SILENCING	1.6684e-06	4.4219e-06	-0.073266
REACTOME_DISEASES_OF_SIGNAL_TRANSDUCTION	GO_REGULATION_OF_ARTERY_MORPHOGENESIS	1.6684e-06	4.9364e-06	-0.0815394
REACTOME_DISEASES_OF_SIGNAL_TRANSDUCTION	GO_POSITIVE_REGULATION_OF_PRODUCTION_OF_MIRNAS_INVOLVED_IN_GENE_SILENCING_BY_MIRNA	1.6684e-06	5.2774e-06	-0.0865604
REACTOME_DISEASES_OF_SIGNAL_TRANSDUCTION	GO_CELL_GROWTH	1.6684e-06	9.0185e-06	-0.126838
REACTOME_DISEASES_OF_SIGNAL_TRANSDUCTION	BIOCARTA_ERBB3_PATHWAY	1.6684e-06	9.4307e-06	-0.130198
REACTOME_DISEASES_OF_SIGNAL_TRANSDUCTION	REACTOME_GRB7_EVENTS_IN_ERBB2_SIGNALING	1.6684e-06	1.0459e-05	-0.137977
REACTOME_DISEASES_OF_SIGNAL_TRANSDUCTION	GO_REGULATION_OF_GROWTH	1.6684e-06	1.6375e-05	-0.171674
REACTOME_DISEASES_OF_SIGNAL_TRANSDUCTION	GO_MESENCHYME_DEVELOPMENT	1.6684e-06	2.1494e-05	-0.192121
REACTOME_DISEASES_OF_SIGNAL_TRANSDUCTION	GO_GLAND_DEVELOPMENT	1.6684e-06	2.4146e-05	-0.200866
REACTOME_DISEASES_OF_SIGNAL_TRANSDUCTION	GO_GROWTH	1.6684e-06	2.7079e-05	-0.209483
REACTOME_DISEASES_OF_SIGNAL_TRANSDUCTION	BIOCARTA_PTEN_PATHWAY	1.6684e-06	4.0444e-05	-0.239638
REACTOME_DISEASES_OF_SIGNAL_TRANSDUCTION	GO_REGULATION_OF_MUSCLE_ORGAN_DEVELOPMENT	1.6684e-06	4.824e-05	-0.252887
REACTOME_DISEASES_OF_SIGNAL_TRANSDUCTION	REACTOME_ESTROGEN_DEPENDENT_NUCLEAR_EVENTS_DOWNSTREAM_OF_ESR_MEMBRANE_SIGNALING	1.6684e-06	6.0944e-05	-0.270459
REACTOME_DISEASES_OF_SIGNAL_TRANSDUCTION	KEGG_ENDOMETRIAL_CANCER	1.6684e-06	0.00029964	-0.390173
REACTOME_DISEASES_OF_SIGNAL_TRANSDUCTION	REACTOME_PI3K_AKT_SIGNALING_IN_CANCER	1.6684e-06	0.0071235	-0.628346
REACTOME_ESTROGEN_DEPENDENT_NUCLEAR_EVENTS_DOWNSTREAM_OF_ESR_MEMBRANE_SIGNALING	REACTOME_GRB7_EVENTS_IN_ERBB2_SIGNALING	1.476e-06	1.5608e-06	-0.00416074
REACTOME_ESTROGEN_DEPENDENT_NUCLEAR_EVENTS_DOWNSTREAM_OF_ESR_MEMBRANE_SIGNALING	REACTOME_IRS_ACTIVATION	1.476e-06	1.5851e-06	-0.0053114
REACTOME_ESTROGEN_DEPENDENT_NUCLEAR_EVENTS_DOWNSTREAM_OF_ESR_MEMBRANE_SIGNALING	REACTOME_FORMATION_OF_SENESCENCE_ASSOCIATED_HETEROCHROMATIN_FOCI_SAHF	1.476e-06	1.5947e-06	-0.00576113
REACTOME_ESTROGEN_DEPENDENT_NUCLEAR_EVENTS_DOWNSTREAM_OF_ESR_MEMBRANE_SIGNALING	GO_POSITIVE_REGULATION_OF_POSTTRANSCRIPTIONAL_GENE_SILENCING	1.476e-06	2.2001e-06	-0.0297305
REACTOME_ESTROGEN_DEPENDENT_NUCLEAR_EVENTS_DOWNSTREAM_OF_ESR_MEMBRANE_SIGNALING	GO_MESENCHYME_DEVELOPMENT	1.476e-06	3.4437e-06	-0.0631014
REACTOME_ESTROGEN_DEPENDENT_NUCLEAR_EVENTS_DOWNSTREAM_OF_ESR_MEMBRANE_SIGNALING	GO_POSITIVE_REGULATION_OF_PRODUCTION_OF_MIRNAS_INVOLVED_IN_GENE_SILENCING_BY_MIRNA	1.476e-06	3.9212e-06	-0.0727729
REACTOME_ESTROGEN_DEPENDENT_NUCLEAR_EVENTS_DOWNSTREAM_OF_ESR_MEMBRANE_SIGNALING	GO_CELL_GROWTH	1.476e-06	5.3393e-06	-0.0957651
REACTOME_ESTROGEN_DEPENDENT_NUCLEAR_EVENTS_DOWNSTREAM_OF_ESR_MEMBRANE_SIGNALING	GO_REGULATION_OF_MUSCLE_ORGAN_DEVELOPMENT	1.476e-06	9.709e-06	-0.140302
REACTOME_ESTROGEN_DEPENDENT_NUCLEAR_EVENTS_DOWNSTREAM_OF_ESR_MEMBRANE_SIGNALING	GO_REGULATION_OF_ARTERY_MORPHOGENESIS	1.476e-06	1.2109e-05	-0.156754
REACTOME_ESTROGEN_DEPENDENT_NUCLEAR_EVENTS_DOWNSTREAM_OF_ESR_MEMBRANE_SIGNALING	GO_REGULATION_OF_GROWTH	1.476e-06	1.2169e-05	-0.157123
REACTOME_ESTROGEN_DEPENDENT_NUCLEAR_EVENTS_DOWNSTREAM_OF_ESR_MEMBRANE_SIGNALING	GO_GROWTH	1.476e-06	1.4494e-05	-0.170145
REACTOME_ESTROGEN_DEPENDENT_NUCLEAR_EVENTS_DOWNSTREAM_OF_ESR_MEMBRANE_SIGNALING	BIOCARTA_ERBB3_PATHWAY	1.476e-06	2.4828e-05	-0.210234
REACTOME_ESTROGEN_DEPENDENT_NUCLEAR_EVENTS_DOWNSTREAM_OF_ESR_MEMBRANE_SIGNALING	GO_GLAND_DEVELOPMENT	1.476e-06	4.6049e-05	-0.256244
REACTOME_ESTROGEN_DEPENDENT_NUCLEAR_EVENTS_DOWNSTREAM_OF_ESR_MEMBRANE_SIGNALING	REACTOME_DISEASES_OF_SIGNAL_TRANSDUCTION	1.476e-06	5.5235e-05	-0.269791
REACTOME_ESTROGEN_DEPENDENT_NUCLEAR_EVENTS_DOWNSTREAM_OF_ESR_MEMBRANE_SIGNALING	BIOCARTA_PTEN_PATHWAY	1.476e-06	0.00016308	-0.350428
REACTOME_ESTROGEN_DEPENDENT_NUCLEAR_EVENTS_DOWNSTREAM_OF_ESR_MEMBRANE_SIGNALING	KEGG_ENDOMETRIAL_CANCER	1.476e-06	0.00027814	-0.390192
REACTOME_ESTROGEN_DEPENDENT_NUCLEAR_EVENTS_DOWNSTREAM_OF_ESR_MEMBRANE_SIGNALING	REACTOME_PI3K_AKT_SIGNALING_IN_CANCER	1.476e-06	0.0007347	-0.462539
REACTOME_FORMATION_OF_SENESCENCE_ASSOCIATED_HETEROCHROMATIN_FOCI_SAHF*	GO_GLAND_DEVELOPMENT	1.053e-06	7.5648e-07	0.0240283
REACTOME_FORMATION_OF_SENESCENCE_ASSOCIATED_HETEROCHROMATIN_FOCI_SAHF*	REACTOME_ESTROGEN_DEPENDENT_NUCLEAR_EVENTS_DOWNSTREAM_OF_ESR_MEMBRANE_SIGNALING	1.053e-06	8.6535e-07	0.0142594
REACTOME_FORMATION_OF_SENESCENCE_ASSOCIATED_HETEROCHROMATIN_FOCI_SAHF*	REACTOME_IRS_ACTIVATION	1.053e-06	8.6577e-07	0.0142241
REACTOME_FORMATION_OF_SENESCENCE_ASSOCIATED_HETEROCHROMATIN_FOCI_SAHF*	GO_REGULATION_OF_ARTERY_MORPHOGENESIS	1.053e-06	8.6751e-07	0.0140783
REACTOME_FORMATION_OF_SENESCENCE_ASSOCIATED_HETEROCHROMATIN_FOCI_SAHF*	BIOCARTA_ERBB3_PATHWAY	1.053e-06	8.6775e-07	0.0140582
REACTOME_FORMATION_OF_SENESCENCE_ASSOCIATED_HETEROCHROMATIN_FOCI_SAHF*	BIOCARTA_PTEN_PATHWAY	1.053e-06	8.6815e-07	0.0140247
REACTOME_FORMATION_OF_SENESCENCE_ASSOCIATED_HETEROCHROMATIN_FOCI_SAHF*	REACTOME_GRB7_EVENTS_IN_ERBB2_SIGNALING	1.053e-06	8.6837e-07	0.0140063
REACTOME_FORMATION_OF_SENESCENCE_ASSOCIATED_HETEROCHROMATIN_FOCI_SAHF*	GO_REGULATION_OF_MUSCLE_ORGAN_DEVELOPMENT	1.053e-06	8.7079e-07	0.0138041
REACTOME_FORMATION_OF_SENESCENCE_ASSOCIATED_HETEROCHROMATIN_FOCI_SAHF*	REACTOME_DISEASES_OF_SIGNAL_TRANSDUCTION	1.053e-06	9.8635e-07	0.00475065
REACTOME_FORMATION_OF_SENESCENCE_ASSOCIATED_HETEROCHROMATIN_FOCI_SAHF*	REACTOME_PI3K_AKT_SIGNALING_IN_CANCER	1.053e-06	1.1962e-06	-0.00926387
REACTOME_FORMATION_OF_SENESCENCE_ASSOCIATED_HETEROCHROMATIN_FOCI_SAHF*	GO_MESENCHYME_DEVELOPMENT	1.053e-06	1.2003e-06	-0.00951246
REACTOME_FORMATION_OF_SENESCENCE_ASSOCIATED_HETEROCHROMATIN_FOCI_SAHF*	KEGG_ENDOMETRIAL_CANCER	1.053e-06	2.2412e-06	-0.0548805
REACTOME_FORMATION_OF_SENESCENCE_ASSOCIATED_HETEROCHROMATIN_FOCI_SAHF*	GO_CELL_GROWTH	1.053e-06	2.2961e-06	-0.0566388
REACTOME_FORMATION_OF_SENESCENCE_ASSOCIATED_HETEROCHROMATIN_FOCI_SAHF*	GO_GROWTH	1.053e-06	2.3593e-06	-0.0586116
REACTOME_FORMATION_OF_SENESCENCE_ASSOCIATED_HETEROCHROMATIN_FOCI_SAHF*	GO_REGULATION_OF_GROWTH	1.053e-06	2.6164e-06	-0.0661265
REACTOME_FORMATION_OF_SENESCENCE_ASSOCIATED_HETEROCHROMATIN_FOCI_SAHF*	GO_POSITIVE_REGULATION_OF_POSTTRANSCRIPTIONAL_GENE_SILENCING	1.053e-06	2.9526e-06	-0.0749094
REACTOME_FORMATION_OF_SENESCENCE_ASSOCIATED_HETEROCHROMATIN_FOCI_SAHF*	GO_POSITIVE_REGULATION_OF_PRODUCTION_OF_MIRNAS_INVOLVED_IN_GENE_SILENCING_BY_MIRNA	1.053e-06	5.7283e-06	-0.12306
REACTOME_GRB7_EVENTS_IN_ERBB2_SIGNALING*	REACTOME_ESTROGEN_DEPENDENT_NUCLEAR_EVENTS_DOWNSTREAM_OF_ESR_MEMBRANE_SIGNALING	1.9598e-06	9.979e-07	0.0513552
REACTOME_GRB7_EVENTS_IN_ERBB2_SIGNALING*	REACTOME_IRS_ACTIVATION	1.9598e-06	1.023e-06	0.0494651
REACTOME_GRB7_EVENTS_IN_ERBB2_SIGNALING*	REACTOME_FORMATION_OF_SENESCENCE_ASSOCIATED_HETEROCHROMATIN_FOCI_SAHF	1.9598e-06	1.0231e-06	0.0494576
REACTOME_GRB7_EVENTS_IN_ERBB2_SIGNALING*	GO_POSITIVE_REGULATION_OF_POSTTRANSCRIPTIONAL_GENE_SILENCING	1.9598e-06	1.0231e-06	0.0494576
REACTOME_GRB7_EVENTS_IN_ERBB2_SIGNALING*	GO_POSITIVE_REGULATION_OF_PRODUCTION_OF_MIRNAS_INVOLVED_IN_GENE_SILENCING_BY_MIRNA	1.9598e-06	1.0238e-06	0.0494056
REACTOME_GRB7_EVENTS_IN_ERBB2_SIGNALING*	BIOCARTA_PTEN_PATHWAY	1.9598e-06	1.024e-06	0.0493907
REACTOME_GRB7_EVENTS_IN_ERBB2_SIGNALING*	GO_REGULATION_OF_ARTERY_MORPHOGENESIS	1.9598e-06	1.0245e-06	0.0493536
REACTOME_GRB7_EVENTS_IN_ERBB2_SIGNALING*	GO_GLAND_DEVELOPMENT	1.9598e-06	1.4606e-06	0.0223695
REACTOME_GRB7_EVENTS_IN_ERBB2_SIGNALING*	GO_GROWTH	1.9598e-06	1.8294e-06	0.005239
REACTOME_GRB7_EVENTS_IN_ERBB2_SIGNALING*	GO_REGULATION_OF_GROWTH	1.9598e-06	1.8775e-06	0.00326428
REACTOME_GRB7_EVENTS_IN_ERBB2_SIGNALING*	GO_CELL_GROWTH	1.9598e-06	1.9801e-06	-0.000784081
REACTOME_GRB7_EVENTS_IN_ERBB2_SIGNALING*	GO_MESENCHYME_DEVELOPMENT	1.9598e-06	3.4115e-06	-0.0421763
REACTOME_GRB7_EVENTS_IN_ERBB2_SIGNALING*	GO_REGULATION_OF_MUSCLE_ORGAN_DEVELOPMENT	1.9598e-06	4.0966e-06	-0.0561009
REACTOME_GRB7_EVENTS_IN_ERBB2_SIGNALING*	REACTOME_DISEASES_OF_SIGNAL_TRANSDUCTION	1.9598e-06	6.0479e-06	-0.0857412
REACTOME_GRB7_EVENTS_IN_ERBB2_SIGNALING*	KEGG_ENDOMETRIAL_CANCER	1.9598e-06	7.0258e-06	-0.0971452
REACTOME_GRB7_EVENTS_IN_ERBB2_SIGNALING*	REACTOME_PI3K_AKT_SIGNALING_IN_CANCER	1.9598e-06	3.7796e-05	-0.225172
REACTOME_GRB7_EVENTS_IN_ERBB2_SIGNALING*	BIOCARTA_ERBB3_PATHWAY	1.9598e-06	0.00048451	-0.419268
REACTOME_IRS_ACTIVATION*	GO_MESENCHYME_DEVELOPMENT	1.4316e-06	1.3471e-06	0.00452106
REACTOME_IRS_ACTIVATION*	GO_REGULATION_OF_MUSCLE_ORGAN_DEVELOPMENT	1.4316e-06	1.3774e-06	0.00286809
REACTOME_IRS_ACTIVATION*	KEGG_ENDOMETRIAL_CANCER	1.4316e-06	1.3892e-06	0.00223417
REACTOME_IRS_ACTIVATION*	REACTOME_ESTROGEN_DEPENDENT_NUCLEAR_EVENTS_DOWNSTREAM_OF_ESR_MEMBRANE_SIGNALING	1.4316e-06	1.3945e-06	0.0019512
REACTOME_IRS_ACTIVATION*	GO_POSITIVE_REGULATION_OF_PRODUCTION_OF_MIRNAS_INVOLVED_IN_GENE_SILENCING_BY_MIRNA	1.4316e-06	1.3988e-06	0.00172241
REACTOME_IRS_ACTIVATION*	GO_POSITIVE_REGULATION_OF_POSTTRANSCRIPTIONAL_GENE_SILENCING	1.4316e-06	1.399e-06	0.00171178
REACTOME_IRS_ACTIVATION*	BIOCARTA_ERBB3_PATHWAY	1.4316e-06	1.4e-06	0.00165869
REACTOME_IRS_ACTIVATION*	GO_REGULATION_OF_ARTERY_MORPHOGENESIS	1.4316e-06	1.4009e-06	0.00161093
REACTOME_IRS_ACTIVATION*	BIOCARTA_PTEN_PATHWAY	1.4316e-06	1.4014e-06	0.00158441
REACTOME_IRS_ACTIVATION*	REACTOME_FORMATION_OF_SENESCENCE_ASSOCIATED_HETEROCHROMATIN_FOCI_SAHF	1.4316e-06	1.4037e-06	0.00146255
REACTOME_IRS_ACTIVATION*	REACTOME_GRB7_EVENTS_IN_ERBB2_SIGNALING	1.4316e-06	1.4077e-06	0.00125109
REACTOME_IRS_ACTIVATION*	GO_CELL_GROWTH	1.4316e-06	2.2577e-06	-0.0338533
REACTOME_IRS_ACTIVATION*	GO_GROWTH	1.4316e-06	2.4931e-06	-0.0412236
REACTOME_IRS_ACTIVATION*	GO_REGULATION_OF_GROWTH	1.4316e-06	2.6772e-06	-0.0465179
REACTOME_IRS_ACTIVATION*	GO_GLAND_DEVELOPMENT	1.4316e-06	2.7278e-06	-0.0479094
REACTOME_IRS_ACTIVATION*	REACTOME_DISEASES_OF_SIGNAL_TRANSDUCTION	1.4316e-06	3.0104e-06	-0.0552349
REACTOME_IRS_ACTIVATION*	REACTOME_PI3K_AKT_SIGNALING_IN_CANCER	1.4316e-06	7.2e-06	-0.120036
REACTOME_PI3K_AKT_SIGNALING_IN_CANCER*	GO_POSITIVE_REGULATION_OF_POSTTRANSCRIPTIONAL_GENE_SILENCING	1.5322e-07	2.8929e-07	-0.0405034
REACTOME_PI3K_AKT_SIGNALING_IN_CANCER*	REACTOME_FORMATION_OF_SENESCENCE_ASSOCIATED_HETEROCHROMATIN_FOCI_SAHF	1.5322e-07	2.9972e-07	-0.0427606
REACTOME_PI3K_AKT_SIGNALING_IN_CANCER*	GO_POSITIVE_REGULATION_OF_PRODUCTION_OF_MIRNAS_INVOLVED_IN_GENE_SILENCING_BY_MIRNA	1.5322e-07	3.4603e-07	-0.051917
REACTOME_PI3K_AKT_SIGNALING_IN_CANCER*	GO_REGULATION_OF_ARTERY_MORPHOGENESIS	1.5322e-07	6.5755e-07	-0.0928309
REACTOME_PI3K_AKT_SIGNALING_IN_CANCER*	GO_CELL_GROWTH	1.5322e-07	8.7524e-07	-0.111056
REACTOME_PI3K_AKT_SIGNALING_IN_CANCER*	REACTOME_IRS_ACTIVATION	1.5322e-07	1.1031e-06	-0.125802
REACTOME_PI3K_AKT_SIGNALING_IN_CANCER*	GO_MESENCHYME_DEVELOPMENT	1.5322e-07	2.0038e-06	-0.163843
REACTOME_PI3K_AKT_SIGNALING_IN_CANCER*	GO_REGULATION_OF_GROWTH	1.5322e-07	2.9934e-06	-0.189422
REACTOME_PI3K_AKT_SIGNALING_IN_CANCER*	GO_GLAND_DEVELOPMENT	1.5322e-07	3.185e-06	-0.193376
REACTOME_PI3K_AKT_SIGNALING_IN_CANCER*	GO_GROWTH	1.5322e-07	3.9911e-06	-0.207754
REACTOME_PI3K_AKT_SIGNALING_IN_CANCER*	GO_REGULATION_OF_MUSCLE_ORGAN_DEVELOPMENT	1.5322e-07	4.9002e-06	-0.220832
REACTOME_PI3K_AKT_SIGNALING_IN_CANCER*	BIOCARTA_ERBB3_PATHWAY	1.5322e-07	6.401e-06	-0.237859
REACTOME_PI3K_AKT_SIGNALING_IN_CANCER*	BIOCARTA_PTEN_PATHWAY	1.5322e-07	7.8549e-06	-0.250903
REACTOME_PI3K_AKT_SIGNALING_IN_CANCER*	REACTOME_GRB7_EVENTS_IN_ERBB2_SIGNALING	1.5322e-07	7.8788e-06	-0.251097
REACTOME_PI3K_AKT_SIGNALING_IN_CANCER*	KEGG_ENDOMETRIAL_CANCER	1.5322e-07	6.2665e-05	-0.383247
REACTOME_PI3K_AKT_SIGNALING_IN_CANCER*	REACTOME_ESTROGEN_DEPENDENT_NUCLEAR_EVENTS_DOWNSTREAM_OF_ESR_MEMBRANE_SIGNALING	1.5322e-07	9.3696e-05	-0.408883
REACTOME_PI3K_AKT_SIGNALING_IN_CANCER*	REACTOME_DISEASES_OF_SIGNAL_TRANSDUCTION	1.5322e-07	0.00077018	-0.543133
