# Supplementary material for: Genome-wide meta-analysis of brain volume identifies genomic loci and genes shared with intelligence
Source: Nat Commun. 2020 Nov 5;11:5606. doi: 10.1038/s41467-020-19378-5 (PMC7644755; doi:10.1038/s41467-020-19378-5)
Supplement: Supplementary file 17 — Supplementary Data 13 [file 41467_2020_19378_MOESM17_ESM.xlsx]

## Sheet: SuppDat_13_overlap_genes_BV_INT
							SELECTION				FILTERS
Gene					Genomic locus		MAGMA gene-based P-value		FUMA mapping		ExNS		Part of sign. gene set		Colocalization (tissue type)
Entrez ID	HUGO Symbol	CHR	Start	End	BV	Intelligence	BV	Intelligence	BV	Intelligence	BV	Intelligence	BV	Intelligence	BV loci - eQTL	Intelligence loci - eQTL	Intelligence loci
23457	ABCB9	12	123405498	123451056	18	155	0.024861	0.0014508	Positional; eQTL; CI	Positional; eQTL; CI						Artery_Tibial, Cells_Transformed_fibroblasts, Colon_Transverse, Heart_Left_Ventricle, Liver, Lung, Skin_Not_Sun_Exposed_Suprapubic, Skin_Sun_Exposed_Lower_leg, Small_Intestine_Termil_Ileum
10121	ACTR1A	10	104238986	104262580	12	138	0.32308	0.02878	eQTL	eQTL; CI
201176	ARHGAP27	17	43471268	43510282	19	193	3.2706e-13	5.7896e-08	Positional; eQTL	eQTL	yes
10425	ARIH2	3	48956265	49022974	NA	50	1.0743e-06	4.6931e-09		Positional; eQTL			yes
51326	ARL17A	17	44594068	44657088	19	193	NA	NA	eQTL	eQTL						Breast_Mammary_Tissue, Cells_EBV-transformed_lymphocytes, Cells_Transformed_fibroblasts, Colon_Transverse, Esophagus_Mucosa, Heart_Atrial_Appendage, Lung, Pancreas, Skin_Not_Sun_Exposed_Suprapubic, Skin_Sun_Exposed_Lower_leg, Stomach, Testis
100506084	ARL17B	17	44351550	44439416	19	193	1.2631e-12	1.3141e-06	Positional; eQTL	eQTL						Adipose_Visceral_Omentum, Adrel_Gland, Artery_Aorta, Brain_Anterior_cingulate_cortex_BA24, Brain_Caudate_basal_ganglia, Brain_Cortex, Brain_Hippocampus, Brain_Nucleus_accumbens_basal_ganglia, Cells_Transformed_fibroblasts, Colon_Sigmoid, Esophagus_Gastroesophageal_Junction, Esophagus_Mucosa, Esophagus_Muscularis, Heart_Left_Ventricle, Liver, Muscle_Skeletal, Pancreas, Pituitary, Spleen, Stomach, …
51329	ARL6IP4	12	123464607	123467460	18	155	0.0002534	0.0011701	Positional; eQTL; CI	Positional; eQTL; CI						Adipose_Visceral_Omentum, Cells_Transformed_fibroblasts, Colon_Transverse, Esophagus_Mucosa, Heart_Atrial_Appendage, Lung, Pancreas, Stomach, Testis, Thyroid
84071	ARMC2	6	109169617	109295352	6	106	0.049084	0.62429	CI	CI
57412	AS3MT	10	104629183	104661656	12	138	0.013398	0.29766	eQTL	eQTL
483	ATP1B3	3	141595424	141645382	4	60	0.07267	0.029268	Positional; eQTL	Positional
79369	B3GNT4	12	122688228	122692677	18	155	0.048756	0.18716	CI	CI
119032	C10orf32	10	104613967	104624718	12	138	0.00066902	0.64243	Positional; eQTL	eQTL
91574	C12orf65	12	123717844	123742651	18	155	8.7358e-07	2.794e-08	Positional; eQTL; CI	Positional; eQTL; CI					Esophagus_Gastroesophageal_Junction, Esophagus_Muscularis
84660	CCDC62	12	123259056	123311927	18	155	0.25578	0.07732	CI	CI
54535	CCHCR1	6	31110216	31126015	5	102	0.0067203	0.015835	eQTL; CI	eQTL
8763	CD164	6	109687717	109703762	6	106	0.48868	0.24631	CI	CI
8099	CDK2AP1	12	123745517	123756863	18	155	8.1351e-06	2.6719e-06	Positional; eQTL; CI	Positional; eQTL; CI					Artery_Tibial, Colon_Transverse, Esophagus_Gastroesophageal_Junction, Stomach
387103	CENPW	6	126660660	126670548	7	107	5.0929e-14	2.2988e-08	Positional; eQTL	eQTL
285753	CEP57L1	6	109416329	109485115	6	106	0.16259	0.020287	CI	CI
1394	CRHR1	17	43697710	43913194	19	NA	1.4498e-13	2.6622e-07	Positional; eQTL		yes		yes
80174	DBF4B	17	42785976	42829637	19	192	0.0051694	0.0058084	CI	CI
79877	DCAKD	17	43100706	43138473	19	193	0.0071855	0.23519	eQTL	eQTL
780	DDR1	6	30850694	30867933	5	102	0.11771	0.022391	eQTL	eQTL			yes	yes
57696	DDX55	12	124086650	124105482	18	155	0.55997	0.61798	CI	eQTL; CI
8562	DENR	12	123237371	123255953	18	155	0.40933	0.69217	CI	CI
9343	EFTUD2	17	42927655	42976993	19	192	0.010273	6.6476e-05	eQTL	Positional; eQTL
1967	EIF2B1	12	124105570	124118323	18	155	0.44816	0.50738	eQTL; CI	eQTL; CI				yes
2065	ERBB3	12	56473809	56497291	16	NA	1.5364e-11	1.4158e-07	Positional; eQTL; CI				yes	yes
79176	FBXL15	10	104178979	104182894	12	138	0.037597	1.2226e-05	eQTL	Positional; eQTL
10211	FLOT1	6	30695506	30710687	5	102	0.41802	0.0019354	eQTL	eQTL			yes	yes
2309	FOXO3	6	108881026	109005972	6	106	3.2673e-14	6.5125e-14	Positional; eQTL; CI	Positional; eQTL; CI			yes	yes
2535	FZD2	17	42634812	42638630	19	192:193	0.0050236	0.0011563	eQTL; CI	eQTL; CI				yes
10985	GCN1L1	12	120565014	120632513	18	155	0.39286	0.0031916	CI	CI
10052	GJC1	17	42875816	42908179	19	192	0.053474	1.0314e-06	CI	Positional; eQTL						Artery_Tibial
9570	GOSR2	17	45000486	45044366	19	193	0.038391	0.24238	CI	CI
2967	GTF2H3	12	124118286	124147151	18	155	0.49697	0.47101	eQTL; CI	eQTL; CI
112495	GTF3C6	6	111279763	111289091	6	106	0.20353	0.28413	CI	CI
1839	HBEGF	5	139712428	139726188	NA	91	1.7869e-06	1.0565e-11		Positional; eQTL; CI			yes
3106	HLA-B	6	31321649	31324989	5	102	5.214e-05	0.090173	Positional; eQTL	eQTL
3107	HLA-C	6	31236526	31239913	5	102	0.00011691	0.0009885	eQTL; CI	eQTL						Cells_Transformed_fibroblasts, Muscle_Skeletal, Pancreas
8870	IER3	6	30710976	30712327	5	102	0.42879	0.078384	eQTL	eQTL
9118	INA	10	105036919	105050108	12	138	1.0052e-06	0.001739	Positional; eQTL; CI	CI
284058	KANSL1	17	44107282	44302740	19	193	2.6522e-12	1.1903e-06	Positional; eQTL; CI	eQTL	yes					Pituitary, Skin_Not_Sun_Exposed_Suprapubic, Skin_Sun_Exposed_Lower_leg
91749	KIAA1919	6	111580482	111590263	6	106	8.6418e-05	0.10485	CI	CI
8085	KMT2D	12	49412758	49453935	NA	151	2.2466e-07	3.1366e-14		Positional		yes	yes
9735	KNTC1	12	123011796	123110947	18	155	0.60552	0.0031981	eQTL	eQTL; CI
9884	LRRC37A	17	44316744	44415160	19	193	9.7186e-13	5.6465e-07	Positional; eQTL	eQTL						Cells_Transformed_fibroblasts, Testis
474170	LRRC37A2	17	44588877	44633016	19	193	NA	NA	eQTL	eQTL
4137	MAPT	17	43971702	44105700	19	193	2.9089e-12	9.732e-07	Positional; eQTL; CI	Positional; eQTL	yes		yes	yes		Thyroid
10198	MPHOSPH9	12	123640943	123717785	18	155	6.1337e-07	4.0349e-09	Positional; eQTL	Positional; eQTL
4905	NSF	17	44668035	44834830	19	193	3.4821e-14	4.7422e-07	Positional; eQTL	Positional; eQTL						Muscle_Skeletal
22978	NT5C2	10	104847774	104953063	12	138	0.00027817	0.47529	Positional; eQTL	eQTL
79676	OGFOD2	12	123459354	123464588	18	155	4.7496e-05	8.1075e-07	Positional; eQTL; CI	Positional; eQTL; CI
5094	PCBP2	12	53845886	53874946	15	NA	4.1232e-06	6.4702e-07	Positional; CI
57605	PITPNM2	12	123468027	123635376	18	155	1.3132e-07	1.6493e-06	Positional; eQTL; CI	Positional; eQTL; CI						Brain_Cerebellum
9842	PLEKHM1	17	43513266	43568146	19	193	5.8984e-13	2.2041e-07	Positional; eQTL; CI	eQTL
5460	POU5F1	6	31132114	31138451	5	102	0.0085795	0.04212	eQTL	eQTL
285755	PPIL6	6	109711418	109762374	6	106	0.54811	0.31583	CI	CI
5571	PRKAG1	12	49396055	49413012	NA	151	1.2738e-06	1.0892e-12		Positional; eQTL						Muscle_Skeletal, Testis, Whole_Blood
5576	PRKAR2A	3	48784017	48885270	NA	50	1.0255e-06	5.4632e-09		Positional; eQTL; CI
170679	PSORS1C1	6	31082608	31107869	5	102	0.00046572	0.0067882	eQTL	eQTL
5980	REV3L	6	111620234	111804421	6	106	4.1617e-05	0.22134	CI	CI
196383	RILPL2	12	123899936	123921264	18	155	1.2063e-06	0.00014588	Positional; eQTL	Positional; eQTL
84154	RPF2	6	111303274	111347299	6	106	0.00058627	0.2066	CI	CI
6175	RPLP0	12	120634502	120639014	18	155	0.28999	0.017069	CI	CI
388394	RPRML	17	45055522	45056614	19	193	0.23535	0.1103	CI	CI
55206	SBNO1	12	123773656	123849756	18	155	0.0074934	0.0018194	Positional; eQTL; CI	Positional; eQTL; CI	yes
27244	SESN1	6	109307640	109415708	6	106	0.17695	0.092401	CI	CI
387893	SETD8	12	123868704	123893900	18	155	2.4723e-05	1.1759e-05	Positional; eQTL; CI	Positional; eQTL; CI
23451	SF3B1	2	198256698	198299815	NA	43	3.7855e-07	0.015283		eQTL
118980	SFXN2	10	104474298	104498947	12	138	0.011429	0.040567	eQTL	eQTL
788	SLC25A20	3	48894356	48936426	NA	50	1.6732e-06	2.0221e-06		Positional
9748	SLK	10	105726943	105788991	12	138	0.47214	0.35715	eQTL	CI
6610	SMPD2	6	109761849	109765125	6	106	0.42793	0.17258	CI	CI
11066	SNRNP35	12	123942191	123950941	18	155	0.099774	0.39848	eQTL	eQTL
55084	SOBP	6	107811317	107982513	6	106	0.33077	0.011388	CI	CI
124783	SPATA32	17	43331760	43339479	19	193	0.71049	0.166	eQTL; CI	eQTL
162540	SPPL2C	17	43922256	43924438	19	193	3.3227e-14	3.8411e-07	Positional; eQTL	eQTL	yes
246744	STH	17	44076616	44077060	19	193	1.911e-15	1.996e-06	Positional	Positional	yes
51684	SUFU	10	104263719	104393214	12	138	0.2321	0.014561	eQTL	CI				yes
9755	TBKBP1	17	45771441	45789429	19	193	0.11395	0.0080156	eQTL	eQTL
30009	TBX21	17	45810610	45823485	19	193	0.78264	0.068337	CI	CI
6941	TCF19	6	31126303	31134183	5	102	0.0055075	0.012447	eQTL; CI	eQTL
79867	TCTN2	12	124155660	124192950	18	155	0.49162	0.27808	eQTL; CI	eQTL; CI
7029	TFDP2	3	141663270	141868386	4	60	6.2504e-05	0.0094444	Positional; eQTL	Positional; eQTL
79847	TMEM180	10	104221149	104239546	12	138	0.39404	0.0063678	eQTL	eQTL; CI
81603	TRIM8	10	104403326	104418076	12	138	0.021018	0.028621	eQTL	eQTL
84833	USMG5	10	105148807	105156270	12	138	1.6796e-08	0.0072875	Positional; eQTL	eQTL					Adipose_Visceral_Omentum, Muscle_Skeletal
10869	USP19	3	49145479	49158371	NA	50	1.4275e-07	1.0081e-06		Positional; eQTL; CI		yes	yes
57176	VARS2	6	30881982	30894236	5	102	0.36281	0.0050254	eQTL; CI	eQTL
79720	VPS37B	12	123349875	123380712	18	155	0.1347	0.014803	eQTL	eQTL
7473	WNT3	17	44839872	44896126	19	193	2.0543e-18	2.5559e-08	Positional; eQTL	Positional; eQTL			yes	yes
