# Supplementary material for: Genome-wide meta-analysis of brain volume identifies genomic loci and genes shared with intelligence
Source: Nat Commun. 2020 Nov 5;11:5606. doi: 10.1038/s41467-020-19378-5 (PMC7644755; doi:10.1038/s41467-020-19378-5)
Supplement: Supplementary file 18 — Supplementary Data 14 [file 41467_2020_19378_MOESM18_ESM.xlsx]

## Sheet: SuppData_14_AHBA_expression
	All		Cluster 1		Cluster 2
Region	Percentage	P-value	Percentage	P-value	Percentage	P-value
bankssts_1	0.887	0.226	0.9834	0.0332	0.4347	0.8694
caudalanteriorcingulate_1	0.5083	0.9834	0.044	0.088	0.8965	0.207
caudalmiddlefrontal_1	0.9258	0.1484	0.685	0.63	0.9407	0.1186
cuneus_1	0.6167	0.7666	0.7591	0.4818	0.8405	0.319
entorhinal_1	0.046	0.092	0.0218	0.0436	0.0407	0.0814
fusiform_1	0.3833	0.7666	0.5621	0.8758	0.2924	0.5848
fusiform_2	0.0076	0.0152	0.1329	0.2658	0.0003	0.0006
inferiorparietal_1	0.5869	0.8262	0.6979	0.6042	0.5745	0.851
inferiorparietal_2	0.6032	0.7936	0.5304	0.9392	0.7099	0.5802
inferiortemporal_1	0.2333	0.4666	0.6363	0.7274	0.0133	0.0266
inferiortemporal_2	0.2321	0.4642	0.7453	0.5094	0.0293	0.0586
isthmuscingulate_1	0.6225	0.755	0.2407	0.4814	0.8805	0.239
lateraloccipital_1	0.4847	0.9694	0.6881	0.6238	0.6343	0.7314
lateraloccipital_2	0.2759	0.5518	0.2306	0.4612	0.716	0.568
lateralorbitofrontal_1	0.2617	0.5234	0.2058	0.4116	0.333	0.666
lateralorbitofrontal_2	0.161	0.322	0.1131	0.2262	0.3071	0.6142
lingual_1	0.3411	0.6822	0.5525	0.895	0.5098	0.9804
lingual_2	0.4133	0.8266	0.4791	0.9582	0.6272	0.7456
medialorbitofrontal_1	0.0446	0.0892	0.3301	0.6602	0.0017	0.0034
middletemporal_1	0.6742	0.6516	0.9688	0.0624	0.0819	0.1638
middletemporal_2	0.279	0.558	0.3764	0.7528	0.0855	0.171
parahippocampal_1	0.0025	0.005	0.0037	0.0074	0.0088	0.0176
paracentral_1	0.8328	0.3344	0.4887	0.9774	0.9539	0.0922
parsopercularis_1	0.6526	0.6948	0.6707	0.6586	0.4602	0.9204
parsorbitalis_1	0.5978	0.8044	0.8601	0.2798	0.1994	0.3988
parstriangularis_1	0.8245	0.351	0.8864	0.2272	0.4658	0.9316
pericalcarine_1	0.576	0.848	0.502	0.996	0.9205	0.159
postcentral_1	0.8897	0.2206	0.9258	0.1484	0.7594	0.4812
postcentral_2	0.8593	0.2814	0.5377	0.9246	0.98	0.04
postcentral_3	0.7609	0.4782	0.2589	0.5178	0.9703	0.0594
posteriorcingulate_1	0.7524	0.4952	0.5461	0.9078	0.7418	0.5164
precentral_1	0.6409	0.7182	0.4623	0.9246	0.7909	0.4182
precentral_2	0.9091	0.1818	0.4771	0.9542	0.9861	0.0278
precentral_3	0.9632	0.0736	0.7218	0.5564	0.9813	0.0374
precentral_4	0.4929	0.9858	0.774	0.452	0.1392	0.2784
precuneus_1	0.6081	0.7838	0.9164	0.1672	0.2036	0.4072
precuneus_2	0.2406	0.4812	0.4748	0.9496	0.2868	0.5736
rostralanteriorcingulate_1	0.3659	0.7318	0.3798	0.7596	0.1461	0.2922
rostralmiddlefrontal_1	0.7644	0.4712	0.8779	0.2442	0.3942	0.7884
rostralmiddlefrontal_2	0.6633	0.6734	0.854	0.292	0.2726	0.5452
rostralmiddlefrontal_3	0.9205	0.159	0.9884	0.0232	0.3643	0.7286
superiorfrontal_1	0.4827	0.9654	0.8914	0.2172	0.0485	0.097
superiorfrontal_2	0.5174	0.9652	0.2681	0.5362	0.6484	0.7032
superiorfrontal_3	0.8858	0.2284	0.7992	0.4016	0.7438	0.5124
superiorfrontal_4	0.9884	0.0232	0.9153	0.1694	0.9584	0.0832
superiorparietal_1	0.865	0.27	0.7452	0.5096	0.8649	0.2702
superiorparietal_2	0.508	0.984	0.5056	0.9888	0.6939	0.6122
superiorparietal_3	0.8213	0.3574	0.8783	0.2434	0.8303	0.3394
superiortemporal_1	0.397	0.794	0.2355	0.471	0.7457	0.5086
superiortemporal_2	0.0515	0.103	0.4276	0.8552	0.0005	0.001
supramarginal_1	0.6311	0.7378	0.3479	0.6958	0.892	0.216
supramarginal_2	0.7168	0.5664	0.8053	0.3894	0.4646	0.9292
frontalpole_1	0.9701	0.0598	0.7592	0.4816	0.9683	0.0634
temporalpole_1	0.4735	0.947	0.6022	0.7956	0.1432	0.2864
transversetemporal_1	0.0411	0.0822	0.0032	0.0064	0.6593	0.6814
insula_1	0.5684	0.8632	0.24	0.48	0.7983	0.4034
insula_2	0.2414	0.4828	0.3151	0.6302	0.1086	0.2172
