# Supplementary material for: Genome-wide meta-analysis of brain volume identifies genomic loci and genes shared with intelligence
Source: Nat Commun. 2020 Nov 5;11:5606. doi: 10.1038/s41467-020-19378-5 (PMC7644755; doi:10.1038/s41467-020-19378-5)
Supplement: Supplementary file 19 — Supplementary Data 15 [file 41467_2020_19378_MOESM19_ESM.xlsx]

## Sheet: SuppData_15_interaction_GSA
Interaction	NGENES	Beta	Beta Std.	SE	P
BV_set::bankssts_1	330	-0.084879	-0.004646	0.12452	0.49548
BV_set::caudalanteriorcingulate_1	330	-0.035728	-0.0041237	0.063632	0.57448
BV_set::caudalmiddlefrontal_1	330	0.27016	0.011787	0.16009	0.091518
BV_set::cuneus_1	330	-0.01019	-0.0011008	0.063155	0.87182
BV_set::entorhinal_1	330	-0.0061909	-0.00075905	0.05636	0.91253
BV_set::fusiform_1	330	-0.12876	-0.0062592	0.14711	0.38142
BV_set::fusiform_2	330	0.03172	0.0022384	0.10967	0.77241
BV_set::inferiorparietal_1	330	0.11198	0.0050032	0.15797	0.47843
BV_set::inferiorparietal_2	330	-0.077482	-0.0035886	0.15687	0.62137
BV_set::inferiortemporal_1	330	0.052871	0.002599	0.14021	0.70611
BV_set::inferiortemporal_2	330	0.22169	0.0083121	0.2035	0.276
BV_set::isthmuscingulate_1	330	0.00019772	1.2308e-05	0.11364	0.99861
BV_set::lateraloccipital_1	330	-0.025782	-0.0028128	0.064773	0.6906
BV_set::lateraloccipital_2	330	-0.097615	-0.0060867	0.11177	0.38247
BV_set::lateralorbitofrontal_1	330	0.032652	0.0022322	0.10274	0.75064
BV_set::lateralorbitofrontal_2	330	0.076273	0.0034581	0.1467	0.60312
BV_set::lingual_1	330	-0.08911	-0.0090023	0.067969	0.18986
BV_set::lingual_2	330	-0.03188	-0.002338	0.097396	0.74343
BV_set::medialorbitofrontal_1	330	-0.1088	-0.006747	0.11588	0.34778
BV_set::middletemporal_1	330	-0.10961	-0.0041649	0.20584	0.59438
BV_set::middletemporal_2	330	-0.046822	-0.0021772	0.14882	0.75305
BV_set::parahippocampal_1	330	0.057698	0.0044951	0.0901	0.52194
BV_set::paracentral_1	330	0.021429	0.0011237	0.13737	0.87604
BV_set::parsopercularis_1	330	0.23046	0.012534	0.13435	0.086289
BV_set::parsorbitalis_1	330	-0.13924	-0.0070216	0.14129	0.32442
BV_set::parstriangularis_1	330	0.16511	0.011215	0.10475	0.11499
BV_set::pericalcarine_1	330	-0.006453	-0.00084488	0.050529	0.89838
BV_set::postcentral_1	330	-0.0050132	-0.00043189	0.085675	0.95334
BV_set::postcentral_2	330	-0.07956	-0.0055666	0.098288	0.41826
BV_set::postcentral_3	330	0.1087	0.0060147	0.13684	0.427
BV_set::posteriorcingulate_1	330	0.097903	0.0049094	0.14099	0.48744
BV_set::precentral_1	330	-0.0039153	-0.00033076	0.080823	0.96136
BV_set::precentral_2	330	0.018649	0.0014451	0.093497	0.8419
BV_set::precentral_3	330	-0.042672	-0.0029372	0.10678	0.68944
BV_set::precentral_4	330	0.21015	0.010654	0.14592	0.14983
BV_set::precuneus_1	330	0.031473	0.0018518	0.13233	0.81201
BV_set::precuneus_2	330	0.060328	0.0031523	0.13797	0.66194
BV_set::rostralanteriorcingulate_1	330	-0.10684	-0.0092971	0.081061	0.18751
BV_set::rostralmiddlefrontal_1	330	0.15833	0.0079874	0.13829	0.25226
BV_set::rostralmiddlefrontal_2	330	0.021618	0.0012613	0.12796	0.86584
BV_set::rostralmiddlefrontal_3	330	-0.11217	-0.0065532	0.12681	0.37644
BV_set::superiorfrontal_1	330	0.094489	0.0071574	0.091771	0.3032
BV_set::superiorfrontal_2	330	-0.16753	-0.010711	0.11101	0.13127
BV_set::superiorfrontal_3	330	0.27821	0.014321	0.12917	0.031273
BV_set::superiorfrontal_4	330	0.10537	0.0057614	0.11794	0.37165
BV_set::superiorparietal_1	330	0.37043	0.01816	0.14966	0.01333
BV_set::superiorparietal_2	330	-0.056632	-0.0033366	0.12903	0.66075
BV_set::superiorparietal_3	330	0.026964	0.0019583	0.099283	0.78595
BV_set::superiortemporal_1	330	0.10189	0.0063003	0.11647	0.3817
BV_set::superiortemporal_2	330	-0.069524	-0.0030774	0.16881	0.68046
BV_set::supramarginal_1	330	-0.040116	-0.0032217	0.1041	0.69998
BV_set::supramarginal_2	330	-0.028007	-0.0012935	0.16098	0.86188
BV_set::frontalpole_1	330	-0.060477	-0.0072556	0.096334	0.53015
BV_set::temporalpole_1	330	0.022088	0.0021113	0.072137	0.75946
BV_set::transversetemporal_1	330	-0.067482	-0.0062233	0.086478	0.4352
BV_set::insula_1	330	-0.050056	-0.0049189	0.069315	0.47021
BV_set::insula_2	330	-0.01834	-0.0013619	0.096045	0.84857
